# Supplementary material for: Social odours covary with bacterial community in the anal secretions of wild meerkats
Source: Sci Rep. 2017 Jun 12;7:3240. doi: 10.1038/s41598-017-03356-x (PMC5468246; doi:10.1038/s41598-017-03356-x)
Supplement: Supplementary file 2 — Supplementary Table S2 [file 41598_2017_3356_MOESM2_ESM.xls]

## Sheet: OTU_count
ID	DNA sequence	GenBank accession number	A01	A02	A03	A04	A08	A09	A11	A18	A19	A23	A24	A27	A28	A31	A35	A36	A38	A39	A40	A43	A46	A49	A50	A51	A54	A56	A57	A59	A60	A63	A65	A67	A69	A70	A71	A72	A73	A78	A80	A83	A84	A86
OTU_000009	ccacgccctaaacgatgagtgctaggtgtcgggagtcaaatctcggtgccgccgttaacacagtaagcactccgcctggggagtacgcacgcaagtgtgaaactcaaaggaattgacggggacccgcacaagtagcggagcatgtggtttaattcgacgcaacgcgaagaaccttaccagggcttgacatgacagtgacgggttaagagattaaccgttcccttcggggacactgccacaggtggtgcatggttgt	KY630752	3	277	11	108	28	2	82	19	46	0	0	6	4	222	3	135	1	24	5	27	87	2	10	5	45	0	10	217	46	47	2	1	1	189	18	1	39	247	1	53	15	41
OTU_000016	ccacgcagtaaacgatgataactgggcgtatgcgatatacagtatgctcctaagcgaaagcgttaagttatccacctggggagtacgccggcaacggtgaaactcaaaggaattgacgggggcccgcacaagcggaggaacatgtggtttaattcgatgatacgcgaggaaccttacccgggattgaaatttagatgacgagtgatgaaagttgctttcccttcggggcatctaagtaggtgctgcatggttgt	KY630753	0	0	0	0	2	2	1	0	0	156	123	1	1	13	15	1	1	0	0	57	231	0	4	0	0	82	0	13	0	0	0	20	128	6	0	6	0	0	3	0	0	9
OTU_000022	ccacgcagtaaacgatgataactcgttgtcggcgatacacagtcggtgaccaagcgaaagcgataagttatccacctggggagtacgaccgcaaggttgaaactcaaaggaattgacgggggcccgcacaagcggaggaacatgtggtttaattcgatgatacgcgaggaaccttacccgggcttgaaagttagtgaccgcctctgaaaggaggcttctcttcggagcacgaaactaggtgctgcatggttgt	KY630754	0	0	0	0	0	0	0	0	0	0	0	0	1	0	0	0	0	0	0	0	0	1	0	1	1	0	1	0	0	0	2	0	0	0	0	1	0	1	0	12	0	1
OTU_000025	ccacgctgtaaacgatgattactcggagtatgcgatatatggtatgctctcaagcgaaagcgttaagtaatccacctggggagtacgtcggcaacgatgaaactcaaaggaattgacgggggcccgcacaagcggaggaacatgtggtttaattcgatgatacgcgaggaaccttacccgggattgaaatgtatacgctggatttgtgaaagcgagtctattcacttcggtgacgtatatgtaggtgctgcatggttgt	KY630755	0	0	0	266	3	0	0	10	2	0	0	6	3	68	0	0	1	10	3	7	0	0	10	7	43	1	0	9	5	70	0	1	0	46	16	3	15	76	1	18	56	11
OTU_000029	ccacgccgtaaacgatgaatactaggtgtcggggagcaaagctcttcggtgccgcagcaaacgcaataagtattccacctggggagtacgttcgcaagaatgaaactcaaaggaattgacggggacccgcacaagcggtggagcatgtggtttaattcgaagcaacgcgaagaaccttaccaagtcttgacatcctcttgaccgtcccataatgggggctttccttcgggacaagagagacaggtggtgcatggttgt	KY630756	0	1	0	0	0	0	0	2	1	0	2	0	0	0	0	0	0	1	0	0	0	0	0	1	0	0	0	0	0	0	0	0	0	0	0	0	0	2	0	0	0	0
OTU_000036	ccgcacagtaaacgatgaatactcgcggttggcgatacagtgtcagccgccaagcgaaagcgttaagtattccacctggggagtacgccggcaacggtgaaactcaaaggaattgacgggggcccgcacaagcggaggaacatgtggtttaattcgatgatacgcgaggaaccttacccgggcttgaactgagggggaatgaaccagagacggttcagtcttcggactcccttggaggtgctgcatggttgt	KY630757	1	3	46	2	0	2	0	2	0	9	1	1	13	1	50	0	0	2	1	8	2	0	1	89	1	0	12	3	0	1	0	12	2	2	1	12	3	1	4	1	0	1
OTU_000038	ccacgcagtaaacgatgataactgggcgtatgcgatataccgtatgctcctaagcgaaagcgttaagttatccacctggggagtacgccggcaacggtgaaactcaaaggaattgacgggggcccgcacaagcggaggaacatgtggtttaattcgatgatacgcgaggaaccttacccgggattgaaatgtagatgacaggcgatgagagttgcttttccttcgggacatctatgtaggtgctgcatggttgt	KY630758	3	0	2	1	1	2	0	3	287	3	74	1	0	3	0	7	0	1	2	15	2	1	1	1	3	64	21	0	0	1	8	8	56	5	0	2	1	0	1	0	0	3
OTU_000041	ccacgccgtaaacgatgaatactaggtgtaggggtttcgatacctctgtgccgccgctaacgcattaagtattccgcctggggagtacggtcgcaagattaaaactcaaaggaattgacggggacccgcacaagcagcggagcatgtggtttaattcgaagcaacgcgaagaaccttacctacacttgacatcccttgcattacccttaatcggggaaatctcttcggagacaaggtgacaggtggtgcatggttgt	KY630759	2	0	1	0	0	2	4	0	0	0	2	0	3	0	0	1	0	0	1	0	0	5	1	3	0	0	2	4	0	0	0	1	3	0	1	3	0	0	4	0	0	10
OTU_000080	ccacgctgtaaacgatgaatactaggtgtgggaggactgaccccttccgtgccgcagttaacacaataagtattccacctggggagtacgaccgcaaggttgaaactcaaaggaattgacgggggcccgcacaagcagtggattatgtggtttaattcgacgcaacgcgaagaaccttaccaggatttgacatccaactaacgaagtagagatacattaggtgcccttcggggaaagttgagacaggtggtgcatggttgt	KY630760	1	0	0	0	0	0	1	0	0	2	1	0	15	0	71	0	1	0	0	0	0	2	0	2	0	0	10	12	0	0	12	16	0	0	2	11	0	0	4	0	0	0
OTU_000102	ccacgccctaaacgatgtatgctagttgttgggatgctagtcatctcagtaatgcagctaacgcattaagcataccgcctggggagtacggtcgcaagattaaaactcaaaggaatagacggggacccgcacaagcggtggagcatgtggtttaattcgaagatacgcgaagaaccttacctgggcttgatatcctaagaaccttatagagatatgagggtgctagcttgctagaacttagagacaggtgctgcacggctgt	KY630761	0	0	25	0	0	0	15	2	1	1	14	0	0	1	3	0	0	0	1	0	0	0	5	7	0	6	0	4	0	23	1	0	0	0	2	7	1	0	0	5	0	0
OTU_000127	ccacgccgtaaacgatgattactaggtgtggggggactgaccccttccgtgccggagttaacacaataagtaatccacctggggagtacgaccgcaaggttgaaactcaaaggaattgacgggggcccgcacaagcagtggagtatgtggtttaattcgaagcaacgcgaagaaccttaccaggtcttgacatcgagtgacgaacttagagataagtttttccttcgggacacgaagacaggtggtgcatggttgt	KY630762	0	0	25	0	0	0	0	0	0	0	1	1	1	0	5	0	1	0	0	0	0	0	0	0	0	1	11	12	0	1	7	2	0	0	0	4	0	0	0	0	0	0
OTU_000129	ccacgccgtaaacgatgagtgctaagtgttagggggtttccgccccttagtgctggagcaaacgcattaagcactccgcctggggagtacggccgcaaggctgaaactcaaaggaattgacggggacccgcacaagcggtggagcatgtggtttaattcgaagctacgcgaagaaccttaccaggtcttgacatcccgctgaccggtatagagatatacctttcccttcggggacagcggtgacaggtggtgcatggttgt	KY630763	0	0	1	0	1	0	0	0	0	0	0	0	0	0	0	0	0	0	0	1	0	3	0	0	1	0	0	3	0	3	0	1	0	0	1	0	1	0	0	0	0	0
OTU_000138	ccacacggtaaacgatgaatactcgctgtttgcgatatacagcaagcggccaagcgaaagcgttaagtattccacctggggagtacgccggcaacggtgaaactcaaaggaattgacgggggcccgcacaagcggaggaacatgtggtttaattcgatgatacgcgaggaaccttacccgggcttaaattgcagatgaattacggtgaaagccgtaagccgcaaggcatctgtgaaggtgctgcatggttgt	KY630764	0	6	11	0	0	0	0	0	0	0	1	0	0	0	0	0	0	3	0	0	11	0	0	6	1	0	0	2	0	0	0	0	37	0	1	2	0	0	1	0	0	1
OTU_000142	ccacgccgtaaacgttgggaactaggtgtgggcaacattccacgttgtccgtgccgcagctaacgcattaagttccccgcctggggagtacggccgcaaggctaaaactcaaaggaattgacgggggcccgcacaagcggcggagcatgtggcttaattcgacgcaacgcgaagaaccttaccaaggcttgacatacaccggaaacacgtggagacacgtgcccccttgtggtcggtgtacaggtggtgcatggctgt	KY630765	0	0	0	0	28	0	0	0	0	0	2	1	3	0	0	0	0	0	0	0	0	1	0	0	0	1	0	0	0	0	0	1	0	0	0	0	0	0	0	0	0	0
OTU_000183	ccacgccctaaacgatgaatgctagttgttgccctgcttgtcagggcagtaatgcagctaacgcattaagcattccgcctggggagtacggtcgcaagattaaaactcaaaggaatagacggggacccgcacaagcggtggagcatgtggtttaattcgatgcaacgcgaagaaccttacctggtcttgacatccacggaagttttcagagatgagaatgtgccttcgggaaccgtgagacaggtgctgcatggctgt		0	0	1	0	1	1	0	0	0	0	81	1	3	0	0	1	1	0	2	0	1	1	0	0	1	0	0	1	0	1	4	0	0	0	1	0	0	0	0	0	0	0
OTU_000203	ccacaccgtaaacgttgggcgctaggtgtgggactcattccacgagttccgtgccgcagctaacgcattaagcgccccgcctggggagtacggccgcaaggctaaaactcaaaggaattgacgggggcccgcacaagcggcggagcatgcggattaattcgatgcaacgcgaagaaccttacctgggtttgacatatacgagaagcctctagagatagaggtctctttggacactcgtatacaggtggtgcatggctgt	KY630766	1	3	0	0	0	0	0	0	1	0	0	0	0	0	0	0	0	1	8	0	1	6	0	0	0	0	1	2	0	0	0	0	0	0	1	0	0	0	0	0	0	0
OTU_000207	ccacgccgtaaacgatgagtgctaggtgttgggggtcaaacctcggtgccgcagttaacacattaagcactccgcctggggagtacgtgcgcaagcatgaaactcaaaggaattgacggggacccgcacaagcagcggagcatgtggtttaattcgatgcaacgcgaagaaccttaccagggcttgacatatgggtgaaacacatagagatatgtgcctctcttcggagacgcccatacaggtggtgcatggttgt	KY630767	1	0	0	0	0	8	0	0	1	0	0	0	1	0	0	0	4	10	0	0	0	12	9	1	1	0	0	0	2	0	0	0	0	1	0	1	0	0	1	0	8	4
OTU_000236	ccacgccgtaaacgatgattactcgtagtatgcgatatattgtatgctactaagggaaaccgataagtaatccacctggggagtacgccggcaacggtgaaactcaaaggaattgacgggggcccgcacaagcggaggaacatgtggtttaattcgatgatacgcgaggaaccttacctgggattgaaatgtataggctgctagatggaaacatttggtattctcttcggagacttatatgtaggtgctgcatggttgt	KY630768	0	0	1	34	0	0	1	29	0	0	0	0	0	0	0	0	0	1	0	0	0	0	0	0	0	0	0	1	2	0	0	0	0	0	0	0	0	0	0	0	1	0
OTU_000252	ccacgccgtaaacgatgaatactaggtgtaggaggtatcgactccttctgtgccgcagttaacgcaataagtattccacctggggagtacggccgcaaggttaaaactcaaaggaattgacgggggcccgcacaagcagtggagtatgtggtttaattcgaggcaacgcgaagaaccttaccagggcttgacatcccttgaccgccctagagatagggaatccctacggggcaaggagacaggtggtgcatggttgt	KY630769	1	0	0	6	0	0	0	2	0	0	0	0	0	19	0	0	0	7	0	0	0	7	0	1	3	0	0	0	4	1	0	0	0	4	0	0	0	0	0	1	4	0
OTU_000266	ccacgccctaaacgatgaatgctagttgttgccctgcttgtcagggcagtaatgcagctaacgcattaagcattccgcctggggagtacggtcgcaagattaaaactcaaaggaatagacggggacccgcacaagcggtggagcatgtggtttaattcgacgcaacgcgaggaaccttaccagcgtttgacatcctagaaactgggcagagatgcgcaggtgctctttcgggagaatctagtgacaggtggtgcatggctgt		0	0	0	0	1	0	1	0	0	0	25	0	0	0	0	0	0	0	0	0	0	0	1	0	0	3	0	0	0	0	0	1	0	0	0	0	0	0	1	0	0	0
OTU_000436	ccacgccctaaacgatgcatacttggtgtgggtagttcattctatccgtgccggagctaacgcgttaagtatgccgcctggggagtacggtcgcaaggctgaaactcaaaggaattgacgggggcccgcacaagcggtggagcatgtggtttaattcgacgcaacgcgaagaaccttacctgggctcgaacggctttggacggcctttggaaacagaggctttcccgcaagggactgaagtcgaggtgctgcatggctgt	KY630770	0	0	0	0	0	1	1	0	0	0	1	0	1	0	0	0	0	0	0	0	0	0	2	0	0	0	2	1	0	0	0	0	0	0	0	0	0	0	1	0	0	0
OTU_000441	ccacgccgtaaacgatgagtgctaggtgtcgggggtcaaacctcggtgccgacgttaacacattaagcactccgcctggggagtacgtgcgcaagcatgaaactcaaaggaattgacggggacccgcacaagcagcggagcatgtggtttaattcgaagatacgcgaagaaccttacccggacttgatatctaacaaatcatctagagatagaagagtgtctgcttgcagaaatgttaagacaggtgctgcacggctgt		0	0	1	17	0	0	0	22	0	0	0	0	0	3	1	0	0	0	0	0	0	3	1	1	2	0	1	1	14	1	0	0	0	2	1	0	3	1	2	0	5	2
OTU_000447	ccacgctgtaaacgctgtcgatttggggattgggcttaatgcttggtgcccgtagctaacgtgataaatcgaccgcctggggagtacggccgcaaggttaaaactcaaatgaattgacgggggcccgcacaagcggtggagcatgtggtttaattcgaagatacgcgaagaaccttacctaggcttgacattgatagaatctactagagatagtggagtgctggcttgccagagcttgaaaacaggtgctgcacggctgt		6	1	1	0	10	0	3	0	3	0	43	1	1	0	1	3	1	1	5	1	1	0	1	1	4	5	1	0	0	0	4	7	0	1	0	0	0	0	2	0	0	0
OTU_000451	ccacgccctaaacgatgaatgctagttgttgccctgcttgtcagggcagtaatgcagctaacgcattaagcattccgcctggggagtacggtcgcaagattaaaactcaaaggaatagacggggacccgcacaagcggtggagcatgtggtttaattcgacgcaacgcgaagaaccttaccaagtcttgacatatttcggagaatattagagataatattttatgacttcggtcaactgaaatacaggtggtgcatggttgt		0	1	0	0	0	0	0	0	2	0	5	2	1	0	0	2	0	3	0	0	0	0	0	0	1	0	1	0	0	0	0	2	0	1	0	0	2	0	0	2	0	0
OTU_000511	ccatgccgtaaacggtgggcgctaggtgtgggtttccttccacgggatccgtgccgtagctaacgcattaagcgccccgcctggggagtacggccgcaaggctaaaactcaaaggaattgacggggacccgcacaagcagcggagcatgtggtttaattcgaagcaacgcgaagaaccttacctacacttgacatcccttgcattacccttaatcggggaaatctcttcggagacaaggtgacaggtggtgcatggttgt		0	0	0	0	0	0	0	1	0	0	0	0	0	0	0	0	0	0	0	0	0	0	0	3	0	0	0	3	0	0	0	0	0	0	2	0	1	0	0	0	0	0
OTU_000512	ctatgctgtaaacggtgggcgctaggtgtggggaccttccacggtttctgtgccgtagctaacgctttaagcgccccgcctggggagtacggccgcaaggctaaaactcaaaggaattgacggggacccgcacaagcggtggagcatgtggtttaattcgacgcaacgcgaggaaccttaccagcgtttgacatcccaagaagttaacagagatgttttcgtgcctcttcggaggaacttggtgacaggtggtgcatggctgt		0	6	0	0	0	1	1	0	0	0	0	0	12	0	1	7	0	0	1	0	0	0	0	0	0	2	2	0	0	0	4	3	0	1	0	2	0	0	0	0	0	0
OTU_000545	ccacgccgtaaacgatgtctactagtcgttgggtcccttgaggacttagtgacgcagctaacgcaataagtagaccgcctggggagtacggccgcaaggttaaaactcaaatgaattgacgggggcccgcacaagcggtggagcatgtggattaattcgatgcaacgcgaagaaccttacctgggcttgacatacactagattgggccagagatggtttgtccctttgtggttggtgtacaggtggtgcatggttgt		0	1	1	0	0	1	0	1	2	0	0	3	1	1	0	0	0	0	0	1	1	1	3	1	0	0	0	2	0	0	0	0	0	0	1	0	0	0	0	1	0	0
OTU_000554	ccacgcagtaaacgatgataactgggcgtatgcgatatacagtatgctcctaagcgaaagcgttaagttatccacctggggagtacgccggcaacggtgaaactcaaaggaattgacgggggcccgcacaagcggaggaacatgtggtttaattcgatgcaacgcgaagaaccttacctactcttgacatccaaagaagaactcagagatgagtttgtgccttcgggagctttgagacaggtgctgcatggctgt		0	1	0	0	1	0	4	0	5	1	5	0	0	0	1	6	2	0	0	8	18	0	0	3	2	1	0	1	0	0	2	1	4	0	2	1	2	0	1	1	0	0
OTU_000580	ccacgccctaaactatgtatactggttgttgctatgctagtcatggcagtaatccacctaacggattaagtataccgcctggggagtacggtcgcaagattaaaactcaaaggaatagacggggacccgcacaagcggtggagcatgtggtttaattcgaagatacgcgaagaaccttacccggacttgatatctaacaaatcatctagagatagaagag	KY630771	0	0	0	1	2	1	0	0	0	0	0	0	0	1	0	0	0	1	0	1	0	1	0	0	1	0	0	0	0	1	1	0	0	4	0	0	2	1	1	0	0	0
OTU_000592	ccacgcggtaaacgatgaatactaggtgttggtgagcaaagctcatcggtgccgtcgcaaacgcagtaagtattccacctggggagtacgttcgcaagaatgaaactcaaaggaattgacggggacccgcacaagcggtggagcatgtggtttaattcgaagcaacgcgaagaaccttaccaagtcttgacatcccgacgaaagatctttaatcggatccgctcttcggagcgtcggagacaggtggtgcatggttgt	KY630772	0	0	0	0	0	0	0	0	0	0	0	0	10	0	10	0	0	0	0	0	2	0	0	0	0	0	0	1	0	0	0	1	0	0	0	0	0	0	0	0	0	0
OTU_000646	ccacgcggtaaacgatgaatgctaggtgttggggagcaaagctcttcggtgccgccgcaaacgcattaagcattccacctggggagtacgttcgcaagaatgaaactcaaaggaattgacggggacccgcacaagcggtggagcatgtggtttaattcgaagcaacgcgaagaaccttacctgctcttgacatcccggtgaccggcaagtaatgttgccttttcttcggaacaccggtgacaggtggtgcatggttgt	KY630773	0	0	0	0	0	0	0	0	0	0	0	0	0	0	3	0	0	0	0	0	1	0	0	8	0	0	3	2	0	0	4	2	0	0	0	4	2	1	0	0	0	0
OTU_000704	ccacgccgtaaacgatgattactaggtgttgggggtcaaacctcagcgcccaagctaacgcgataagtaatccgcctggggagtacgtacgcaagtatgaaactcaaaggaattgacggggacccgcacaagcggtggagcatgtggtttaattcgatgatacgcgaggaaccttacccgggattgaaatgtagatgccgacagatgaaagtttgttttccttcgggacatctatgtaggtgctgcatggttgt		0	1	0	0	0	0	2	0	7	3	1	0	0	1	0	0	0	0	0	0	31	0	0	1	2	0	0	0	0	0	0	2	0	0	0	0	0	0	0	0	0	0
OTU_000708	ccacgccgtaaacgatgtcgacttggaggttgtgcccttgaggcgtggcttccggagctaacgcgttaagtcgaccgcctggggagtacggccgcaaggttaaaactcaaatgaattgacgggggcccgcacaagcggtggagcatgtggtttaattcgaagcaacgcgaagaaccttaccggggcttgacatatatctgaccctcttagagataagagttttcttcggaacagatatacaggtggtgcatggttgt		0	0	0	0	0	0	0	0	1	0	1	0	1	0	0	0	0	1	1	0	0	0	0	0	0	0	0	0	1	0	0	0	0	0	1	1	1	0	2	0	0	2
OTU_000714	ccacgctgtaaacgatggatactaggtgctgggacaatatgtttcggtgccgtagctaacgcgttaagtatcccgcctggggagtacggtcgcaaggctgaaactcaaagaaattgacgggggcccgcacaagcggtggagtatgtggtttaattcgatgcaacgcgaagaaccttacccaggcttgacatctagggaacctaacagagatgttggggtgctcttcggagaaccctaagacaggtgctgcatggctgt	KY630774	1	0	0	0	0	0	0	0	0	0	2	0	0	0	1	0	0	0	0	0	0	0	0	0	2	0	1	13	0	0	8	0	0	0	1	2	0	0	0	0	0	0
OTU_000721	ctatgctgtaaacggtgggcgctaggtgtggggaccttccacggtttctgtgccgtagctaacgctttaagcgccccgcctggggagtacggccgcaaggctaaaactcaaaggaattgacgggggcccgcacaagcggcggagcatgtggattaattcgaagcaacgcgaagaaccttaccaaatcttgacataccaatgaccggtctgtaatgggacctttccttcgggacattggatacaggtggtgcatggttgt	KY630775	0	0	0	0	0	0	1	0	0	12	0	0	0	1	0	0	0	0	0	0	8	1	0	0	0	0	0	0	0	0	0	2	11	0	0	0	0	0	0	0	0	0
OTU_000735	ccacgccgtaaacgatgagtgctaagtgttagggggtttccgccccttagtgctgcagctaacgcattaagcactccgcctggggagtacggtcgcaagactgaaactcaaaggaattgacggggacccgcacaagcggtggagcatgtggtttaattcgaagatacgcgaagaaccttacctaggcttgacattgatagaatctactagagatagtggagtgctggcttgccagagcttgaaaacaggtgctgcacggctgt		0	0	2	0	0	0	0	0	1	3	13	0	0	0	0	3	0	0	2	0	0	0	0	0	1	0	0	0	0	2	4	0	0	1	1	0	0	0	0	0	0	0
OTU_000737	ccacgccgtaaacgatgagtgctaggtgtcgggggtcaaacctcggtgccgacgttaacacattaagcactccgcctggggagtacgtgcgcaagcatgaaactcaaaggaattgacggggacccgcacaagcagcggagcatgtggtttaattcgaagcaacgcgaagaaccttaccggggcttgacatggcagagaagatggtagagatatcgtcgtcctcttcggaggctctgtcacaggtggtgcatggttgt	KY630776	0	0	0	10	0	0	0	19	0	0	0	0	0	1	0	0	0	0	1	1	0	0	0	0	3	1	0	1	5	3	0	0	0	1	0	0	0	0	0	0	0	0
OTU_000740	ccacgccgtaaacgatgattactcgtagtatgcgatatattgtatgctactaagggaaaccgataagtaatccacctggggagtacgccggcaacggtgaaactcaaaggaattgacgggggcccgcacaagcggcggagcatgcggattaattcgatgcaacgcgaagaaccttaccaaggcttgacatacactgcgatggttccagagatgggccagccttcggggtggtgtacaggtggtgcatggttgt		0	0	0	8	0	0	0	2	0	0	0	0	0	0	0	0	0	0	0	0	0	0	0	0	0	0	0	0	1	0	0	0	0	2	0	0	1	2	0	0	0	1
OTU_000777	ccacgccgtaaacgatgagtgctaggtgtcgggagtcaaatctcggtgccgcagttaacgcaataagcactccgcctggggagtacgtacgcaagtatgaaactcaaaggaattgacgggggcccgcacaagcggcggagcatgcggattaattcgatgcaacgcgaagaaccttaccaaggcttgacatacactgcgatggttccagagatgggccagccttcggggtggtgtacaggtggtgcatggttgt		0	0	0	5	0	0	0	0	0	0	0	1	0	1	0	0	0	1	0	0	0	1	0	0	4	0	0	0	4	4	0	0	0	1	0	0	0	4	0	1	1	0
OTU_000823	ccacgccgtaaacgatgagtgctaggtgtcgggagtcaaatctcggtgccgcagttaacgcaataagcactccgcctggggagtacgtacgcaagtatgaaactcaaaggaattgacggggacccgcacaagcagcggagcatgtggtttaattcgatgatacgcgaggaaccttacccgggattgaaatgtaggagttagatgatgagagtcattgtcccttcggggctcctatgtaggtgctgcatggttgt		0	0	0	8	0	0	0	1	0	2	0	0	0	1	0	0	0	2	0	0	0	0	0	0	14	0	0	0	1	4	0	0	0	2	0	0	4	3	0	0	0	0
OTU_000879	ccacgccgtaaacgatgagtgttaggtgtctggaataatctgggtgccgcagctaacgcaataaacactccgcctggggagtacgcacgcaagtgtgaaactcaaaggaattgacggggacccgcacaagcagcggagcatgtggtttaattcgaagatacgcgaagaaccttacccggacttgatatctaacaaatcatctagagatagaagagtgtctgcttgcagaaatgttaagacaggtgctgcacggctgt		0	0	0	0	0	0	0	2	0	0	0	0	0	1	0	0	0	1	0	0	0	0	0	0	7	0	0	1	0	0	0	0	0	7	0	0	10	9	1	1	0	0
OTU_000881	ccacgccgtaaacgatgattactaggtgttgggggtcaaacctcagcgcccaagctaacgcgataagtaatccgcctggggagtacgtacgcaagtatgaaactcaaaggaattgacggggacccgcacaagcggtggagcatgtggtttaattcgatgcaacgcgaagaaccttacctactcttgacatccaaagaagaactcagagatgagtttgtgccttcgggagctttgagacaggtgctgcatggctgt		1	0	0	0	1	0	2	0	5	0	3	0	0	2	4	1	0	0	0	1	6	0	0	4	3	2	1	1	0	0	2	0	0	1	1	2	1	0	0	0	0	0
OTU_000920	ccacgccctaaacgatgagtgctaggtgtcgggagtcaaatctcggtgccgccgttaacacagtaagcactccgcctggggagtacgcacgcaagtgtgaaactcaaaggaattgacgggggcccgcacaagcggaggaacatgtggtttaattcgatgatacgcgaggaaccttacccgggattgaaatgtatatgctgacaggtagaaatacttgttgttcccttcggggacatatatgtaggtgctgcatggttgt		0	0	0	5	0	0	0	2	0	0	0	0	0	0	0	1	0	1	0	0	2	0	0	0	3	0	0	1	0	1	0	0	0	6	1	0	1	6	0	0	0	0
OTU_000921	ccacgccctaaacgatgccaactaggcgttgggagagatttcggtgccgtagttaacacgataagttggccgcctggggagtacggccgcaaggttgaaactcaaaggaattgacggggacccgcacaagcggtggagcatgtggtttaattcgaagatacgcgaagaaccttacccggacttgatatctaacaaatcatctagagatagaagagtgtctgcttgcagaaatgttaagacaggtgctgcacggctgt		0	0	0	2	0	0	0	0	0	0	0	0	0	2	0	0	0	0	0	0	0	0	0	0	0	0	0	0	0	0	0	0	0	0	0	0	0	0	1	0	12	2
OTU_000952	ccacgccgtaaacgatgtcgacttggaggttgtgcccttgaggcgtggcttccggagctaacgcgttaagtcgaccgcctggggagtacggccgcaaggttaaaactcaaatgaattgacgggggcccgcacaagcggtggagcatgtggtttaattcgaagcaacgcgaagaaccttaccaggacttgacatatatgagaaaagcttagagataagtaatactcttcggagactgatatacaggtggtgcatggttgt		0	0	2	0	0	0	3	2	0	0	0	0	4	1	1	0	0	1	0	1	0	0	1	0	1	2	0	0	0	0	0	0	0	0	0	0	0	0	0	0	0	0
OTU_001014	ccacgccgtaaacgatgagtgttaggtgtctggagtaaatctgggtgccgcagcaaacgcaataaacactccgcctggggagtacgcacgcaagtgtgaaactcaaaggaattgacggggacccgcacaagcagcggagcatgtggtttaattcgaagcaacgcgaagaaccttaccaggacttgacatcccactgacagctctttaataggagccttcttcggacagtggagacaggtggtgcatggttgt		0	2	0	0	0	0	1	0	0	2	0	0	1	0	0	1	0	0	0	0	0	0	0	0	1	1	0	1	1	0	0	2	4	0	0	0	0	0	0	0	0	0
OTU_001059	ccacacagtaaacgatgaatactcgctgtttgcgatatacagtaagcggccaagcgaaagcgttaagttatccacctggggagtacgccggcaacggtgaaactcaaaggaattgacgggggcccgcacaagcggaggaacatgtggtttaattcgatgatacgcgaggaaccttacccgggcttgaaatgtagatgacggcaggtgaaagcttgctttccttcgggacatctatgtaggtgctgcatggttgt		0	0	0	2	0	0	0	0	3	0	1	0	1	0	1	2	0	0	2	0	0	0	1	0	0	0	0	0	1	1	0	1	2	0	0	1	0	0	0	0	1	0
OTU_001066	ccacgccctaaacgatgaatgctagttgttgccctgcttgtcagggcagtaatgcagctaacgcattaagcattccgcctggggagtacggtcgcaagattaaaactcaaaggaatagacggggacccgcacaagcggtggagcatgtggtttaattcgaagcaacgcgaagaaccttaccaggacttgacatcccactgacagctctttaataggagccttcttcggacagtggagacaggtggtgcatggttgt		0	0	0	0	0	0	1	0	0	0	9	0	0	0	0	1	0	0	1	0	0	0	0	0	0	1	0	1	0	0	0	0	0	0	0	0	0	0	0	0	0	0
OTU_001131	ccacgctgtaaacgctgtcgatttggggattgggcttaatgcttggtgcccgtagctaacgtgataaatcgaccgcctggggagtacggccgcaaggttaaaactcaaatgaattgacgggggcccgcacaagcggtggagcatgtggtttaattcgacgcaacgcgaagaaccttaccaagtcttgacatatttcggagaatattagagataatattttatgacttcggtcaactgaaatacaggtggtgcatggttgt		0	0	0	0	0	0	0	0	10	0	0	2	0	0	0	1	0	1	2	0	4	0	0	0	1	1	0	0	0	0	1	7	0	0	0	0	2	0	0	0	0	0
OTU_001138	ccatgccgtaaacggtgggcgctaggtgtgggtttccttccacgggatccgtgccgtagctaacgcattaagcgccccgcctggggagtacggccgcaaggctaaaactcaaaggaattgacgggggcccgcacaagcggaggaacatgtggtttaattcgatgatacgcgaggaaccttacccgggattgaaatgtaggagttagatgatgagagtcattgtcccttcggggctcctatgtaggtgctgcatggttgt		0	0	0	3	0	0	0	0	0	0	0	1	0	1	0	0	2	0	0	0	0	1	0	0	4	0	0	0	0	2	0	0	0	0	1	0	1	0	0	1	0	0
OTU_001146	ctatgctgtaaacggtgggcgctaggtgtggggaccttccacggtttctgtgccgtagctaacgctttaagcgccccgcctggggagtacggccgcaaggctaaaactcaaaggaattgacgggggcccgcacaagcggtggagtatgtggtttaattcgacgcaacgcgaagaaccttaccaaggcttgacattgagtgacggccatagagatatggctttcccttcggggacacgaaaacaggtggtgcatggctgt		0	0	0	0	0	0	0	0	0	3	3	0	4	0	0	0	0	0	0	0	0	0	0	0	0	1	0	0	0	0	4	5	0	0	0	3	0	1	0	0	0	0
OTU_001152	ccacaccgtaaacgatgagtgttaggtgtcgggggtcaaacctcggtgccgacgcaaacgcattaaacactccgcctggggagtacgttcgcaagaatgaaactcaaaggaattgacggggacccgcacaagcagcggagcatgtggtttaattcgaagcaacgcgaagaaccttaccgggacttgaaatcttatggaaagcgcaggagactgtgcccctcttcggagccgtaagacaggtggtgcatggttgt		0	0	1	0	0	0	0	0	0	0	0	0	0	0	0	0	0	0	0	0	0	8	1	0	1	0	0	0	0	0	0	0	0	0	0	0	0	0	3	0	0	0
OTU_001156	ccacgcagtaaacgatgaatactagatctatgcaatataccgtatgggtctaagcgaaagcgataagtattccacctggggagtacgccggcaacggtgaaactcaaagagattggcgggggtccgcacaagcggaggaacatgtggtttaattcgatgatacgcgaggaaccttacccgggcttgaattgcagaggaacaatccagagatggtgcggcccttcggggtctctgtgaaggtgctgcatggttgt		0	0	0	0	0	0	0	13	0	0	0	0	0	0	0	0	0	0	0	3	0	0	0	0	0	0	0	0	0	0	0	0	0	0	0	0	0	0	0	3	0	0
OTU_001199	ccacgccgtaaacgatgattactaggtgttgggggtcaaacctcagcgcccaagctaacgcgataagtaatccgcctggggagtacgtacgcaagtatgaaactcaaaggaattgacgggggcccgcacaagcggaggaacatgtggtttaattcgatgatacgcgaggaaccttacccgggcttgaaatgtagatgacggcaggtgaaagcttgctttccttcgggacatctatgtaggtgctgcatggttgt		0	0	0	0	0	0	1	0	5	0	2	0	0	0	0	0	0	0	0	1	2	0	0	0	0	0	2	0	0	0	1	0	0	0	0	0	0	0	0	0	0	0
OTU_001240	ccatgccgtaaacgatgattactaagcgtcgggggtcgaacctcggcactcaagctaacgcgataagtaatccgcctggggagtacgtacgcaagtatgaaactcaaaggaattgacggggacccgcacaagtggtggagcatgtggtttaattcgatgatacgcgaggaaccttacccgggcttaaatcacatacgaacgttccggaaacgggacggccgcaaggcgtatgtgaaggtgctgcatggttgt		0	0	0	0	0	0	0	0	0	4	0	0	0	0	6	0	0	0	0	0	1	0	0	1	0	0	15	1	0	0	8	0	0	0	0	2	0	0	0	0	0	0
OTU_001254	ccatgctgtaaacgttgtctactagccgttgggggacatgattccttagtggcgcagctaacgcgataagtagaccgcctggggagtacggtcgcaagactaaaactcaaatgaattgacgggggcccgcacaagcggcggagcatgtggattaattcgatgcaacgcgaagaaccttacctgggcttgacatatgcaggatcgggctagagatagtctttcccttgtggtctgtatacaggtggtgcatggttgt		3	0	0	0	0	0	0	0	0	0	0	0	0	0	0	0	1	1	1	0	0	1	6	0	1	0	0	0	0	2	0	0	0	0	2	0	0	0	1	0	0	9
OTU_001269	ccacactgtaaacgatgattgctaggtgtaggaggtaataatccttctgtgccggagttaacgcaataagcaatccacctggggagtacggtcgcaagactgaaactcaaaggaatagacggggacccgcacaagcggtggagcatgtggtttaattcgaagatacgcgaagaaccttacccggacttgatatctaacaaatcatctagagatagaagagtgtctgcttgcagaaatgttaagacaggtgctgcacggctgt		0	0	0	5	0	0	0	3	0	0	0	0	0	0	0	0	0	0	0	0	0	0	0	0	2	0	0	0	1	0	0	0	0	2	0	0	0	1	0	0	3	1
OTU_001334	ccacgccgtaaacgatgtcaactagccgttgggagccttgagctcttagtggcgcagctaacgcattaagttgaccgcctggggagtacggccgcaaggttaaaactcaaatgaattgacgggggcccgcacaagcggtggagcatgtggtttaattcgatgcaacgcgaagaaccttacctactcttgacatccaaagaattctgcagagatgcggaagtgccttcgggagctttgagacaggtgctgcatggctgt		0	1	2	0	0	0	0	0	0	0	0	0	1	0	0	1	0	0	0	1	0	0	1	0	1	0	0	0	0	0	0	0	0	1	0	0	0	0	0	2	0	0
OTU_001356	ccacgccgtaaactatgattactcggagtttgaaattaatttaagctcccaagcgaaagcgataagtaatccacctggggagtacgtcggcaacgatgaaactcaaaggaattgacgggggcccgcacaagcggtggagcatgtggtttaattcgatgcaacgcgaagaaccttacctactcttgacatccaaagaagaactcagagatgagtttgtgccttcgggagctttgagacaggtgctgcatggctgt		0	0	0	3	2	0	0	0	0	0	0	0	0	0	0	3	0	2	0	7	7	0	0	0	6	0	0	0	0	0	0	0	0	0	0	0	0	4	0	0	0	0
OTU_001538	ccacgctgtaaacgctgtcgatttggggattgggcttagagcttggtgcccgtagctaacgtgataaatcgaccgcctggggagtacggccgcaaggttaaaactcaaatgaattgacgggggcccgcacaagcggtggagcatgtggtttaattcgaagcaacgcgaagaaccttaccaggacttgacatcccactgacagctctttaataggagccttcttcggacagtggagacaggtggtgcatggttgt		0	0	0	0	0	0	3	0	5	1	2	0	0	0	0	0	0	0	4	0	7	0	1	0	0	0	0	0	0	0	0	1	0	0	0	0	0	0	0	0	0	0
OTU_001540	ccatgccgtaaacgatgagcactaggtgtcgggcaaaagctcggtgccggcgtaaacacaataagtgctccgcctggggagtacgttcgcaagaataaaactcaaaggaattgacggggacccgcacaagtagcggagcatgtggtttaattcgaagcaacgcgaagaaccttaccaggacttgacatactagtgccaggtatagagatatacccttatcttagatacactaatacaggtggtgcatggttgt	KY630777	0	0	0	0	0	0	0	0	0	0	0	0	0	1	0	0	0	1	0	0	0	0	1	1	0	0	0	0	1	0	0	0	0	1	0	0	0	0	2	1	1	0
OTU_001561	ccatgctgtaaacgttgggcactaggtgtggggccgcttggttctgcgccgtagctaacgcattaagtgtcccgcctggggagtacggccgcaaggctaaaactcaaaggaattgacggggacccgcacaagcagcggagcatgtggtttaattcgacgcaacgcgaagaaccttaccaagtcttgacatatttcggcgattaatagagatattaatctatgacttcggtcaactgaaatacaggtggtgcatggttgt		0	0	0	0	0	0	0	0	0	0	0	0	0	5	0	2	0	0	0	0	0	0	0	0	2	0	0	0	0	0	0	0	0	2	0	0	0	2	0	0	0	0
OTU_001567	ctatgctgtaaacggtgggcgctaggtgtggggaccttccacggtttctgtgccgtagctaacgctttaagcgccccgcctggggagtacggccgcaaggctaaaactcaaaggaattgacggggacccgcacaagcggtggagcatgtggtttaattcgaagcaacgcgaagaaccttaccaagtcttgacatcccgatgaccgacacttaaccgtgtcttctcttcggagcattggagacaggtggtgcatggttgt		0	0	0	0	0	0	0	0	0	1	0	0	3	0	0	0	0	0	0	0	0	0	0	0	0	0	0	0	0	0	2	20	0	0	0	2	1	0	0	0	0	0
OTU_001589	ccacgcagtaaacgatgataactgggcgtatgcgatatacagtatgctcctaagcgaaagcgttaagttatccacctggggagtacgccggcaacggtgaaactcaaaggaattgacgggggcccgcacaagcggtggagcatgtggtttaattcgaagcaacgcgaagaaccttaccaggtcttgacatcccgatgcccgctctagagatagagttttacttcggtacatcggtgacaggtggtgcatggttgt		0	0	0	0	0	0	0	0	5	0	0	0	0	0	0	4	0	0	1	0	0	0	0	0	0	0	0	0	0	0	0	0	0	0	0	0	0	0	0	0	0	0
OTU_001625	ccacgccctaaactatgtatactggttgttgctatgctagtcatggcagtaatccacctaacggattaagtataccgcctggggagtacggtcgcaagattaaaactcaaaggaatagacggggacccgcacaagcggtggagcatgtggtttaattcgatgcaacgcgaagaaccttacccggtcttgacatcctagggatgttctagagataggacagtgccttcgggagcctagagacaggtgttgcatggctgt		0	0	0	0	0	0	0	0	0	0	0	0	0	0	0	0	0	0	0	0	0	0	0	0	0	0	0	0	0	0	0	0	0	0	1	0	0	0	0	0	13	0
OTU_001626	ccacgccgtaaacgatgaatactaggtgtaggaggtatcgactccttctgtgccgcagttaacgcattaagtattccacctggggagtacggccgcaaggttaaaactcaaaggaattgacgggggcccgcacaagcagtggagtatgtggtttaattcgaagcaacgcgaagaaccttaccaggacttgacatactagtgccaggtatagagatatacccttatcttagatacactaatacaggtggtgcatggttgt	KY630778	0	0	0	0	0	0	0	0	1	0	0	0	0	4	0	0	0	1	0	0	0	2	0	0	2	0	0	0	7	0	0	0	0	0	0	1	2	0	0	0	6	0
OTU_001643	ccacgccgtaaacgatgagcactaggtgtcggtctcgcaagagatcggtgccgtagttaacgcattaagtgctccgcctggggagtacgcacgcaagtgtgaaactcaaaggaattgacggggacccgcacaagcagcggagcatgtggtttaattcgaagcaacgcgaagaaccttaccaggacttgacatatatgagaaaagcttagagataagtaatactcttcggagactgatatacaggtggtgcatggttgt		0	0	0	0	0	0	0	0	1	0	0	0	0	0	0	4	0	0	0	0	2	0	0	0	0	3	0	1	0	0	0	1	3	1	0	0	0	0	0	0	0	0
OTU_001644	ccacgccgtaaacgatgagtgccagatgtcgggggtcaaacctcggtatcgccgttaacacaataagcactccgcctggggagtacgcacgcaagtgtgaaactcaaaggaattgacggggacccgcacaagcagcggagcatgtggtttaattcgatgcaacgcgaagaaccttaccagggcttgacatatgggtgaaagacgtagagatacgtcccctcttcggagcagccatacaggtggtgcatggttgt	KY630779	0	0	0	1	0	0	0	4	0	0	0	0	0	3	0	0	0	0	0	0	0	0	0	0	4	0	0	0	1	0	0	0	0	1	0	0	0	4	0	0	1	0
OTU_001789	ccatgctgtaaacgttgtctactagccgttgggggacatgattccttagtggcgcagctaacgcgataagtagaccgcctggggagtacggtcgcaagactaaaactcaaatgaattgacgggggcccgcacaagcggtggagcatgtggtttaattcgacgcaacgcgaagaaccttaccaagtcttgacatatttcggcgattaatagagatattaatctatgacttcggtcaactgaaatacaggtggtgcatggttgt		0	0	0	0	0	0	0	0	1	0	0	0	0	0	0	0	2	10	0	0	0	1	2	0	0	0	0	0	0	0	0	0	0	0	0	0	0	0	5	1	0	3
OTU_001791	ccgcgctgtaaacgatgatggctaaccgtgggcgatacacagtccgtggccaagcgaaagcgataagccatccacctggggagtacggccgcaaggctgaaactcaaaggaattgacgggggcccgcacaagcggaggaacatgtggtttaattcgatgatacgcgaggaaccttacccgggctcgaacggcagctgaatgacccagagatgggtcagtcttcggacagttgtcgaggtgctgcatggttgt	KY630780	0	0	0	0	0	0	0	0	0	0	0	0	0	0	6	0	2	2	0	0	0	1	0	0	0	0	2	0	0	0	0	0	0	0	0	0	0	0	0	0	0	0
OTU_001883	ccacgccgtaaacgatgaatactaggtgtcgggtagcgaagctattcggtgccgcagcaaacgcaataagtattccacctggggagtacgttcgcaagaatgaaactcaaaggaattgacggggacccgcacaagcggtggagcatgtggtttaattcgaagcaacgcgaagaaccttaccaggacttgacatatatgagaaaagcttagagataagtaatactcttcggagactgatatacaggtggtgcatggttgt		0	0	0	0	0	0	0	0	5	0	0	1	3	0	0	3	0	0	1	0	0	1	0	0	0	2	1	1	0	0	4	12	8	0	0	3	0	1	0	0	0	0
OTU_001938	ccacgccgtaaacgatgagtgttaggtgtctggagtaaatctgggtgccgcagcaaacgcaataaacactccgcctggggagtacgcacgcaagtgtgaaactcaaaggaattgacggggacccgcacaagcggtggagcatgtggtttaattcgaagcaacgcgaagaaccttaccaaatcttgacatcctttgaccgctctagagatagagttttcctcttcggaggacaaagtgacaggtggtgcatggttgt		0	6	0	0	0	0	0	0	0	0	1	1	2	0	0	1	0	0	1	0	0	0	0	0	0	0	0	0	0	0	0	1	0	0	0	1	0	0	0	0	0	0
OTU_002020	ccacgccgtaaactatgattactcggagtttgaaattaatttaagctcccaagcgaaagcgataagtaatccacctggggagtacgtcggcaacgatgaaactcaaaggaattgacggggacccgcacaagcagcggagcatgtggtttaattcgaagcaacgcgaagaaccttaccgggacttgaaatcttatggaaagcgcaggagactgtgcccctcttcggagccgtaagacaggtggtgcatggttgt	KY630781	0	0	0	2	0	0	0	0	0	0	0	0	0	1	0	1	0	1	0	0	0	0	0	1	1	0	0	0	0	2	0	0	0	0	0	0	0	0	0	1	0	3
OTU_002063	ccatgccgtaaacgatgattactaagcgtcgggggtcgaacctcggcactcaagctaacgcgataagtaatccgcctggggagtacgtacgcaagtatgaaactcaaaggaattgacggggacccgcacaagtggtggagcatgtggtttaattcgaagcaacgcgaagaaccttaccaagtcttgacatcccgatgaaagatccttaaccggatgccctcttcggagcatcggagacaggtggtgcatggttgt		0	0	0	0	0	0	0	0	0	0	0	0	0	0	2	0	0	0	0	0	1	0	0	1	0	1	11	1	0	0	3	1	0	0	0	0	0	0	1	0	0	0
OTU_002147	ccacacggtaaacgatggatactcgctgttggcgatacacagtcagcggcttagcgaaagcgttaagtatcccacctggggagtacgccggcaacggtgaaactcaaaggaattgacgggggcccgcacaagcggaggaacatgtggtttaattcgatgatacgcgaggaaccttacccgggattgaaatgtagatgacaggcgatgagagttgcttttccttcgggacatctatgtaggtgctgcatggttgt		0	0	0	0	0	0	0	0	0	0	2	0	0	0	0	2	0	1	1	0	0	0	0	0	0	3	0	0	0	0	0	0	1	0	0	0	0	0	0	0	0	0
OTU_002440	ccacgcggtaaacgatgaatgctaggtgttggggagcaaagctcttcggtgccgccgcaaacgcattaagcattccacctggggagtacgttcgcaagaatgaaactcaaaggaattgacgggggcccgcacaagcggaggaacatgtggtttaattcgatgatacgcgaggaaccttacccgggcttaaatcacatacgaacgttccggaaacgggacggccgcaaggcgtatgtgaaggtgctgcatggttgt		0	0	0	0	0	0	0	0	0	0	0	0	0	0	3	0	0	0	0	0	0	0	0	0	0	0	5	0	0	0	4	0	0	1	0	1	0	0	0	1	0	0
OTU_002492	ccacgctgtaaactatgattactcagagtatgcgatataatgtatgctctcaagcgaaagcattaagtaatccacctggggagtacgtcggcaacgatgaaactcaaaggaattgacgggggcccgcacaagcggaggaacatgtggtttaattcgatgatacgcgaggaaccttacccgggcttgaaatgcatttgatcggcaaagagatttgccttcccttcggggcagatgtgtaggtgctgcatggttgt		0	0	0	4	0	0	0	0	0	0	0	0	0	1	0	0	0	0	0	0	0	0	1	0	0	0	0	0	0	0	0	0	0	0	0	0	0	0	5	0	1	0
OTU_002747	ccacgccctaaactatgtatactggttgttgctatgctagtcatggcagtaatccacctaacggattaagtataccgcctggggagtacggtcgcaagattaaaactcaaaggaattgacggggacccgcacaagcagcggagcatgtggtttaattcgaagcaacgcgaagaaccttacctacacttgacatcccttgcattacccttaatcggggaaatctcttcggagacaaggtgacaggtggtgcatggttgt		0	0	0	0	0	0	0	0	0	0	0	0	0	0	0	0	0	0	0	1	0	0	0	0	1	0	0	10	0	0	0	0	0	0	0	0	0	0	0	1	0	0
OTU_002801	ccacgccgtaaacgatgactactaggtgtcggggagcaaagctcttcggtgccgcagcaaacgcagtaagtagtccacctggggagtacgttcgcaagaatgaaactcaaaggaattgacggggacccgcacaagcggtggagcatgtggtttaattcgaagcaacgcgaagaaccttaccaagtcttgacatcggaatgaccgggaagtaatgttcccttctcttcggagcattccagacaggtggtgcatggttgt	KY630782	0	0	0	0	0	0	0	0	1	0	0	0	0	0	0	0	0	0	0	0	0	0	0	5	0	0	0	0	0	0	1	2	1	0	0	0	0	0	0	0	0	0
OTU_003097	ccacgccgtaaactatgattactcggagtttgaaattaatttaagctcccaagcgaaagcgataagtaatccacctggggagtacgtcggcaacgatgaaactcaaaggaattgacgggggcccgcacaagcggaggaacatgtggtttaattcgaagatacgcgaagaaccttacctaggcttgacattgatagaatctactagagatagtggagtgctggcttgccagagcttgaaaacaggtgctgcacggctgt		0	0	0	0	1	0	0	0	0	0	0	0	0	0	0	2	0	0	0	0	0	1	0	0	2	0	0	0	0	1	0	0	0	2	0	0	1	0	0	0	0	0
OTU_003150	ccacgctgtaaacgatgattactcggagtatgcgatatatggtatgctctcaagcgaaagcgttaagtaatccacctggggagtacgtcggcaacgatgaaactcaaatgaattgacgggggcccgcacaagcggtggagcatgtggtttaattcgatgcaacgcgaagaaccttacctactcttgacatccaaagaattctgcagagatgcggaagtgccttcgggagctttgagacaggtgctgcatggctgt		0	0	0	8	0	0	0	0	0	0	0	0	0	1	2	0	0	0	0	0	0	0	0	1	2	0	0	0	0	0	0	0	0	0	0	0	0	0	0	0	0	0
OTU_003184	ccacgctgtaaacgctgtcgatttggggattgggcttagagcttggtgcccgtagctaacgtgataaatcgaccgcctggggagtacggccgcaaggttaaaactcaaatgaattgacgggggcccgcacaagcggtggagcatgtggtttaattcgatgcaacgcgaagaaccttaccaaggcttgacatacactgcgatggttccagagatgggccagccttcggggtggtgtacaggtggtgcatggttgt		1	0	0	1	0	0	0	0	2	0	0	0	0	0	0	0	0	0	0	0	0	0	0	2	3	0	0	0	1	1	0	0	0	0	0	0	1	0	0	0	0	0
OTU_003196	ccatgccgtaaacgatgattactaagcgtcgggggtcgaacctcggcactcaagctaacgcgataagtaatccgcctggggagtacgtacgcaagtatgaaactcaaaggaattgacggggacccgcacaagcagcggagcatgtggtttaattcgacgcaacgcgaagaaccttaccaagtcttgacatatttcggcgcataatagagatattaagctatgacttcggtcaactgaaatacaggtggtgcatggttgt		0	0	1	0	0	0	0	0	0	0	0	0	0	1	0	0	0	0	0	0	0	0	0	5	0	0	0	1	0	1	0	0	0	0	0	0	0	0	0	3	0	0
OTU_003737	ccacgccgtaaacgatgaatactaggtgtcgggtggcatggccattcggtgccgcagcaaacgcaataagtattccacctggggagtacgttcgcaagaatgaaactcaaaggaattgacggggacccgcacaagcagcggagcatgtggtttaattcgacgcaacgcgaagaaccttaccaagtcttgacatatttcggagaatattagagataatattttatgacttcggtcaactgaaatacaggtggtgcatggttgt		0	0	0	0	0	0	0	0	3	0	0	0	2	0	0	0	0	0	0	0	0	0	0	0	0	0	1	0	0	0	2	10	0	0	0	1	0	0	0	0	0	0
OTU_003780	ccacgccgtaaacgatgactactaggtgtcggggagcaaagctcttcggtgccgcagcaaacgcagtaagtagtccacctggggagtacgttcgcaagaatgaaactcaaaggaattgacggggacccgcacaagtagcggagcatgtggtttaattcgacgcaacgcgaagaaccttaccagggcttgacatgacagtgacgggttaagagattaaccgttcccttcggggacactgccacaggtggtgcatggttgt	KY630783	0	0	0	0	0	0	1	0	0	0	0	0	0	0	1	0	0	0	0	0	0	0	0	0	0	0	1	10	0	0	0	0	0	0	0	0	1	0	0	0	0	0
OTU_004762	cccggccgtaaacgatggacgctaggtgtggggggacgctccctccgtgccgcagccaacgcattaagcgtcccgcctggggagtacggccgcaaggctaaaactcaaaggaattgacgggggcccgcacaagcagcggagcatgtggcttaattcgaagcaacgcgaagaaccttacctggtcttgacatcccggtgcccggcaggtaatgctgccttttcttcggaacaccggtgacaggtggtgcatggttgt		0	0	0	0	0	0	0	0	0	0	0	0	0	0	0	0	0	0	0	0	0	0	0	11	0	0	0	0	0	0	0	0	0	0	0	0	0	0	0	0	0	0
OTU_010541	ccacgcagtaaacgatgataactgggcgtatgcgatatacagtatgctcctaagcgaaagcgttaagttatccacctggggagtacgccggcaacggtgaaactcaaaggaattgacgggggcccgcacaagcggaggaacatgtggtttaattcgatgatacgcgaggaaccttacccgggcttgaaatgtagatgacggcaggtgaaagcttgctttccttcgggacatctatgtaggtgctgcatggttgt	KY630784	3	22	2	17	1	4	319	13	516	30	120	16	10	2	1	122	20	90	0	133	232	4	8	45	74	1	29	7	1	0	9	125	198	23	0	0	4	5	0	2	0	0
OTU_010550	ccacgccgtaaacgatgagtgttaggtgcctggtaaaaactgggtgccgcagctaacgcattaaacactccgcctggggagtacgcacgcaagtgtgaaactcaaaggaattgacggggacccgcacaagcagcggagcatgtggtttaattcgacgcaacgcgaagaaccttaccaagtcttgacatatttcggcgcataatagagatattaagctatgacttcggtcaactgaaatacaggtggtgcatggttgt	KY630785	1	2	0	8	47	0	1	13	1	0	0	3	2	89	0	0	3	77	2	0	0	5	4	16	16	0	0	5	27	48	1	0	0	70	13	1	176	161	14	231	37	49
OTU_010565	ccacgccgtaaacggtgggtactaggtgtggggaatatttcacgttctccgtgccgtagctaacgcattaagtaccccgcctggggagtacggccgcaaggctaaaactcaaaggaattgacggggccccgcacaagcggcggagcatgcggattaattcgatgcaacgcgaagaaccttacctgggtttgacatataccggtaaccttcagagatggaggcccctttttggtcggtatacaggtggtgcatggctgt	KY630786	2	1	1	1	0	0	0	2	2	0	0	1	1	0	0	5	0	1	2	0	1	8	0	4	1	0	0	0	3	3	1	0	0	0	2	2	1	0	2	433	1	1
OTU_010583	ccacgccgtaaacggtgggcactaggtgtgggggacattccacgttctccgtgccgaagctaacgcattaagtgccccgcctggggagtacggccgcaaggctaaaactcaaaggaattgacgggggcccgcacaagcggcggagcatgcggattaattcgatgcaacgcgaagaaccttacctgggtttgacatacaccggaaagctgcagagatgtagcccccgcaaggtcggtgtacaggtggtgcatggctgt	KY630787	0	1	1	0	0	0	0	0	1	0	0	1	0	0	0	0	1	0	0	0	0	15	0	1	0	0	0	0	0	1	0	0	1	0	0	0	1	0	0	0	0	0
OTU_010612	ccatgccgtaaacgatgagtgctaggtgtcgggagtcaaatctcggtgccggcgtcaacgcaataagcactccgcctggggagtacgtgcccacgcatgaaactcaaaggaattgacggggacccgcacaagcagcggagcatgtggtttaattcgaagcaacgcgaagaaccttaccagggcttgacatataggcgcccgatatagagatatatccttttcttcggaaacgcctatacaggtggtgcatggttgt	KY630788	0	0	0	7	0	0	0	0	0	0	1	0	0	38	0	0	0	0	2	0	0	0	0	4	8	0	0	0	44	1	5	0	0	17	1	0	1	1	0	1	5	1
OTU_010613	ccacgccctaaacgatgtcaactggttgttggacggcttgctgttcagtaacgaagctaacgcgtgaagttgaccgcctggggagtacggccgcaaggttgaaactcaaaggaattgacggggacccgcacaagcggtggatgatgtggtttaattcgatgcaacgcgaaaaaccttacctacccttgacatgtcaagaatcttgcagagatgtgagagtgctcgaaagagaacttgaacacaggtgctgcatggccgt	KY630789	0	0	1	2	0	0	0	0	0	0	0	0	0	0	0	0	0	0	0	0	0	0	0	0	0	0	0	0	0	0	0	0	0	0	0	0	0	0	0	0	1	23
OTU_010632	ccacgccgtaaacgatgataactagctgtcagggctcttggagctttggtggcgcagctaacgcgttaagttatccgcctggggagtacggccgcaaggttaaaactcaaagaaattgacgggggcctgcacaagcggtggagcatgtggtttaattcgaagcaacgcgcagaaccttaccagcgtttgacatggtaggacggttactggagacagtttccttcccttacgggacctacacacaggtgctgcatggctgt	KY630790	3	0	1	0	0	0	0	0	0	0	0	0	1	0	1	0	0	0	1	0	0	1	0	0	0	0	0	0	1	0	1	0	1	0	0	0	1	0	0	0	0	0
OTU_010648	ccacgctgtaaacgctgtcgatttggggattgggcttaatgcttggtgcccgtagctaacgtgataaatcgaccgcctggggagtacggccgcaaggttaaaactcaaatgaattgacgggggcccgcacaagcggtggagcatgtggtttaattcgatgcaacgcgaagaaccttacctggtcttgacatccacggaagttttcagagatgagaatgtgccttcgggaaccgtgagacaggtgctgcatggctgt		3	0	5	0	26	5	42	2	5	0	30	0	1	1	19	10	6	3	27	21	3	2	3	5	3	8	1	4	0	2	9	2	1	4	2	0	0	3	2	0	0	1
OTU_010691	ccacacagtaaacgatggatactcgctgtttgcgatacaatgtaagcggccaagcgaaagcgttaagtatcccacctggggagtacgccggcaacggtgaaactcaaaggaattgacgggggcccgcacaagcggaggaacatgtggtttaattcgatgatacgcgaggaaccttacccgggcttgaattgcactcgaattatggggaaacccataagccgcaaggcgagtgtgaaggtgctgcatggttgt	KY630791	0	0	0	0	0	0	1	1	0	4	6	0	0	0	23	0	0	1	0	1	1	0	0	0	1	0	0	3	0	0	2	1	0	0	0	14	0	0	2	0	0	0
OTU_010723	ccacgccctaaactatgtcaactggttgtcggggaagcaattccttggtaacgaagctaacgcgtgaagttgaccgcctggggagtacggccgcaaggttaaaactcaaaggaattgacggggacccgcacaagcggtggattatgtggattaattcgatgcaacgcgaaaaaccttacctacccttgacatgccaggaacctcgcagagatgtgagggtgcccgaaagggaacctggacacaggtgctgcatggctgt	KY630792	0	0	0	1	0	0	0	0	0	0	0	0	1	2	0	1	0	0	0	0	0	7	0	0	1	0	0	0	0	0	1	0	0	0	0	0	0	0	0	0	0	0
OTU_010764	ccacgccgtaaacgatgattactcgtagtatgcgatatattgtatgctactaagggaaaccgataagtaatccacctggggagtacgccggcaacggtgaaactcaaaggaattgacgggggcccgcacaagcggaggaacatgtggtttaattcgatgatacgcgaggaaccttacccgggattgaaatgtatacgctggatttgtgaaagcgagtctattcacttcggtgacgtatatgtaggtgctgcatggttgt	KY630793	0	1	0	30	0	0	0	4	1	0	0	0	0	9	0	0	0	0	0	0	0	0	0	0	2	0	0	1	0	6	0	0	0	6	3	0	0	3	0	0	2	1
OTU_010804	ccacgccgtaaactatgattactcggagtttgaaattaatttaagctcccaagcgaaagcgataagtaatccacctggggagtacgtcggcaacgatgaaactcaaaggaattgacgggggcccgcacaagcggaggaacatgtggtttaattcgatgatacgcgaggaaccttacccgggattgaaatgtagatgccgacagatgaaagtttgttttccttcgggacatctatgtaggtgctgcatggttgt	KY630794	0	0	0	0	0	2	11	0	0	0	2	0	0	0	0	25	0	1	2	4	74	1	0	2	5	0	1	1	0	0	0	0	0	5	0	0	0	2	1	0	1	0
OTU_010809	ccacgccgtaaactatgattactcggagtttgaaattaatttaagctcccaagcgaaagcgataagtaatccacctggggagtacgtcggcaacgatgaaactcaaaggaattgacgggggcccgcacaagcggaggaacatgtggtttaattcgatgatacgcgaggaaccttacccgggattgaaatgtatacgctggatttgtgaaagcgagtctattcacttcggtgacgtatatgtaggtgctgcatggttgt	KY630795	0	0	0	23	0	0	0	1	0	0	0	0	0	3	0	0	0	0	1	4	0	0	0	1	1	0	0	2	0	8	1	0	0	4	3	0	1	9	0	1	9	0
OTU_010825	ccacaccgtaaacgatggatactagatgtaggaggtataaactccttctgcgtcgaagctaacgcgataagtatcccgcctggggagtacggccgcaaggttgaaactcaaagaaattgacggggacccgcacaagcagcggagcatgtggtttaattcgaagcaacgcgaaaaaccttaccaagacttgacatcgtatgaccgcctaagagattaggaattcccttcggggacatatagacaggtggtgcatggttgt	KY630796	0	0	0	0	0	0	0	0	0	8	1	0	4	0	2	0	1	0	0	0	0	12	0	0	0	0	14	0	0	0	0	1	1	0	0	5	0	0	2	0	0	1
OTU_010830	ccatgccgtaaacggtgggcgctaggtgtgggtttccttccacgggatccgtgccgtagctaacgcattaagcgccccgcctggggagtacggccgcaaggctaaaactcaaaggaattgacgggggcccgcacaagcggcggagcatgtggattaattcgatgcaacgcgaagaaccttacctggtcttgacatccacggaagactgcagagatgcggttgtgccttcgggaaccgtgagacaggtgctgcatggctgt		2	0	0	0	0	0	0	0	0	0	0	0	0	0	0	1	1	0	0	0	0	0	2	0	0	0	0	1	0	0	0	0	2	1	0	0	0	0	0	0	0	0
OTU_010869	ccacgctgtaaacgctgtcgatttggggattgggcttagagcttggtgcccgtagctaacgtgataaatcgaccgcctggggagtacggccgcaaggttaaaactcaaatgaattgacgggggcccgcacaagcggtggagcatgtggtttaattcgatgcaacgcgaagaaccttacctggtcttgacatccacagaactttccagagatggattggtgccttcgggaactgtgagacaggtgctgcatggctgt		1	0	7	0	0	3	6	0	1	1	4	0	0	2	11	4	7	1	0	12	0	1	1	3	3	1	3	2	1	0	5	1	0	0	0	1	0	2	0	0	0	0
OTU_010873	ccacgccgtaaacgatgactactaggtgtcggggagcaaagctcttcggtgccgcagccaacgcaataagtagtccacctggggagtacgttcgcaagaatgaaactcaaaggaattgacggggacccgcacaagcggtggagcatgtggtttaattcgaagcaacgcgaagaaccttaccaagtcttgacatccccctgaccggtgagtaacgtcacctttcctacgggacaggggagacaggtggtgcatggttgt	KY630797	0	0	0	0	0	0	0	0	0	0	0	1	2	0	0	0	0	0	0	0	1	0	0	91	0	0	0	11	0	0	5	1	0	0	1	1	2	0	0	1	0	0
OTU_010882	ccacgccgtaaacgatgatcattagtcgctagggaacttagtgacgcagctaacgcattaaatgatccgcctgagtagtatgctcgcaagagtgaaacttaaaggaattgacggggacccgcacaagcggtggagcatgtggtttaatttgaagatacgcgtagaaccttacccactcttgacatcttctgcaaagctatagagatatagtggaggttaacagaatgacagatggtgcatggttgt	KY630798	0	1	0	0	0	0	0	0	2	2	0	0	0	0	10	0	0	0	0	7	0	0	0	5	0	0	0	0	0	0	0	0	0	0	0	0	0	0	0	0	0	0
OTU_010951	ccacgccgtaaacgatgattactaggtgttgggggtcgaacctcagcgcccaagctaacgcgataagtaatccgcctggggagtacgtacgcaagtatgaaactcaaaggaattgacggggacccgcacaagcggtggagcatgtggtttaattcgacgcaacgcgaggaaccttaccagcgtttgacatcccaagaagttaacagagatgctttggtgccttcgggaactctgagacaggtgctgcatggctgt		2	0	1	0	0	0	0	0	0	0	2	0	3	0	1	0	0	0	1	0	0	0	0	0	1	0	1	0	1	0	0	0	0	0	0	0	0	0	0	0	0	0
OTU_010982	ccacgctgtaaacgctgtcgatttggggattgggcttaatgcttggtgcccgtagctaacgtgataaatcgaccgcctggggagtacggccgcaaggttaaaactcaaatgaattgacgggggcccgcacaagcggtggagcatgtggtttaattcgatgatacgcgaggaaccttacccgggcttgaaatgtagatgacggcaggtgaaagcttgctttccttcgggacatctatgtaggtgctgcatggttgt		0	0	0	0	0	0	12	2	30	0	3	1	0	0	3	3	2	1	0	7	11	0	1	1	7	0	1	0	0	0	1	2	0	0	0	0	0	0	0	0	0	1
OTU_010984	cccagccgtaaacgatgggcgctaggtgtgggggagccgatcctccgtgccgcagccaacgcattaagcgccccgcctggggagtacggccgcaaggctaaaactcaaaggaattgacgggggcccgcacaagcagcggagcatgtggcttaattcgaagcaacgcgaagaaccttaccagggcttgacatcaccgtgaagcggcggagacgccgtggccgaaaggagcggtgacaggtggtgcatggctgt	KY630799	0	0	1	0	0	0	0	0	0	0	0	0	0	0	3	5	0	0	0	1	0	0	0	1	0	0	2	0	0	0	0	2	0	1	0	2	1	4	0	0	0	0
OTU_010997	ccatgctgtaaacgttgtctactagccgttgggggacatgattccttagtggcgcagctaacgcgataagtagaccgcctggggagtacggtcgcaagactaaaactcaaatgaattgacgggggcccgcacaagcggtggagcatgtggtttaattcgacgcaacgcgaggaaccttaccagcgtttgacatcccaagaagttaacagagatgttttcgtgcctcttcggaggaacttggtgacaggtggtgcatggctgt		0	0	0	1	0	0	0	0	0	0	0	0	0	0	0	0	10	1	0	0	1	0	0	0	1	0	0	0	0	0	0	0	0	0	0	0	0	0	8	0	0	3
OTU_011019	ccacgccgtaaacgatgagtgctaggtgtcgggagtcaaatctcggtgccgcagttaacgcaataagcactccgcctggggagtacgtacgcaagtatgaaactcaaaggaattgacggggacccgcacaagcagcggagcatgtggtttaattcgaagcaacgcgaagaaccttaccaaggcttgacatatatatggcgtgtatagagatatacatttcccttttagggacatatatacaggtggtgcatggttgt	KY630800	0	0	1	9	0	0	0	1	0	0	0	0	0	0	0	0	0	0	0	0	0	0	0	0	4	0	0	0	0	0	0	0	0	1	0	0	0	3	0	0	8	1
OTU_011043	ccacgctgtaaacgatgaatactaagtgttggagtaattcagtgctgcagttaacgcaataagtattccgcctgaggagtatgcacgcaagtgtgaaacttaaaggaattgacggggacccgcacaagcggtggagtatgtggtttaattcgacgcaacgcgaagaaccttaccaggccttgacatccccagcaatgctatagagatatagtggaggatatctgggtgacaggtggtgcatggttgt	KY630801	0	0	0	0	0	0	15	0	0	0	3	0	0	0	0	0	0	0	0	0	0	0	0	0	0	0	0	0	0	0	0	0	0	0	0	1	0	0	0	0	0	0
OTU_011115	ccacgccctaaactatgtatactggttgttgctatgctagtcatggcagtaatccacctaacggattaagtataccgcctggggagtacggtcgcaagattaaaactcaaaggaatagacggggacccgcacaagcggtggagcatgtggtttaattcgatgcaacgcgaagaaccttacctactcttgacatccaaagaagaactcagagatgagtttgtgccttcgggagctttgagacaggtgctgcatggctgt		0	0	0	1	2	0	0	3	0	0	0	0	0	0	0	3	0	1	0	0	3	0	0	0	9	0	0	0	0	0	0	1	0	2	0	0	4	2	0	0	2	0
OTU_011172	ccacgccgtaaacgatgagtgctaggtgtcgggggtcaaacctcggtgccgacgttaacacattaagcactccgcctggggagtacgtgcgcaagcatgaaactcaaaggaattgacggggacccgcacaagcagcggagcatgtggtttaattcgaagcaacgcgaagaaccttaccagaacttgacatccctctgacatactcttaatcgagtagttcttcggacagaggagacaggtggtgcatggttgt		0	0	0	2	0	0	0	7	0	0	0	0	0	0	0	0	0	0	0	0	0	0	0	1	0	0	0	0	16	1	0	0	0	1	0	0	0	0	0	1	0	0
OTU_011243	ccacgccgtaaacgatgtcgacttggaggttgtgcccttgaggcgtggcttccggagctaacgcgttaagtcgaccgcctggggagtacggccgcaaggttaaaactcaaatgaattgacgggggcccgcacaagcggtggagcatgtggtttaattcgaagcaacgcgaagaaccttacctacacttgacatcccttgcattacccgtaattggggaaatctcttcggagacaaggtgacaggtggtgcatggttgt		1	0	1	0	0	0	1	1	0	0	0	0	2	0	0	0	0	0	0	7	1	0	0	1	1	0	0	0	0	0	0	0	0	0	0	1	1	0	0	1	0	0
OTU_011342	ccacgcagtaaacgatgataactgggcgtatgcgatatacagtatgctcctaagcgaaagcgttaagttatccacctggggagtacgccggcaacggtgaaactcaaagagattggcgggggtccgcacaagcggaggaacatgtggtttaattcgatgatacgcgaggaaccttacccgggattgaaatgtagatgcatgaggcagagatgtctcttcccttcggggcttctatgtaggtgctgcatggttgt		0	0	0	1	0	0	3	0	6	0	0	1	0	1	0	0	0	0	1	21	0	0	0	2	5	0	0	2	1	0	0	0	0	1	0	0	4	2	0	1	0	1
OTU_011358	ccacgccgtaaacgatgagtgctaggtgtcgggagtcaaatctcggtgccgcagttaacgcaataagcactccgcctggggagtacgtacgcaagtatgaaactcaaaggaattgacggggacccgcacaagcagcggagcatgtggtttaattcgatgcaacgcgaagaaccttacctactcttgacatccaaagaagaactcagagatgagtttgtgccttcgggagctttgagacaggtgctgcatggctgt		0	0	0	4	0	0	0	1	0	0	0	0	0	1	1	1	0	1	0	0	0	2	2	2	14	0	3	0	0	1	0	0	0	0	1	0	0	1	0	0	0	0
OTU_011373	ccacgccgtaaactatgattactcggagtttgaaattaatttaagctcccaagcgaaagcgataagtaatccacctggggagtacgtcggcaacgatgaaactcaaaggaattgacggggacccgcacaagtagcggagcatgtggtttaattcgacgcaacgcgaagaaccttaccagggcttgacatgacagtgacgggttaagagattaaccgttcccttcggggacactgccacaggtggtgcatggttgt	KY630802	0	0	0	2	1	0	2	0	0	0	0	0	0	0	0	4	0	1	0	2	2	0	0	0	1	0	0	2	0	0	0	0	0	4	0	0	0	5	0	0	0	0
OTU_011413	ccacgccgtaaacgatgagtgctaggtgttggggaggaatcctcggtgccgcagcaaacgcaataagcactccacctggggagtacgaccgcaaggttgaaactcaaaggaattgacgggggcccgcacaagcggtggagcatgtggtttaattcgaagcaacgcgaagaaccttaccaaggcttgacatcccgatgaccgtctcagagatgaggcttctcttcggagcatcggtgacaggtggtgcatggttgt	KY630803	0	0	1	0	0	0	0	0	0	0	0	0	0	0	0	0	0	0	0	0	0	0	0	0	0	0	0	1	0	0	7	2	0	0	0	2	0	0	1	0	0	0
OTU_011414	ccacgccgtaaacgatgagtgttaggtgtctggaataatctgggtgccgcagctaacgcaataaacactccgcctggggagtacgcacgcaagtgtgaaactcaaaggaattgacggggacccgcacaagcagcggagcatgtggtttaattcgatgcaacgcgaagaaccttaccagggcttgacatatgggtgaaagacgtagagatacgtcccctcttcggagcagccatacaggtggtgcatggttgt		1	0	1	0	1	0	0	0	0	0	0	0	0	3	0	0	0	4	0	0	0	0	0	1	6	0	0	0	5	3	0	0	0	7	1	1	0	2	0	10	0	1
OTU_011480	ccacgccgtaaacgatgattactaggtgttgggggtcaaacctcagcgcccaagctaacgcgataagtaatccgcctggggagtacgtacgcaagtatgaaactcaaaggaattgacgggggcccgcacaagcggaggaacatgtggtttaattcgatgatacgcgaggaaccttacccgggattgaaatttagatgacgagtgatgaaagttgctttcccttcggggcatctaagtaggtgctgcatggttgt		0	0	0	0	0	0	0	0	0	0	1	0	0	1	1	0	0	0	0	1	7	0	0	0	0	2	0	0	0	0	0	0	1	0	0	0	0	0	0	0	0	0
OTU_011500	ccacgctgtaaacgatgagtgctaggtgtcggcaagagtcggtgccgcagttaacacattaagcactccgcctggggagtacgtgcgcaagcatgaaactcaaaggaattgacggggacccgcacaagcggtggagcatgtggtttaattcgacgcaacgcgaggaaccttaccagcgtttgacatcctagaaactgggcagagatgcgcaggtgctctttcgggagaatctagtgacaggtggtgcatggctgt		0	0	0	1	0	1	3	0	3	0	0	0	0	0	0	0	0	0	0	0	4	0	0	0	0	2	0	0	0	0	0	1	4	0	0	1	0	0	0	0	0	0
OTU_011591	ccaaaccgtaaattatgcttgctagatgtttttatcagtttactggtaggagtgtcgtaatctaacgagttaagcaagccgcctgggtagtatattcgcaagaatgaaactcaaagggataggcgggggaacacacaagcagtggattatctagattaattggataataagccaagaatcttacctaggattgacatgtattgtgtccacgatgaaagtcgtgtatccgtagcaatacggagctttacacaggtggtgcatggtcgt		0	0	0	0	0	0	0	0	0	0	0	0	0	0	0	0	0	0	0	7	0	0	0	0	0	4	0	0	0	0	0	0	0	0	0	0	0	0	0	0	0	0
OTU_011666	ccacgctgtaaacgctgtcgatttggggattgggcttagagcttggtgcccgtagctaacgtgataaatcgaccgcctggggagtacggccgcaaggttaaaactcaaatgaattgacgggggcccgcacaagcggtggagcatgtggtttaattcgaagatacgcgaagaaccttacccggacttgatatctaacaaatcatctagagatagaagagtgtctgcttgcagaaatgttaagacaggtgctgcacggctgt		1	0	0	1	7	0	3	3	0	0	0	0	2	0	0	1	0	1	0	1	2	1	0	3	15	1	0	0	0	0	0	0	0	1	1	0	4	2	0	1	0	2
OTU_011690	ccacacggtaaacgatggatactcgctgttggcgatacacagtcagcggcttagcgaaagcgttaagtatcccacctggggagtacgccggcaacggtgaaactcaaaggaattgacgggggcccgcacaagcggaggaacatgtggtttaattcgaagcaacgcgaagaaccttaccaagtcttgacatccccctgaccggtgagtaacgtcacctttcctacgggacaggggagacaggtggtgcatggttgt		0	0	0	0	0	0	0	0	0	0	0	0	1	0	0	0	0	0	0	0	0	0	0	16	0	0	0	0	0	0	0	0	0	0	0	0	0	0	0	0	0	0
OTU_011691	ccacgcagtaaacgatgaatactagatctatgcaatataccgtatgggtctaagcgaaagcgataagtattccacctggggagtacgccggcaacggtgaaactcaaagagattggcgggggtccgcacaagcggaggaacatgtggtttaattcgatgatacgcgaggaaccttacctgggattgaaatgtataggccggcttttggaaacaagagtcattcacttcggtgacttatatgtaggtgctgcatggttgt		0	0	0	2	0	0	0	0	0	0	0	0	0	5	0	0	0	0	0	0	0	0	0	0	1	0	0	0	0	2	1	0	0	1	2	0	0	0	3	0	0	0
OTU_011727	ccacgccgtaaacgatgagtgctaggtgtcgggagtcaaatctcggtgccgcagttaacgcaataagcactccgcctggggagtacgtacgcaagtatgaaactcaaaggaattgacggggacccgcacaagcagcggagcatgtggtttaattcgaagcaacgcgaagaaccttaccagggcttgacatataggcgcccgatatagagatatatccttttcttcggaaacgcctatacaggtggtgcatggttgt	KY630804	0	0	0	0	0	0	0	0	2	0	0	0	0	2	0	0	0	0	0	0	0	1	0	0	3	0	0	0	4	0	0	0	0	0	0	0	0	0	0	0	0	0
OTU_011735	ccacgccgtaaacgatgattactcgtagtatgcgatatattgtatgctactaagggaaaccgataagtaatccacctggggagtacgccggcaacggtgaaactcaaaggaattgacgggggcccgcacaagcagtggattatgtggtttaattcgaagctacgcgaagaaccttaccaggtcttgacatcgagtgacgagcaaagagatttgcttttccttcgggacacgaagacaggtggtgcatggttgt		0	0	0	2	0	0	0	5	0	0	0	0	0	3	0	0	0	0	0	0	0	0	0	0	1	0	0	0	0	0	0	0	0	4	0	0	0	0	0	0	0	0
OTU_011779	ccatgccgtaaacgatgtctactagccgttggggtctttgagactttagtggcgcagctaacgcgataagtagaccgcctggggagtacggtcgcaagactaaaactcaaatgaattgacgggggcccgcacaagcggtggagcatgtggtttaattcgatgcaacgcgaagaaccttacctgggcttgacatacactagattgggccagagatggtttgtccctttgtggttggtgtacaggtggtgcatggttgt		0	3	3	0	0	0	3	0	0	0	1	0	1	1	0	3	0	0	0	1	0	0	4	1	1	1	0	0	0	0	0	0	0	0	1	0	1	0	1	3	0	2
OTU_011804	ccacactgtaaacgatgattgctaggtgtaggaggtaataatccttctgtgccggagttaacgcaataagcaatccacctggggagtacggtcgcaagactgaaactcaaaggaattgacggggacccgcacaagcagcggagcatgtggtttaattcgacgcaacgcgaagaaccttaccaagtcttgacatatttcggcgattaatagagatattaatctatgacttcggtcaactgaaatacaggtggtgcatggttgt		0	0	0	0	0	0	0	2	0	0	0	0	0	4	0	0	0	0	0	0	0	0	0	0	0	0	0	0	0	0	0	0	0	4	0	0	0	1	0	0	0	0
OTU_011942	ccacacggtaaacgatggatactcgctgttggcgatacacagtcagcggcttagcgaaagcgttaagtatcccacctggggagtacgccggcaacggtgaaactcaaaggaattgacgggggcccgcacaagcggcggagcatgtggattaattcgatgcaacgcgaagaaccttacctgggcttgacatacactagattgggccagagatggtttgtccctttgtggttggtgtacaggtggtgcatggttgt		0	0	0	1	0	0	0	0	0	1	2	2	1	0	0	3	0	1	0	0	0	2	0	1	0	3	2	0	0	3	1	0	0	0	0	2	0	1	0	4	0	2
OTU_012053	ccacgccgtaaactatgattactcggagtttgaaattaatttaagctcccaagcgaaagcgataagtaatccacctggggagtacgtcggcaacgatgaaactcaaaggaattgacgggggcccgcacaagcggcggagcatgcggattaattcgatgcaacgcgaagaaccttaccaaggcttgacatacactgcgatggttccagagatgggccagccttcggggtggtgtacaggtggtgcatggttgt		0	0	0	4	0	0	0	0	0	0	0	1	0	0	0	0	0	0	0	0	0	0	0	1	2	0	0	1	0	2	0	0	0	0	0	0	0	0	0	0	0	0
OTU_012073	ccacgctgtaaacgctgtcgatttggggattgggcttagagcttggtgcccgtagctaacgtgataaatcgaccgcctggggagtacggccgcaaggttaaaactcaaatgaattgacgggggcccgcacaagcggtggagcatgtggtttaattcgatgcaacgcgaagaaccttaccaaggcttgacatgcaccggtacagtgtagagatatgctggcctttttggctggtgtgcaggtggtgcatggttgt		2	0	0	0	1	0	0	0	2	0	0	0	2	1	0	0	0	0	1	2	0	0	0	0	3	0	0	1	0	1	2	0	0	0	0	0	0	0	0	0	0	0
OTU_012096	ccatgctgtaaacgttgtctactagccgttgggggacatgattccttagtggcgcagctaacgcgataagtagaccgcctggggagtacggtcgcaagactaaaactcaaaggaattgacgggggcccgcacaagcagcggagcatgtggcttaattcgaagcaacgcgaagaaccttaccagggcttgacatataagtgagctcgtggaaacacgagggccgaaaggagcttatacaggtggtgcatggctgt		1	0	0	0	0	0	0	0	0	0	0	0	0	0	1	0	17	0	0	0	0	0	2	0	0	0	0	1	0	1	0	0	0	0	2	0	0	0	7	0	0	3
OTU_012097	cccagccgtaaacgttgggtgctaggtgtggggggcatcaaccccctccgtgccgacgctaacgcattaagcaccccgcctggggagtacggccgcaaggctaaaactcaaaggaattgacgggggcccgcacaagcggcggagcatgtggctcaattcgacgcaacgcgaagaaccttaccagggcttgacatgcggggtgaagccggtgaaagccggtcctccttcgggagcccgcacaggtgctgcatggctgt	KY630805	0	0	0	0	0	0	0	0	0	0	0	0	0	0	0	0	0	0	0	0	0	5	0	0	0	0	0	0	0	6	0	0	0	0	1	0	0	0	0	0	0	0
OTU_012102	ctatgctgtaaacggtgggcgctaggtgtggggaccttccacggtttctgtgccgtagctaacgctttaagcgccccgcctggggagtacggccgcaaggctaaaactcaaaggaattgacggggacccgcacaagcggtggagcatgtggtttaattcgaagcaacgcgaagaaccttaccaagtcttgacatctgcctgaccgttccttaaccgggactttccttcgggacaggcaagacaggtggtgcatggttgt		0	0	0	0	0	0	0	0	0	0	0	0	1	0	0	0	0	0	0	0	0	0	0	0	0	1	0	0	0	0	2	2	0	0	0	4	0	0	0	0	0	0
OTU_012133	ccacgccctaaacgatgaatgctagttgttgccctgcttgtcagggcagtaatgcagctaacgcattaagcattccgcctggggagtacggtcgcaagattaaaactcaaatgaattgacgggggcccgcacaagcggtggagcatgtggtttaattcgatgcaacgcgaagaaccttacctactcttgacatccatggaagttcgcagagatgtgaatgtgccttcgggaaccatgagacaggtgctgcatggctgt		0	0	0	0	0	0	0	0	0	0	10	0	0	0	0	0	0	0	0	0	0	0	0	0	0	0	0	0	0	1	0	0	0	0	0	0	0	0	0	0	0	1
OTU_012198	ccacgccgtaaacgatgagtgctaggtgtcgggtgtcacaactcggtgccgtcgttaacacagtaagcactccgcctggggagtacgtgcgcaagcatgaaactcaaaggaattgacggggacccgcacaagcagcggagcatgtggtttaattcgatgcaacgcgaagaaccttacctggccttgacataccaagagtttgctagagatagcgaagtgccttcgggaacttggatacaggtgctgcatggctgt		4	0	0	0	0	0	0	0	0	0	0	1	0	0	0	0	2	2	0	0	1	4	1	0	0	0	0	0	2	2	0	0	0	0	1	0	0	0	4	0	0	9
OTU_012213	ccacgccgtaaacgatgattactcggagtatgcgatatattgtatgctcccaagcgaaagcgataagtaatccacctggggagtacgttggcaacgatgaaactcaaaggaattgacgggggcccgcacaagcggaggaacatgtggtttaattcgatgatacgcgaggaaccttacccgggattgaaatgtatatgctgacaggtagaaatacttgttgttcccttcggggacatatatgtaggtgctgcatggttgt	KY630806	0	0	0	1	0	0	0	2	0	0	0	0	0	0	0	0	0	0	0	0	0	0	0	0	0	0	0	2	0	2	1	0	0	0	1	0	2	0	4	0	1	0
OTU_012473	ccacgccgtaaacgatgagtgttaggtgtctggagtaaatctgggtgccgcagcaaacgcaataaacactccgcctggggagtacgcacgcaagtgtgaaactcaaaggaattgacggggacccgcacaagcggtggagcatgtggtttaattcgaagcaacgcgaagaaccttaccaagtcttgacataccattgacgtatcggtaaagcgatatttccttcgggacagtggatacaggtggtgcatggttgt		0	1	0	0	0	0	0	0	0	0	1	0	1	0	0	2	0	0	1	0	0	0	0	0	0	1	0	1	0	0	0	0	3	1	0	0	0	0	0	0	0	0
OTU_012482	ccacgccgtaaacgatgattactaggtgttgggggtcaaacctcagcgcccaagctaacgcgataagtaatccgcctggggagtacgtacgcaagtatgaaactcaaaggaattgacggggacccgcacaagcggtggagcatgtggtttaattcgatgatacgcgaggaaccttacccgggattgaaatgtatatgctgacaggtagaaatacttgttgttcccttcggggacatatatgtaggtgctgcatggttgt		0	0	0	0	0	0	1	0	0	0	0	0	0	0	0	2	0	1	0	2	17	0	0	0	4	0	0	0	0	1	0	0	1	1	3	0	1	0	1	0	0	0
OTU_012635	ccatgctgtaaacgatgattactaagcgtcgggggtcgaacctcggcactcaagctaacgcgataagtaatccgcctggggagtacgtacgcaagtatgaaactcaaaggaattgacggggacccgcacaagtggtggagcatgtggtttaattcgaagatacgcgaagaaccttacctaggcttgacattgatagaatctactagagatagtggagtgctggcttgccagagcttgaaaacaggtgctgcacggctgt		0	0	2	0	0	0	0	0	0	1	4	0	0	0	2	0	0	0	0	0	0	0	0	4	0	0	0	0	0	0	3	3	0	0	0	2	1	0	0	1	0	0
OTU_012709	ccacgccctaaacgatgagtactaagtgttaccattaggtagtgctgaagttaacgcattaagtactccgcctgagtagtacgtacgcaagtatgaaacttaaaggaattgacgggggcccgcacaagcggcggagcatgtggattaattcgatgcaacgcgaagaaccttacctgggcttgacatacactagattgggccagagatggtttgtccctttgtggttggtgtacaggtggtgcatggttgt		0	0	0	0	0	0	0	0	0	0	0	0	0	0	0	0	0	1	0	0	0	0	0	0	0	0	4	0	0	0	1	0	1	0	0	2	1	0	0	0	0	0
OTU_012839	ccacgccgtaaacgatgagtgctaggtgtcgggggtcaaacctcggtgccgacgttaacacattaagcactccgcctggggagtacgtgcgcaagcatgaaactcaaaggaattgacgggggcccgcacaagcggtggagcatgtggtttaattcgatgcaacgcgaagaaccttacctggccttgacataccaagagtttgctagagatagcgaagtgccttcgggaacttggatacaggtgctgcatggctgt		3	0	0	0	0	0	0	0	0	0	0	0	0	0	0	0	2	1	0	0	0	0	0	0	0	0	1	0	1	2	0	0	0	0	0	0	0	0	4	0	0	0
OTU_012852	ccacgccgtaaacgatgagtgttaggtgcctggtaaaaactgggtgccgcagctaacgcattaaacactccgcctggggagtacgcacgcaagtgtgaaactcaaaggaattgacggggacccgcacaagcagcggagcatgtggtttaattcgatgatacgcgaggaaccttacccgggattgaaatgtaggagttagatgatgagagtcattgtcccttcggggctcctatgtaggtgctgcatggttgt		0	0	0	0	0	0	0	2	0	0	0	0	0	0	0	0	0	1	0	0	0	0	0	0	0	0	0	0	0	0	0	0	0	4	0	0	3	4	0	0	0	1
OTU_012970	ccacgccgtaaactatgattactcggagtttgaaattaatttaagctcccaagcgaaagcgataagtaatccacctggggagtacgccggcaacggtgaaactcaaaggaattgacgggggcccgcacaagcggaggaacatgtggtttaattcgatgatacgcgaggaaccttacccgggcttgaaatgtagatgacggcaggtgaaagcttgctttccttcgggacatctatgtaggtgctgcatggttgt	KY630807	0	0	0	3	0	0	3	0	2	0	0	0	0	0	0	2	0	1	0	0	2	0	1	0	0	0	0	0	0	0	0	1	0	1	0	0	0	0	0	0	0	0
OTU_013022	ccacgctgtaaacgctgtcgatttggggattgggcttaatgcttggtgcccgtagctaacgtgataaatcgaccgcctggggagtacggccgcaaggttaaaactcaaatgaattgacgggggcccgcacaagcggtggagcatgtggtttaattcgaagcaacgcgaagaaccttaccaggtcttgacatcccgatgcccgctctagagatagagttttacttcggtacatcggtgacaggtggtgcatggttgt		0	0	0	0	0	0	1	0	1	0	0	0	0	2	0	4	0	0	3	0	0	0	0	0	0	0	0	0	0	0	0	0	0	0	0	0	0	0	0	0	0	0
OTU_013026	ccacgctgtaaacgttgggaactaggtgtggggatgctatcctgtgtttctgcgccgtagctaacgcattaagttccccgcctggggagtacggtcgcaaggctaaaactcaaaggaattgacggggacccgcacaagtagcggagcatgtggtttaattcgacgcaacgcgaagaaccttaccagggcttgacatgacagtgacgggttaagagattaaccgttcccttcggggacactgccacaggtggtgcatggttgt	KY630808	0	0	0	1	0	0	0	0	0	0	0	0	0	2	0	0	0	0	0	0	0	0	0	0	0	0	0	0	1	2	0	0	0	3	0	0	0	2	0	0	0	0
OTU_013094	ccgcacggtaaacgatggacacccgctgtcggcgatacactgtcggcggccaagcgaaagcgttaagtgtcccacctggggagtacgccggcaacggtgaaactcaaaggaattgacgggagcccgcacaagcggtggagcatgttgtttaattcgaagatacgcgaagaaccttaccaggtcttgacatctgaagcaaagctatagagatatagtggaggttagcttcaagacaggtggtgcatggttgt		0	0	0	0	0	0	0	0	0	0	0	0	0	0	0	0	0	0	0	0	0	0	0	0	0	0	14	0	0	0	0	0	0	0	0	0	0	0	0	0	0	0
OTU_013186	ccacgcagtaaacgatgattactgggcgtatgcgatatacagtatgctcctgagcgaaagcgttaagtaatccacctggggagtacgccggcaacggtgaaactcaaaggaattgacgggggcccgcacaagcggaggaacatgtggtttaattcgacgcaacgcgaggaaccttaccagcgtttgacatcccaagaagttaacagagatgttttcgtgcctcttcggaggaacttggtgacaggtggtgcatggctgt		0	0	0	0	0	0	0	0	0	1	0	0	0	0	0	0	0	0	0	1	3	0	0	0	0	1	1	0	0	0	1	2	1	0	0	0	0	0	0	0	0	0
OTU_013309	ccacgccgtaaacgatgaatactaggtgtcggggtccaaaaggacttcggtgccgcagcaaacgcaataagtattccacctggggagtacgttcgcaagaatgaaactcaaaggaattgacggggacccgcacaagcggtggagcatgtggtttaattcgaagcaacgcgaagaaccttaccaagtcttgacatcccgatgcaaagtccttaaccggactccttcttcggaacatcggagacaggtggtgcatggttgt	KY630809	0	0	0	0	0	0	0	0	0	0	0	0	0	0	0	0	0	0	0	0	0	0	0	12	0	0	0	0	0	0	0	0	0	0	0	1	0	0	0	0	0	0
OTU_013910	ccacaccataaacgatgaatgctaggtgtaggtggtatcgaccccatctgtgccgtagtaaacacaataagcattccgcctggggagtacggtcgcaagattaaaactcaaaggaattgacgggggcccgcacaagcggtggagcatgtggtttaattcgatgcaacgcgaagaaccttacctggccttgacataccaagagtttgctagagatagcgaagtgccttcgggaacttggatacaggtgctgcatggctgt		2	0	0	0	0	0	0	0	0	0	0	0	0	0	0	0	2	3	0	0	0	0	2	0	0	0	0	0	0	0	0	0	0	0	0	0	0	0	3	0	0	0
OTU_014215	ccacgccgtaaacgatgaatactaggtgtaggaggtatcgactccttctgtgccgcagttaacgcattaagtattccacctggggagtacggccgcaaggttaaaactcaaaggaattgacgggggcccgcacaagcagtggagtatgtggtttaattcgaggcaacgcgaagaaccttaccagggcttgacatgacagtgacgggttaagagattaaccgttcccttcggggacactgccacaggtggtgcatggttgt	KY630810	0	0	0	0	0	0	0	0	0	0	0	1	0	3	0	0	0	0	0	0	0	0	0	0	2	0	0	0	0	0	0	0	0	0	0	0	1	1	0	0	1	1
OTU_015072	ccacgctgtaaacgctgtcgatttgggggttgggcttaatgcttggcgcccgtagctaacgtgataaatcgaccgcctggggagtacggccgcaaggttaaaactcaaatgaattgacgggggcccgcacaagcggtggagcatgtggtttaattcgtggctacgcgaagaaccttaccagggcttgacatatacatgatagaacctagagataggggaaaggatggaacttgttccatacatgtatacaggtggtgcatggttgt		0	0	0	0	3	0	0	2	0	0	0	0	0	1	0	0	0	0	1	0	0	0	0	0	3	0	0	0	1	2	0	0	0	0	0	0	0	0	0	0	0	0
OTU_019408	ccacgcggtaaacgatgaatactaggtgttggggagcgaagctcttcggtgccgtcgcaaacgcaataagtattccacctggggagtacgttcgcaagaatgaaactcaaaggaattgacggggacccgcacaagcggtggagcatgtggtttaattcgaagcaacgcgaagaaccttaccaaggcttgacatgcaccggtacagtgtagagatatgctggcccttttggctggtgtgcaggtggtgcatggttgt		0	1	0	0	0	0	0	0	0	0	0	0	0	0	2	0	0	0	0	1	0	0	0	1	1	0	0	1	0	0	1	0	0	0	0	0	3	0	0	0	0	0
OTU_021090	ccacgccgtaaacgatgagtgctaagtgttggggggtttccgcccctcagtgctgcagctaacgcattaagcactccgcctggggagtacggtcgcaagactgaaactcaaaggaattgacggggacccgcacaagcggtggagcatgtggtttaattcgaagcaacgcgaagaaccttaccaaatcttgacatcctctgacaactctggagacagagcgttccccttcgggggacagagtgacaggtggtgcatggttgt	KY630811	0	0	12	0	0	0	0	0	0	0	0	0	0	0	0	0	0	0	0	0	0	0	0	0	0	0	0	0	1	0	0	0	0	0	0	0	0	0	0	0	0	0
OTU_021097	cctggccgtaaacgatgggtactaggtgtaggaggtatcgacccctcctgtgccggagttaacgcaataagtaccccgcctggggagtacgtccgcaaggatgaaactcaaaggaattgacgggggcccgcacaagcggtggagtatgtggtttaattcgacgcaacgcgaagaaccttaccaaggcttgacattgagtgacggccatagagatatggctttcccttcggggacacgaaaacaggtggtgcatggctgt	KY630812	3	9	35	2	0	0	0	3	3	33	31	4	11	4	52	0	0	1	0	12	2	2	3	78	2	36	31	37	2	2	44	22	0	2	9	60	5	2	6	16	1	6
OTU_021137	ccacgccgtaaacgatgactactaggtgtcgggtggcaaagccattcggtgccgcagctaacgcaataagtagtccacctggggagtacgttcgcaagaatgaaactcaaaggaattgacggggacccgcacaagcggtggagcatgtggtttaattcgaagcaacgcgaagaaccttacctgctcttgacatcccgctgaccggacggtaatgcgtccttcccttcggggcagcggagacaggtggtgcatggttgt	KY630813	0	0	31	3	0	0	0	1	1	14	0	3	19	0	18	0	1	0	1	0	0	6	1	11	0	1	12	14	0	0	20	32	0	1	0	12	3	1	0	16	0	0
OTU_021138	ccacactgtaaacgatgaatgctaggtgtaggaggtatcgaccccttctgtgccgcagtaaacacaataagcattccgcctggggagtacggccgcaaggttgaaactcaaagaaattgacgggggcccgcacaagcagcggagcatgtggtttaattcgaagcaacgcgaagaaccttaccaggtcttgacatctgataaaagcataggagactatgtgtgagcttgctcatatcaagacaggtggtgcatggttgt	KY630814	1	0	0	4	0	7	1	2	0	0	0	0	0	3	0	0	0	1	1	1	1	5	26	0	31	0	0	0	8	5	1	0	0	10	2	0	0	20	2	3	1	4
OTU_021148	ccacgccgtaaacgatgaatactaggtgtcggggagcaaagctcttcggtgccgcagcaaacgcaataagtattccacctggggagtacgttcgcaagaatgaaactcaaaggaattgacggggacccgcacaagcggtggagcatgtggtttaattcgaagcaacgcgaagaaccttaccaagtcttgacatcccgatgaccgacacttaaccgtgtcttctcttcggagcattggagacaggtggtgcatggttgt	KY630815	0	0	0	0	0	0	0	0	0	0	1	0	3	0	0	0	0	1	0	0	1	1	0	50	0	14	0	32	1	0	4	71	0	1	0	25	7	0	0	6	0	2
OTU_021192	ccgcgctgtaaacgatgatggctaaccgtaggcgatatacagtctgtggccaagcgaaagcgataagccatccacctggggagtacggccgcaaggctgaaactcaaaggaattgacgggggcccgcacaagcggaggaacatgtggtttaattcgatgatacgcgaggaaccttacccgggctcgaacggcagcggaatgactcagagatgtgtcagtcttcggaccgctgtcgaggtgctgcatggttgt	KY630816	0	0	0	0	0	0	0	0	1	7	12	1	5	1	44	0	1	0	0	0	0	4	0	0	2	0	17	6	0	5	20	2	0	1	9	8	0	0	11	0	0	0
OTU_021199	ccacgccgtaaacgatgagtgcttggtgtagcgggtatcgacccctgctgtgccgaagtcaacacattaagcactccgcctggggagtacggtcgcaagactgaaactcaaaggaattgacgggggcccgcacaagcggtggagcatgtggtttaattcgaagcaacgcgcagaaccttacctgggtttgaactgcacaggaaagtctcagagatgagagcccctcttcggaggtctgtgtagaggtgctgcatggctgt	KY630817	0	0	1	0	0	0	0	0	0	4	0	0	0	0	0	0	0	1	0	0	0	4	0	0	0	0	0	0	0	0	0	0	0	0	1	0	0	0	0	0	0	1
OTU_021206	ccacgctgtaaacgatgaatgctaggtattgggaatcaaatttcagtgccgaagttaacacattaagcattccgcctggggagtacggtggcaacactgaaactcaaaggaattgacggggacccgcacaagcagcggagcatgtggtttaattcgatgcaacgcgaagaaccttaccagggcttgacatatagtggacatacttagagataagtacttttcttcggagactgctatacaggtggtgcatggttgt	KY630818	14	0	0	6	17	1	0	5	1	23	0	1	0	3	0	0	0	12	0	0	5	0	0	0	0	0	0	1	0	10	0	0	0	0	3	0	0	0	0	0	1	0
OTU_021216	ccacgccgtaaacgatgagtgttaggtgtctgagataaattgggcgccgcagctaacgcattaaacactccgcctggggagtacgcacgcaagtgtgaaactcaaaggaattgacggggacccgcacaagcagcggagcatgtggtttaattcgaagcaacgcgaaaaaccttaccaagtcttgacatatttcggcgtgaaatagagatataacactatgacttcggtcaactgaaatacaggtggtgcatggttgt	KY630819	0	1	0	0	3	0	3	13	0	0	0	1	1	6	0	0	0	1	0	0	0	0	0	9	4	0	0	5	4	6	0	0	0	0	0	1	2	2	0	9	5	2
OTU_021233	ccacgcagtaaacgatgagtgctagttgtcgggggtcaaacctcggtgacgcagctaacgcattaagcactccgcctggggagtacgtacgcaagtatgaaactcaaaggaattgacggggacccgcacaagcagcggagcatgtggtttaattcgaagcaacgcgaagaaccttaccaaggcttgacatatacatgacagctctagagatagagtctctcttcggagcatgtatacaggtggtgcatggttgt	KY630820	21	0	1	1	0	11	0	1	0	0	0	0	0	4	0	0	3	14	1	0	0	27	6	0	1	1	1	0	0	4	0	0	1	0	5	0	0	0	25	7	0	20
OTU_021248	ccacgcagtaaacgatgattactgggcgtatgcgatatacagtatgctcctgagcgaaagcgttaagtaatccacctggggagtacgccggcaacggtgaaactcaaaggaattgacgggggcccgcacaagcggaggaacatgtggtttaattcgatgatacgcgaggaaccttacccgggcttgaattgcagaggaacaatccagagatggtgcggcccttcggggtctctgtgaaggtgctgcatggttgt		1	0	0	0	0	1	11	1	1	0	0	0	0	0	0	2	0	0	0	13	92	0	3	1	0	0	0	1	0	0	0	0	1	1	0	1	1	0	1	2	0	0
OTU_021257	ccacacagtaaacgatgaatactcgctgtttgcgatatacagtaagcggccaagcgaaagcgttaagtattccacctggggagtacgccggcaacggtgaaactcaaaggaattgacgggggcccgcacaagcggaggaacatgtggtttaattcgatgatacgcgaggaaccttacccgggattgaaatgtagatgccgacagatgaaagtttgttttccttcgggacatctatgtaggtgctgcatggttgt		2	21	1	0	0	0	7	1	25	0	2	0	2	0	1	12	1	0	0	3	56	7	0	0	7	0	0	4	4	0	3	1	12	1	1	1	0	0	2	2	0	0
OTU_021296	ccacgccgtaaacgatgattactaggtgttgggggtcgaacctcagcgcccaagctaacgcgataagtaatccgcctggggagtacgtacgcaagtatgaaactcaaaggaattgacggggacccgcacaagtggtggagcatgtggtttaattcgacgcaacgcgaggaaccttaccagcgtttgacatcctaagaaagtgaaagagatttcgctgtgctccttcgggagaacttagagacaggtggtgcatggctgt	KY630821	0	0	6	0	0	0	3	0	1	9	2	1	3	0	10	1	3	1	1	2	3	2	3	0	1	3	10	7	1	0	16	2	0	6	2	9	0	2	0	1	1	0
OTU_021297	ccatgccgtaaacgatgattactaagcgtcgggggtcgaacctcggcactcaagctaacgcgataagtaatccgcctggggagtacgtacgcaagtatgaaactcaaaggaattgacggggacccgcacaagcggtggagcatgtggtttaattcgacgcaacgcgaggaaccttaccagcgtttgacatcccaagaagttaacagagatgttttcgtgcctcttcggaggaacttggtgacaggtggtgcatggctgt	KY630822	0	0	4	1	0	2	1	0	0	4	2	0	2	2	9	0	4	1	0	3	0	3	1	4	0	1	22	4	2	0	36	7	1	3	1	6	0	1	1	0	0	2
OTU_021308	ccatgccgtaaacgttgggcgctagatgtggggacctttccacggtttctgtgtcgtagctaacgcattaagcgccccgcctggggagtacggccgcaaggctaaaactcaaaggaattgacgggggcccgcacaagcggcggagcatgcggattaattcgatgcaacgcgaagaaccttaccaaggcttgacatatatcggaatcggctagagatagtcgcgccctttgggtcggtatacaggtggtgcatggttgt	KY630823	11	0	0	1	0	0	0	0	0	0	0	0	1	0	0	0	0	1	0	0	0	2	0	0	0	0	0	0	7	23	0	0	0	0	0	0	0	0	0	0	1	0
OTU_021339	ccacgccgtaaactatgattactcggagtttgaaattaatttaagctcccaagcgaaagcgataagtaatccacctggggagtacgtcggcaacgatgaaactcaaaggaattgacgggggcccgcacaagcggaggaacatgtggtttaattcgatgatacgcgaggaaccttacccgggattgaaatgtatatggaggtattggaaacagtactgtttttcgtaagaagacatatatgtaggtgctgcatggttgt	KY630824	0	0	0	49	2	0	0	35	0	0	0	1	0	8	0	6	0	2	4	4	0	0	1	1	3	0	0	16	0	20	2	0	0	20	33	1	16	20	0	3	3	3
OTU_021343	ccacgccgtaaacgatgtatactaggtgtcggggagcaaagctttccggtgccgccgcaaacgcagtaagtataccacctggggagtacgttcgcaagaatgaaactcaaaggaattgacggggacccgcacaagcggtggagcatgtggtttaattcgaagcaacgcgaagaaccttaccaagtcttgacatcccgatgaaagactcttaaccgagtcccctcttcggagcattggagacaggtggtgcatggttgt	KY630825	0	0	0	2	0	0	0	0	0	2	0	0	0	0	0	0	0	0	0	0	0	0	0	4	1	0	0	4	0	0	11	4	1	0	5	9	0	0	0	0	0	0
OTU_021369	ccacgccgtaaacgatgggtactaggtgttaggagtttcgatgctcttagtgccggagtaaacgcaataagtaccccgcctggggagtacggtcgcaagactgaaactcaaaggaattgacgggggcccgcacaagcggtggagcatgtggtttaattcgacgcaacgcgaagaaccttaccaagacttgacatcctgttgaccgggtatgtaatgtaccctttccttcgggacaacagagacaggtggtgcatggttgt	KY630826	0	0	0	0	0	0	0	0	0	4	0	0	0	0	3	0	0	0	0	0	0	0	0	2	0	0	3	15	0	0	8	0	0	0	0	1	1	0	0	0	0	0
OTU_021394	ccacgccgtaaacgatgatggctggctgtaggcgatacacagtctgcggctgagcgaaagcattaagccatccacctggggagtacggccgcaaggctgaaactcaaaggaattgacgggggcccgcacaagcggaggaacatgtggtttaattcgatgatacgcgaggaaccttacccgggctggaacgtataagtaagtaagtggaaacatttatgccagcgatggacttttacgaggtgctgcatggttgt	KY630827	1	0	0	0	0	20	1	0	0	0	0	0	0	0	1	1	0	10	0	0	0	22	2	0	0	0	0	0	0	0	0	0	0	0	0	0	0	0	0	0	0	2
OTU_021412	ccatgccgtaaacggtgggcgctaggtgtgggtttccttccacgggatccgtgccgtagctaacgcattaagcgccccgcctggggagtacggccgcaaggctaaaactcaaaggaattgacgggggcccgcacaagcggcggagcatgcggattaattcgatgcaacgcgaagaaccttaccaaggtttgatatgcactggtttggtctagagataggttttccttttttgggctggtgtaaaggtggtgcatggttgt	KY630828	0	0	1	0	0	0	0	0	0	0	0	0	0	0	0	0	0	0	2	0	0	0	0	0	0	2	0	0	0	0	0	4	0	0	0	0	1	0	1	3	0	0
OTU_021442	ccacgccgtaaacgatgggcactaggtgtgggaggtgtcgactcctcccgtgccgacgctaacgcattaagtgccccgcctggggagtacggccgcaaggctaaaactcaaaggaattgacggggacccgcacaagcagcggagcatgtggtttaattcgacgcaacgcgaagaaccttacctgggcttgacatgttggtgaccggtgtggaaacacacttttccttcgggacaccatcacaggtggtgcatggctgt	KY630829	1	0	0	0	0	0	0	0	3	0	0	0	0	0	0	0	2	3	0	0	0	3	0	0	0	0	0	0	0	0	0	0	0	0	0	0	0	0	0	0	0	0
OTU_021474	ccacgccgtaaacgatgagtgttaggtgtctggagtaaatctgggtgccgcagcaaacgcaataaacactccgcctggggagtacgcacgcaagtgtgaaactcaaaggaattgacgggggcccgcacaagcggcggagcatgcggattaattcgatgcaacgcgaagaaccttaccaaggtttgatatgcactggtttggtctagagataggttttccttttttgggctggtgtaaaggtggtgcatggttgt		0	0	0	0	0	0	0	1	0	0	1	21	1	0	0	0	0	0	0	0	0	0	0	0	0	0	0	0	0	0	0	0	0	0	0	0	0	0	0	0	0	0
OTU_021477	ccacgcggtaaacgatgaatactaggtgttggtgagcaaagctcatcggtgccgtcgcaaacgcagtaagtattccacctggggagtacgttcgcaagaatgaaactcaaaggaattgacggggacccgcacaagcggtggagcatgtggtttaattcgaagcaacgcgaagaaccttaccaagtcttgacatccctctgaccggaacttaaccgttccttcccttcggggcagaggagacaggtggtgcatggttgt	KY630830	0	0	0	0	0	0	0	0	0	1	1	0	11	0	9	0	0	0	0	0	0	0	0	1	1	0	0	4	0	0	0	0	0	0	0	1	0	0	0	0	0	0
OTU_021505	ccacgcagtaaacgatgaatactagttttttgcgatatactgtaagagactaagcgaaagcgataagtattccacctggggagtacgccggcaacggtgaaactcaaaggaattgacgggggcccgcacaagcggaggaacatgtggtttaattcgatgatacgcgaggaaccttacccgggattgaaatgtatacgctggatttgtgaaagcgagtctattcacttcggtgacgtatatgtaggtgctgcatggttgt	KY630831	0	0	0	11	0	0	0	0	0	0	0	0	1	1	0	0	0	0	0	0	0	0	0	0	6	0	0	0	0	3	0	1	0	0	1	0	1	8	0	0	0	0
OTU_021519	ccgcacggtaaacgatggacacccgctgtcggcgatacacagtcggcggccaagcgaaagcgttaagtgtcccacctggggagtacgccggcaacggtgaaactcaaaggaattgacgggggcccgcacaagcggcggagcatgtggattaattcgatgcaacgcgaagaaccttacctgggcttgacatacactagattgggccagagatggtttgtccctttgtggttggtgtacaggtggtgcatggttgt		0	0	1	0	1	0	0	0	0	6	0	0	9	1	1	0	0	4	0	0	0	0	0	0	1	2	8	0	1	0	9	0	1	0	0	19	0	0	0	0	0	0
OTU_021537	ccacgccgtaaacgatgaatactaggtgtcggggagcaaagctcttcggtgccgcagcaaacgcagtaagtattccacctggggagtacgttcgcaagaatgaaactcaaaggaattgacggggacccgcacaagcggtggagcatgtggtttaattcgaagcaacgcgaagaaccttaccaagtcttgacatcccactgaccggctcttaaccgagtctttccttcgggacagtggagacaggtggtgcatggttgt	KY630832	0	0	0	1	0	0	0	0	0	0	0	0	18	0	2	0	0	1	0	0	0	0	0	0	0	0	0	0	0	0	0	0	0	0	1	0	1	0	0	0	0	0
OTU_021544	ccacgcggtaaacgatgaatgctaggtgttggggagcaaagctcttcggtgccgccgcaaacgcattaagcattccacctggggagtacgttcgcaagaatgaaactcaaaggaattgacggggacccgcacaagcggtggagcatgtggtttaattcgaagcaacgcgaagaaccttaccaagtcttgacatccccctgaccggtgagtaacgtcacctttcctacgggacaggggagacaggtggtgcatggttgt	KY630833	0	0	0	0	0	0	0	0	0	0	0	0	0	0	0	0	0	0	0	0	0	0	0	34	0	0	0	2	0	0	0	0	0	0	0	0	0	0	0	0	1	0
OTU_021573	ccacgccgtaaacgatgattactaggtgtcggggagtaaagactcttcggtgccgcagccaacgcaataagtaatccacctggggagtacgttcgcaagaatgaaactcaaaggaattgacggggacccgcacaagcggtggagcatgtggtttaattcgaagcaacgcgaagaaccttaccaagtcttgacatccttctgacgtaccggtaatgcggtatttccttcgggacagaagagacaggtggtgcatggttgt	KY630834	0	0	0	0	0	0	0	0	0	0	0	0	0	0	1	0	0	0	0	0	0	0	0	4	0	0	0	7	0	0	5	0	0	0	1	2	0	0	0	0	0	0
OTU_021634	ccacgccgtaaacgatggatactaggtgtgggaggtattgaccccttccgtgccggagttaacacaataagtatcccacctggggagtacggccgcaaggctgaaactcaaaggaattgacgggggcccgcacaagcagtggagtatgtggtttaattcgaagcaacgcgaagaaccttaccaggtcttgacatccctcggaccgccctggagacagggtttcccttcggggctgaggtgacaggtggtgcatggttgt	KY630835	0	0	0	0	0	0	0	0	0	0	1	1	0	0	0	0	0	0	0	1	0	0	0	1	0	0	9	0	0	0	0	2	0	0	0	2	0	0	0	0	0	0
OTU_021645	ccacaccgtaaacgatgagtgttaggtgtcgggggtcaaacctcggtgccgacgcaaacgcattaaacactccgcctggggagtacgttcgcaagaatgaaactcaaaggaattgacggggacccgcacaagcagcggagcatgtggtttaattcgatgcaacgcgaagaaccttacctggccttgacataccaagagtttgctagagatagcgaagtgccttcgggaacttggatacaggtgctgcatggctgt		7	0	0	0	0	5	0	0	0	0	1	0	0	0	2	0	4	4	0	0	0	5	2	0	0	0	0	0	0	0	0	0	0	3	1	0	0	0	25	0	0	0
OTU_021649	ccacgccctaaacgatgtcaattagctgttggggtacatgatgccttagtagcgtagctaacgcgtgaaattgaccgcctggggagtacggtcgcaagattaaaactcaaaggaattgacggggacccgcacaagcagcggagcatgtggtttaattcgaagcaacgcgaagaaccttacctacacttgacatcccttgcattacccgtaattggggaaatctcttcggagacaaggtgacaggtggtgcatggttgt		0	0	0	0	1	1	0	1	0	0	0	0	0	0	0	0	0	1	0	0	0	1	1	0	0	0	2	0	0	0	1	0	0	0	0	0	0	0	0	1	0	0
OTU_021675	ccacgccgtaaacgatgaatactaggtgtcggggagcatagctcttcggtgccgcagcaaacgcaataagtattccacctggggagtacgttcgcaagaatgaaactcaaaggaattgacggggacccgcacaagcggtggagcatgtggtttaattcgaagcaacgcgaagaaccttaccaaatcttgacatccctctgaccggcgcgtaacggcgcttttccttcgggacaggggagacaggtggtgcatggttgt	KY630836	0	0	1	0	0	0	0	0	0	0	0	0	0	0	0	0	0	0	0	0	0	2	0	20	0	0	1	2	0	1	3	0	0	0	0	0	0	0	0	0	2	0
OTU_021684	ccacgccgtaaacgatgtcgacttggaggttgtgcccttgaggcgtggcttccggagctaacgctttaagcgccccgcctggggagtacggccgcaaggctaaaactcaaaggaattgacgggggcccgcacaagcggcggagcatgtggattaattcgatgcaacgcgaagaaccttacctgggcttgacatacactagattgggccagagatggtttgtccctttgtggttggtgtacaggtggtgcatggttgt		0	0	1	1	0	0	0	0	2	1	0	0	4	1	0	0	0	0	0	0	1	0	0	0	1	2	0	0	0	0	1	0	0	0	0	1	0	0	0	1	0	0
OTU_021717	ccacgctgtaaacgatgagtgctaggtgtcggcaagagtcggtgccgcagttaacacattaagcactccgcctggggagtacgtgcgcaagcatgaaactcaaaggaattgacgggggcccgcacaagcggaggaacatgtggtttaattcgatgatacgcgaggaaccttacccgggcttgaaatgtagatgacggcaggtgaaagcttgctttccttcgggacatctatgtaggtgctgcatggttgt		0	1	0	0	0	0	2	0	4	1	1	3	0	0	1	0	1	0	0	0	2	0	1	0	0	0	1	0	0	0	0	1	10	0	0	0	0	0	0	0	0	0
OTU_021759	ccacgcagtaaacgatgataactgggcgtatgcgatatacagtatgctcctaagcgaaagcgttaagttatccacctggggagtacgccggcaacggtgaaactcaaaggaattgacggggacccgcacaagcggtggagcatgtggtttaattcgacgcaacgcgaggaaccttaccagcgtttgacatcctagaaactgggcagagatgcgcaggtgctctttcgggagaatctagtgacaggtggtgcatggctgt		0	2	0	0	1	0	7	0	19	4	2	0	0	0	0	0	0	0	0	0	22	0	0	0	2	4	0	0	0	0	0	0	1	0	0	0	0	0	1	0	0	0
OTU_021788	ccatgccgtaaacggtgggcgctaggtgtgggtttccttccacgggatccgtgccgtagctaacgcattaagcgccccgcctggggagtacggccgcaaggctaaaactcaaaggaattgacgggggcccgcacaagcagcggagcatgtggcttaattcgaagcaacgcgaagaaccttaccagggcttgacatataagtgagctcgtggaaacacgagggccgaaaggagcttatacaggtggtgcatggctgt		0	0	0	0	0	0	0	0	0	0	0	0	0	2	0	0	0	1	1	0	0	4	0	0	4	0	0	0	0	4	0	0	0	0	0	0	0	0	0	0	1	4
OTU_021820	ccacgccgtaaactatgagagctagccgttgggtggtttaccacgcagtggcgcagctaacgcattaagctctccgcctggggagtacggtcgcaagattaaaactcaaaggaattgacgggggcccgcacaagcggtggagcatgtggtttaattcgaagcaacgcgaagaaccttaccagcccttgacatggcaggacgacttctggagacagatttcttcccttcggggacctgcacacaggtgctgcatggctgt	KY630837	0	0	0	0	0	0	0	0	1	0	0	0	0	0	0	5	0	0	0	0	0	0	0	0	0	0	0	0	0	0	4	0	0	0	0	0	0	0	0	2	0	0
OTU_021865	ccatgccgtaaacgatgatcactcgatgtgcgcgatagacagtgcgcgtccaagcgaaagcgttaagtgatccacctggggagtacgcccgcaagggtgaaactcaaaggaattgacgggggtccgcacaagcggtggagcatgtggtttaattcgatgatacgcgaggaaccttacctgggctagaatgttagggaatgtgccagagatggcacagtcttcggacccgaaacaaggtgctgcatggctgt	KY630838	0	0	0	0	0	0	0	0	0	0	0	0	0	0	0	0	0	0	0	0	0	14	0	0	0	0	0	0	0	0	0	0	0	1	0	0	0	0	0	0	0	0
OTU_021871	ccatgctgtaaacgttgtctactagccgttgggggacatgattccttagtggcgcagctaacgcgataagtagaccgcctggggagtacgtacgcaagtatgaaactcaaaggaattgacggggacccgcacaagcagcggagcatgtggtttaattcgaagcaacgcgaagaaccttaccaggacttgacatactagtgccaggtatagagatatacccttatcttagatacactaatacaggtggtgcatggttgt		0	0	0	0	0	0	0	0	0	0	0	0	0	0	0	0	1	2	0	1	0	0	4	0	0	0	0	0	0	0	0	0	0	0	0	1	0	0	13	0	0	7
OTU_021877	ccacgcagtaaacgatgataactgggcgtatgcgatatacagtatgctcctaagcgaaagcgttaagttatccacctggggagtacgccggcaacggtgaaactcaaaggaattgacggggacccgcacaagcagcggagcatgtggtttaattcgacgcaacgcgaagaaccttaccaagtcttgacatatttcggagaatattagagataatattttatgacttcggtcaactgaaatacaggtggtgcatggttgt		0	1	0	0	0	0	0	0	7	0	4	0	0	0	0	3	0	1	0	0	5	0	0	1	2	0	0	0	0	0	0	2	3	0	0	0	0	0	0	0	0	0
OTU_021895	ccacgccgtaaacgatgagtgttaggtgtctggagtaaatctgggtgccgcagcaaacgcaataaacactccgcctggggagtacgcacgcaagtgtgaaactcaaaggaattgacggggacccgcacaagcagcggagcatgtggtttaattcgatgcaacgcgaagaaccttacctggtcttgacatccacggaagttttcagagatgagaatgtgccttcgggaaccgtgagacaggtgctgcatggctgt		0	0	0	0	0	0	0	0	0	0	1	3	9	2	1	2	0	1	0	1	0	0	0	0	0	1	0	0	1	0	0	0	2	0	0	0	0	2	2	1	1	0
OTU_021922	cctagccgtaaacgatggacactaggtgtggggacgtgtatgtttccgtgccgcagctaacgcattaagtgtcccgcctggggagtacggtcgcaagactaaaactcaaatgaattgacgggggcccgcacaagcggtggagcatgtggtttaattcgatgcaacgcgaagaaccttacctggccttgacataccaagagtttgctagagatagcgaagtgccttcgggaacttggatacaggtgctgcatggctgt		2	0	0	0	0	0	0	0	0	0	0	0	0	0	0	0	10	0	0	0	0	1	4	0	0	0	0	0	0	0	0	0	0	0	1	0	2	0	9	0	0	0
OTU_021944	ccacgccgtaaacgatgagtgctaagtgttggagggtttccacccttcagtgctggagttaacgcaataagcactccgcctggggagtacggtcgcaagactgaaactcaaaggaattgacggggacccgcacaagcggtggagcatgtggtttaattcgatgcaacgcgaagaaccttacctggccttgacataccaagagtttgctagagatagcgaagtgccttcgggaacttggatacaggtgctgcatggctgt		9	0	0	0	0	0	0	0	0	0	0	0	0	0	1	0	1	1	1	0	0	3	0	0	0	0	0	0	0	0	0	0	0	0	0	0	0	0	7	0	0	5
OTU_021949	ccacgccgtaaacgatgagtgttaggtgtctggaataatctgggtgccgcagctaacgcaataaacactccgcctggggagtacgcacgcaagtgtgaaactcaaaggaattgacgggggcccgcacaagcggcggagcatgtggattaattcgatgcaacgcgaagaaccttacctgggcttgacatatacgggatcgctgcagagatgtggtttcccttgtggctcgtatacaggtggtgcatggttgt		0	0	0	0	1	0	0	0	0	0	0	0	0	0	0	0	0	1	0	0	0	0	0	0	0	0	0	0	0	1	0	0	0	0	1	0	0	0	0	12	1	4
OTU_021971	ccacgctgtaaacgctgtcgatttggggattgggcttagagcttggtgcccgtagctaacgtgataaatcgaccgcctggggagtacggccgcaaggttaaaactcaaatgaattgacgggggcccgcacaagcggtggagcatgtggtttaattcgatgatacgcgaggaaccttacccgggattgaaatgtagatgccgacagatgaaagtttgttttccttcgggacatctatgtaggtgctgcatggttgt		1	0	0	0	1	0	10	0	6	3	0	1	0	0	1	2	0	0	0	0	12	0	1	0	1	0	0	1	0	0	0	1	3	0	0	0	0	0	0	0	0	0
OTU_022005	ccacgccgtaaacgatgagcactagatgtcgggttcgcaagaattcggtgtcgcagttaacgcattaagtgctccgcctggggagtacgcacgcaagtgtgaaactcaaaggaattgacgggggcccgcacaagcggcggagcatgtggattaattcgatgcaacgcgaagaaccttacctgggcttgacatacactagattgggccagagatggtttgtccctttgtggttggtgtacaggtggtgcatggttgt		0	10	0	0	0	0	0	0	1	3	0	0	1	0	1	4	0	0	0	0	3	0	0	0	0	1	1	0	0	0	0	0	16	0	1	1	0	0	0	0	0	0
OTU_022047	ccatgctgtaaacggtgggcgctaggtgtagggggcttccacgtcttctgtgccgtagctaacgcattaagtgtcccgcctggggagtacggccgcaaggctaaaactcaaaggaattgacggggacccgcacaagcggcggagcatgcggattaattcgatgcaacgcgaagaaccttaccaaggcttgacatgcaccggtacagtgtagagatatgctggcctttttggctggtgtgcaggtggtgcatggttgt		0	0	1	0	0	0	0	0	0	0	0	0	0	12	0	0	0	0	0	0	0	0	2	0	0	0	0	0	0	6	0	0	0	0	0	0	0	0	1	4	0	8
OTU_022112	ccacgctgtaaacgttgggaactaggtgtggggatgctatcctgtgtttctgcgccgtagctaacgcattaagttccccgcctggggagtacggtcgcaaggctaaaactcaaaggaatagacggggacccgcacaagcggtggagcatgtggtttaattcgaagatacgcgaagaaccttacccggacttgatatctaacaaatcatctagagatagaagagtgtctgcttgcagaaatgttaagacaggtgctgcacggctgt		0	0	0	7	0	0	0	2	0	0	0	0	0	2	0	0	0	0	0	0	0	0	3	0	9	0	0	0	0	1	0	0	0	4	0	0	3	4	0	0	2	0
OTU_022126	ccaaactgtaaattatgcttgctaggtgtttggatccttgagattcaagtgccgtaatctaacgagttaagcaagtcgcctgggtagtatattcgcaagaatgaaactcaaagggataggcgggggaacacacaagcagtggattatctagattaattggataataagccaagaatcttacctagaattgacatgcaatgtgtcttatatgaaagtataatatttgtagcaatacaaagctttgcacagatggtgcatggtcgt		0	0	0	0	0	0	0	0	0	0	0	0	0	0	0	0	0	2	0	0	0	1	2	0	0	0	0	0	1	0	0	0	0	0	1	0	0	0	4	0	0	0
OTU_022153	ccacgccgtaaacgatgactactaggtgtcggggagcgaagctcttcggtgccgcagcaaacgcagtaagtagtccacctggggagtacgttcgcaagaatgaaactcaaaggaattgacggggacccgcacaagcggtggagcatgtggtttaattcgaagatacgcgaagaaccttacctaggcttgacattgatagaatctactagagatagtggagtgctggcttgccagagcttgaaaacaggtgctgcacggctgt		1	0	1	0	0	0	0	0	1	3	5	0	0	0	0	0	0	0	0	0	1	0	0	4	0	3	1	2	0	0	5	8	1	0	0	5	1	0	0	0	0	1
OTU_022163	ccacgccgtaaacgatgagtgctaggtgtcgggggtcaaacctcggtgccgacgttaacacattaagcactccgcctggggagtacgtgcgcaagcatgaaactcaaaggaattgacggggacccgcacaagcagcggagcatgtggtttaattcgaagcaacgcgaagaaccttaccaaggcttgacatatatatggcgtgtatagagatatacatttcccttttagggacatatatacaggtggtgcatggttgt	KY630839	0	0	0	10	0	0	1	0	0	0	0	0	0	0	0	0	0	0	0	0	1	0	0	0	1	0	0	0	1	1	0	0	0	0	0	1	0	0	0	0	1	1
OTU_022213	ccatgctgtaaacgttgggcactaggtgtggggccgcttggttctgcgccgtagctaacgcattaagtgtcccgcctggggagtacggccgcaaggctaaaactcaaaggaattgacggggacccgcacaagcagcggagcatgtggtttaattcgaagcaacgcgaagaaccttaccaggacttgacatactagtgccaggtatagagatatacccttatcttagatacactaatacaggtggtgcatggttgt		0	0	0	0	0	0	0	1	0	0	0	0	0	3	0	0	0	0	0	0	0	0	0	0	2	0	0	0	5	4	0	0	0	0	0	0	1	0	0	1	0	0
OTU_022225	ccacacggtaaacgatggatactcgctgttggcgatacacagtcagcggcttagcgaaagcgttaagtatcccacctggggagtacgccggcaacggtgaaactcaaaggaattgacgggggcccgcacaagcggaggaacatgtggtttaattcgatgatacgcgaggaaccttacccgggcttgaactgagggggaatgaaccagagacggttcagtcttcggactcccttggaggtgctgcatggttgt	KY630840	0	0	0	0	0	0	0	0	0	0	0	0	1	0	3	0	0	0	0	0	1	0	0	6	0	0	0	0	0	0	0	0	0	0	0	2	0	0	0	0	0	0
OTU_022226	ccacgcagtaaacgatgaatactagttttttgcgatatactgtaagagactaagcgaaagcgataagtattccacctggggagtacgccggcaacggtgaaactcaaaggaattgacgggggcccgcacaagcggaggaacatgtggtttaattcgatgatacgcgaggaaccttacccgggattgaaatgtatatgccgtttctctgaaaggagagacattcacttcggtgacatatatgtaggtgctgcatggttgt	KY630841	0	0	0	1	0	0	0	11	0	0	0	0	0	0	0	0	0	0	0	0	0	0	0	0	0	0	0	0	0	0	0	0	0	0	2	0	0	0	0	0	0	0
OTU_022262	ccacgccgtaaacgatgagtgctaggtgtcgggagtcaaatctcggtgccgcagttaacgcaataagcactccgcctggggagtacgtacgcaagtatgaaactcaaaggaattgacggggacccgcacaagcagcggagcatgtggtttaattcgatgcaacgcgaagaaccttacctgggcttgacatatacgggatcgctgcagagatgtggtttcccttgtggctcgtatacaggtggtgcatggttgt		2	0	0	2	0	0	0	1	0	0	0	0	0	4	0	0	0	3	0	0	0	2	1	1	3	0	0	0	4	2	0	0	0	0	1	0	0	0	4	2	1	2
OTU_022270	ccacgccgtaaacgatgattactcgtagtatgcgatatattgtatgctactaagggaaaccgataagtaatccacctggggagtacgccggcaacggtgaaactcaaaggaattgacgggggcccgcacaagcggaggaacatgtggtttaattcgatgatacgcgaggaaccttacccgggattgaaatgtatatgcaggtactggaaacagtgctgttttt		0	0	0	1	0	0	1	4	0	0	0	0	0	0	0	0	0	0	0	0	0	0	0	0	0	0	0	0	0	0	0	0	0	3	3	0	1	0	0	0	0	1
OTU_022309	ccacgctgtaaacgttgggaactaggtgtggggatgctatcctgtgtttctgcgccgtagctaacgcattaagttccccgcctggggagtacggtcgcaaggctaaaactcaaaggaattgacggggacccgcacaagcagcggagcatgtggtttaattcgaagcaacgcgaagaaccttaccaggacttgacatactagtgccaggtatagagatatacccttatcttagatacactaatacaggtggtgcatggttgt		0	0	0	1	0	0	0	2	0	0	0	0	0	0	0	0	0	0	0	0	0	0	0	1	2	0	0	0	4	3	0	0	0	1	1	0	1	0	0	0	0	0
OTU_022343	ccacgcagtaaacgatgattactgggcgtatgcgatataatgtatgctcctaagcgaaagcgttaagtaatccacctggggagtacgccggcaacggtgaaactcaaaggaattgacgggggcccgcacaagcggaggaacatgtggtttaattcgatgatacgcgaggaaccttacccgggattgaaatgtagatgcatgaggcagagatgtctcttcccttcggggcttctatgtaggtgctgcatggttgt		0	0	0	0	0	0	0	0	2	0	0	0	0	0	0	0	0	0	0	1	0	0	0	0	2	0	0	0	0	0	0	0	0	1	0	0	4	1	0	3	0	0
OTU_022452	ccatgccgtaaacggtgggcgctaggtgtgggtttccttccacgggatccgtgccgtagctaacgcattaagcgccccgcctggggagtacggccgcaaggctaaaactcaaaggaattgacggggccccgcacaagcggcggagcatgcggattaattcgatgcaacgcgaagaaccttacctgggtttgacatataccggtaaccttcagagatggaggcccctttttggtcggtatacaggtggtgcatggctgt	KY630842	0	0	0	0	0	0	0	0	0	0	0	0	1	0	0	0	0	1	0	0	0	2	0	0	0	0	0	0	0	0	0	0	0	0	0	1	0	0	0	17	0	0
OTU_022463	ctatgctgtaaacggtgggcgctaggtgtggggaccttccacggtttctgtgccgtagctaacgctttaagcgccccgcctggggagtacggccgcaaggctaaaactcaaaggaatagacggggacccgcacaagcggtggagcatgtggtttaattcgaagatacgcgaagaaccttacccggacttgatatctaacaaatcatctagagatagaagagtgtctgcttgcagaaatgttaagacaggtgctgcacggctgt		0	1	0	0	0	1	0	0	2	0	1	0	0	1	0	2	0	0	1	0	4	0	0	4	0	0	0	1	0	0	0	1	0	0	2	1	0	0	0	0	0	0
OTU_022507	ccacgccgtaaacgatgaatactaggtgtaggaggtatcgactccttctgtgccgcagttaacgcattaagtattccacctggggagtacggccgcaaggttaaaactcaaaggaattgacgggggcccgcacaagcagtggagtatgtggtttaattcgtggctacgcgaagaaccttaccagggcttgacatatacatgatagaacctagagataggggaaaggatggaacttgttccatacatgtatacaggtggtgcatggttgt		0	0	0	2	0	0	0	0	0	0	0	0	0	2	0	0	0	1	0	0	0	0	1	0	2	0	1	2	9	0	0	0	0	2	0	0	0	0	0	0	3	1
OTU_022520	ccacgccgtaaacgatgactactaggtgtcgggtggcaaagccattcggtgccgcagcaaacgcaataagtagtccacctggggagtacgttcgcaagaatgaaactcaaaggaattgacggggacccgcacaagcggtggagcatgtggtttaattcgaagcaacgcgaagaaccttaccaggacttgacatactagtgccaggtatagagatatacccttatcttagatacactaatacaggtggtgcatggttgt		0	0	0	2	0	1	0	0	0	0	0	0	1	0	0	1	1	0	0	0	0	1	0	3	5	0	0	3	0	0	0	0	2	0	1	1	0	0	1	0	1	0
OTU_022668	ccacgccctaaacgatgaatgctagttgttgccctgcttgtcagggcagtaatgcagctaacgcattaagcgccccgcctggggagtacggccgcaaggctaaaactcaaaggaattgacgggggcccgcacaagcggcggagcatgtggattaattcgatgcaacgcgaagaaccttacctgggcttgacatgcactggatcgggctagagatagtctttccctttgtggctggtgtacaggtggtgcatggttgt		0	0	0	0	0	0	0	0	0	0	0	1	0	2	0	0	0	0	0	0	0	0	0	0	0	0	0	1	0	7	0	0	1	0	0	0	1	0	0	2	0	0
OTU_022695	ccacgccctaaactatgtatactggttgttgctatgctagtcatggcagtaatccacctaacggattaagtataccgcctggggagtacggtcgcaagattaaaactcaaaggaattgacgggggcccgcacaagcggaggaacatgtggtttaattcgatgatacgcgaggaaccttacctgggattgaaatgtataggccggcttttggaaacaagagtcattcacttcggtgacttatatgtaggtgctgcatggttgt		0	0	0	2	0	0	0	0	0	0	0	0	0	1	0	0	0	1	0	0	0	0	0	0	2	0	0	0	0	0	0	0	0	1	2	0	4	0	0	0	3	1
OTU_022710	ccacgccgtaaacgatgactactaggtgtcggggagcaaagctcttcggtgccgcagcaaacgcagtaagtagtccacctggggagtacgttcgcaagaatgaaactcaaaggaattgacggggacccgcacaagtggtggagcatgtggtttaattcgacgcaacgcgaggaaccttaccagcgtttgacatcctaggaatgagaaagagatttttcagtgctccttcgggagaacctagagacaggtggtgcatggctgt		0	0	2	1	0	0	0	0	1	1	0	0	2	0	0	0	0	0	0	0	0	0	0	14	0	0	5	7	1	0	10	3	2	0	0	7	1	1	0	1	2	0
OTU_022714	ccacgccgtaaacgatgagtgccagatgtcgggggtcaaacctcggtatcgccgttaacacaataagcactccgcctggggagtacgcacgcaagtgtgaaactcaaaggaattgacgggggcccgcacaagcagtggattatgtggtttaattcgaagctacgcgaagaaccttaccaggtcttgacatcgagtgacgagcaaagagatttgcttttccttcgggacacgaagacaggtggtgcatggttgt	KY630843	0	0	0	5	0	0	0	3	0	0	0	0	0	0	0	0	0	0	0	0	0	0	0	0	0	0	0	0	0	0	0	0	0	1	0	0	0	3	0	0	0	0
OTU_022730	ccacgccgtaaacgatgagtgctaggtgtcgggagtcaaatctcggtgccgcagttaacgcaataagcactccgcctggggagtacgtacgcaagtatgaaactcaaaggaattgacggggacccgcacaagcggtggagcatgtggtttaattcgatgcaacgcgaagaaccttacccggtcttgacatcctagggatgttctagagataggacagtgccttcgggagcctagagacaggtgttgcatggctgt	KY630844	3	0	0	2	0	0	0	1	0	0	0	0	0	1	0	1	0	0	0	0	0	1	0	0	0	0	0	0	0	0	0	0	0	0	0	0	0	0	0	0	5	0
OTU_022734	ccacgccgtaaacgatgagtgctaggtgttaggccctttccggggcttagtgccgcagctaacgcattaagcactccgcctggggagtacgaccgcaaggttgaaactcaaaggaattgacgggggcccgcacaagcggtggagcatgtggtttaattcgatgcaacgcgaagaaccttacctactcttgacatccaaagaattctgcagagatgcggaagtgccttcgggagctttgagacaggtgctgcatggctgt		0	0	0	0	0	0	0	0	5	0	1	0	0	0	0	5	0	0	3	0	0	0	0	0	0	0	1	0	0	1	0	0	0	0	0	0	0	0	0	0	0	0
OTU_022740	ccacgccgtaaacgatgagtgttaggtgtctggagtaaatctgggtgccgcagcaaacgcaataaacactccgcctggggagtacgcacgcaagtgtgaaactcaaaggaattgacggggacccgcacaagcggtggagcatgtggtttaattcgaagcaacgcgaagaaccttaccaaatcttgacataccaatgaccggtctgtaatgggacctttccttcgggacattggatacaggtggtgcatggttgt		0	0	0	0	0	0	0	0	0	2	0	0	0	0	0	0	0	0	0	0	0	0	0	0	0	0	0	0	0	0	0	1	7	0	0	0	0	0	0	0	0	0
OTU_022861	ccgcgctgtaaacgttgtatgctggacattggtgatatactgtcagtgtctgagggaaaccattaagcataccacctggggagtacgccggcaacggtgaaactcaaaggaattgacgggggcccgcacaagcggcggagcatgtggattaattcgatgcaacgcgaagaaccttacctgggcttgacatatacgggatcgctgcagagatgtggtttcccttgtggctcgtatacaggtggtgcatggttgt		0	0	0	0	0	0	0	0	0	0	0	0	0	0	0	0	0	0	0	0	0	0	1	0	0	0	0	0	0	1	0	0	0	0	0	0	0	0	0	7	0	2
OTU_022892	ccacgcagtaaacgatgataactgggcgtatgcgatatacagtatgctcctaagcgaaagcgttaagttatccacctggggagtacgccggcaacggtgaaactcaaaggaattgacgggggcccgcacaagcggaggaacatgtggtttaattcgatgatacgcgaggaaccttacccgggcttgaattgcaactgaattacctggaaacaggtaagccgcaaggcagttgtgaaggtgctgcatggttgt		0	0	0	0	0	0	0	0	0	0	3	0	0	0	0	0	0	0	0	0	0	1	0	4	0	0	0	0	0	0	2	0	0	0	0	0	1	0	0	0	0	0
OTU_022953	ccacgccgtaaacgatgaatactaggtgtcgggtagcgaagctattcggtgccgcagcaaacgcaataagtattccacctggggagtacgttcgcaagaatgaaactcaaaggaattgacggggacccgcacaagcggtggagcatgtggtttaattcgatgatacgcgaggaaccttacccgggattgaaatgtagatgccgacagatgaaagtttgttttccttcgggacatctatgtaggtgctgcatggttgt		0	1	0	0	0	0	0	0	2	0	0	0	0	2	0	2	0	0	0	1	5	0	0	0	0	0	0	0	0	0	0	1	1	0	0	0	2	0	0	0	0	0
OTU_022998	ccacgccgtaaacgatgagtgctaggtgtcgggggtcaaacctcggtgccgacgttaacacattaagcactccgcctggggagtacgtgcgcaagcatgaaactcaaaggaattgacggggacccgcacaagcagcggagcatgtggtttaattcgtggctacgcgaagaaccttaccagggcttgacatcctctgaccgcctaagagattaggtttcccttcggggcagagagacaggtggtgcatggttgt	KY630845	0	0	0	2	0	0	0	1	0	0	0	0	0	1	0	0	0	0	0	0	0	0	0	0	0	0	0	0	10	1	0	0	0	0	0	0	0	0	0	0	2	0
OTU_023008	ccacgccgtaaacgatgagtgttaggtgtctggagtaaatctgggtgccgcagcaaacgcaataaacactccgcctggggagtacgcacgcaagtgtgaaactcaaaggaattgacggggacccgcacaagcggtggagcatgtggtttaattcgaagcaacgcgaagaaccttaccaagtcttgacatctgcctgaccgttccttaaccgggactttccttcgggacaggcaagacaggtggtgcatggttgt		0	0	0	0	0	0	0	0	0	0	0	1	0	0	0	0	0	0	0	0	0	0	0	1	0	1	1	0	0	0	0	5	0	0	0	0	1	0	0	1	0	0
OTU_023017	ccacgccgtaaacgatgattactaggtgttgggggtcaaacctcagcgcccaagctaacgcgataagtaatccgcctggggagtacgtacgcaagtatgaaactcaaaggaattgacggggacccgcacaagcggtggagcatgtggtttaattcgatgatacgcgaggaaccttacccgggcttaaattgcagatgccgattgttgaaagacgattttccttttaggacatctgtgaaggtgctgcatggttgt		0	0	0	0	0	0	0	0	1	2	0	0	0	0	0	0	0	0	0	1	8	0	0	0	1	1	0	0	0	0	0	0	1	0	0	0	0	0	0	0	0	0
OTU_023021	ccacgccgtaaacgatgattactcgtagtatgcgatatattgtatgctactaagggaaaccgataagtaatccacctggggagtacgccggcaacggtgaaactcaaaggaattgacggggacccgcacaagcggcggagcatgcggattaattcgatgcaacgcgaagaaccttaccaaggcttgacatgcaccggtacagtgtagagatatgctggcctttttggctggtgtgcaggtggtgcatggttgt		0	0	0	0	0	0	0	0	0	0	0	0	0	5	0	0	0	0	0	0	0	0	2	0	1	0	0	1	0	1	0	0	0	0	0	0	0	0	0	0	0	0
OTU_023127	ccacgctgtaaacgctgtcgatttggggattgggcttagagcttggtgcccgtagctaacgtgataaatcgaccgcctggggagtacggccgcaaggttaaaactcaaatgaattgacgggggcccgcacaagcggtggagcatgtggtttaattcgatgatacgcgaggaaccttacccgggcttaaatcacatacgaacgttccggaaacgggacggccgcaaggcgtatgtgaaggtgctgcatggttgt		0	0	2	0	0	0	0	0	0	3	0	0	0	2	5	0	0	0	0	0	0	0	0	2	0	0	1	0	0	0	4	0	0	1	0	0	0	0	0	0	0	0
OTU_023170	ccatgctgtaaacgatgattactaagcgtcgggggtcgaacctcggcactcaagctaacgcgataagtaatccgcctggggagtacgtacgcaagtatgaaactcaaaggaattgacggggacccgcacaagtggtggagcatgtggtttaattcgaagcaacgcgaagaaccttaccaagtcttgacatccctctgaaaagtccttaaccggactcctccttcgggacagaggagacaggtggtgcatggttgt		0	0	0	0	0	0	0	0	0	0	0	0	0	0	1	0	0	0	0	0	1	0	0	0	0	0	6	1	0	0	3	0	0	0	0	0	0	0	0	0	0	0
OTU_023297	ccacgccctaaactatgtatactggttgttgctatgctagtcatggcagtaatccacctaacggattaagtataccgcctggggagtacggtcgcaagattaaaactcaaaggaatagacggggacccgcacaagcggtggagcatgtggtttaattcgaagcaacgcgaagaaccttaccgggacttgaaatcctatggaaagcgcaggagactgtgcccctcttcggagccgtaggacaggtggtgcatggttgt		0	0	0	1	0	0	0	0	0	0	0	0	0	1	0	0	0	0	0	0	0	2	0	0	5	0	0	0	0	0	0	0	0	1	0	0	2	0	0	0	0	0
OTU_023369	ccacgccgtaaacgatgagtgctaggtgtcgggagtcaaatctcggtgccgcagttaacgcaataagcattccgcctggggagtacggtcgcaagattaaaactcaaaggaattgacgggggcccgcacaagcagcggagcatgtggtttaattcgaagcaacgcgaagaaccttaccaggtcttgacatctgattaaagctgtagagatacagtgtgtgcttgcacgaatcaagacaggtggtgcatggttgt	KY630846	0	0	0	0	0	0	0	0	0	0	0	0	0	1	0	1	0	0	0	0	0	0	0	0	0	0	0	0	1	0	0	0	0	0	0	0	1	0	0	0	7	0
OTU_023388	ccacgccgtaaacgatgagtgttaggtgtctggagtaaatctgggtgccgcagcaaacgcaataaacactccgcctggggagtacgcacgcaagtgtgaaactcaaaggaattgacggggacccgcacaagcagcggagcatgtggtttaattcgaagcaacgcgaagaaccttacctgctcttgacatcccggtgaccggcaagtaatgttgccttttcttcggaacaccggtgacaggtggtgcatggttgt		0	0	0	0	0	1	0	0	0	0	0	0	5	0	0	0	0	0	0	0	0	0	0	2	0	0	0	0	0	0	1	4	0	1	0	0	0	0	0	0	0	0
OTU_023399	ccacgccgtaaacgatgattactaggtgttgggggtcaaacctcagcgcccaagctaacgcgataagtaatccgcctggggagtacgtacgcaagtatgaaactcaaaggaattgacggggacccgcacaagcggtggagcatgtggtttaattcgaagatacgcgaagaaccttacctaggcttgacattgatagaatctactagagatagtggagtgcccttcggggagcttgaaaacaggtgctgcacggctgt		0	0	0	0	0	0	2	0	0	0	8	0	0	0	0	1	0	0	0	0	0	0	0	0	0	1	0	1	0	0	0	0	0	0	0	0	0	0	0	0	0	0
OTU_023559	ccacgctgtaaacgctgtcgatttgggggttgggcttaatgcttggcgcccgtagctaacgtgataaatcgaccgcctggggagtacggccgcaaggttaaaactcaaatgaattgacgggggcccgcacaagcggtggagcatgtggtttaattcgaagcaacgcgaagaaccttaccagcgcttgacatgaccgtgaagccggggagacccggtggccgagaggagcggtcacaggtggtgcatggctgt		0	0	1	0	0	0	0	0	0	0	0	0	0	0	2	0	0	0	0	0	0	0	0	11	0	1	0	0	0	0	1	4	0	0	0	0	1	0	0	0	0	0
OTU_023616	ccatgccgtaaacgttgggcgctaggtgtgggactcattccacgagttccgtgccgcagctaacgcattaagcgccccgcctggggagtacggccgcaaggctaaaactcaaaggaattgacgggggcccgcacaagcggcggagcatgtggtttaattcgatgcaacgcgaagaaccttacctggccttgacataccaagagtttgctagagatagcgaagtgccttcgggaacttggatacaggtgctgcatggctgt		3	0	0	0	0	0	0	0	0	0	0	0	1	0	0	1	0	0	1	0	2	0	0	0	1	0	1	2	0	0	1	0	0	0	0	0	0	0	0	0	0	1
OTU_023815	ccacgccctaaactatgtatactggttgttgccatgctagtcatggcagtaatccacctaacggattaagtataccgcctggggagtacggtcgcaagattaaaactcaaaggaatagacggggacccgcacaagcggtggagcatgtggtttaattcgaagcaacgcgaagaaccttaccggggcttgacatatatctgaccctcttagagataagaactttcttcggaacagatatacaggtggtgcatggttgt		1	0	0	0	0	0	0	1	0	0	0	0	0	3	0	0	0	0	0	0	0	2	0	0	1	0	0	0	1	0	0	0	0	0	0	0	1	0	0	0	3	0
OTU_023992	ccacgccgtaaacgatgattactaggtgttgggggtcaaacctcagcgcccaagctaacgtgataaatcgaccgcctggggagtacggccgcaaggttaaaactcaaatgaattgacgggggcccgcacaagcggtggagcatgtggtttaattcgatgcaacgcgaagaaccttacctactcttgacatccaaagaatcctgtagagatacgggagtgccttcgggagctttgagacaggtgctgcatggctgt		0	0	0	0	0	0	1	0	1	0	2	0	1	0	0	0	0	0	0	0	1	0	0	0	1	0	1	1	0	0	1	0	0	0	0	0	0	0	0	0	0	0
OTU_024166	ccacgccgtaaactatgattactcagagtatgcgatatacagtatgctctcaagcgaaagcattaagtaatccacctggggagtacgtcggcaacgatgaaactcaaaggaattgacgggggcccgcacaagcggaggaacatgtggtttaattcgatgatacgcgaggaaccttacccgggctcgaacggcagatgaacgatacagagatgtgtcgtctcttcggagcgtctgtcgaggtgctgcatggttgt		0	0	0	0	0	0	0	5	0	0	0	0	0	0	0	0	0	0	0	0	1	0	2	0	0	0	0	0	0	0	0	0	0	0	1	0	2	0	1	0	0	0
OTU_024361	ccgcgctgtaaacgttgtatgctggacattggtgatatactgtcagtgtctgagggaaaccattaagcataccacctggggagtacgccggcaacggtgaaactcaaaggaattgacggggacccgcacaagcggtggagcatgtggtttaattcgaagatacgcgaagaaccttacccggacttgatatctaacaaatcatctagagatagaagagtgtctgcttgcagaaatgttaagacaggtgctgcacggctgt		0	0	0	0	0	0	0	16	0	0	0	0	0	0	0	0	0	0	0	0	0	0	1	0	0	0	0	0	0	0	0	0	0	0	0	0	0	0	0	0	0	0
OTU_025504	ccacgctgtaaacgatgagtgctaggtgtcggcaagagtcggtgccgcagttaacacattaagcactccgcctggggagtacgtgcgcaagcatgaaactcaaaggaattgacggggacccgcacaagcagcggagcatgtggtttaattcgaagcaacgcgaagaaccttaccaggacttgatatctaacaaatcatctagagatagaagagtgtctgcttgcagaaatgttaagacaggtgctgcacggctgt		0	0	0	1	0	0	0	0	1	0	1	0	0	0	0	0	0	0	0	0	0	0	0	2	0	0	1	0	0	0	0	0	0	3	0	2	0	0	0	0	0	0
OTU_025505	ccacgctgtaaacgatgagtgctaggtgtcggcaagagtcggtgccgcagttaacacattaagcactccgcctggggagtacgtgcgcaagcatgaaactcaaaggaattgacggggacccgcacaagcggtggagcatgtggtttaattcgaagcaacgcgaagaaccttacctggtcttgacatccctctgaccggacagtaatgtgtcctttccttcgggacagaggtgacaggtggtgcatggttgt	KY630847	0	0	0	0	0	0	0	0	0	1	0	0	3	0	0	0	1	0	0	0	0	0	0	0	0	1	3	0	0	0	1	1	0	0	0	1	0	0	0	0	1	0
OTU_031619	ccacgccgtaaacgatgagtgctaagtgttagagggtttccgccctttagtgctgcagctaacgcattaagcactccgcctggggagtacggtcgcaagactgaaactcaaaggaattgacgggggcccgcacaagcggtggagcatgtggtttaattcgaagcaacgcgaagaaccttaccaggtcttgacatcctctgacactcctagagataggacgtttcccttcggggaacagagtgacaggtggtgcatggttgt	KY630848	0	0	19	0	0	0	0	0	0	0	0	0	0	0	0	0	0	0	0	0	0	16	0	0	0	0	0	0	0	0	0	0	4	0	0	3	0	0	0	0	0	0
OTU_031626	ccatgccgtaaacgttgggcactaggtgtgggggacattccacgttttccgcgccgtagctaacgcattaagtgccccgcctggggagtacggccgcaaggctaaaactcaaaggaattgacgggggcccgcacaagcggcggagcatgcggattaattcgatgcaacgcgaagaaccttaccaaggcttgacatgaactggaaatacctggaaacaggtgccccgcttgcggtcggtttacaggtggtgcatggttgt	KY630849	0	0	0	0	0	0	0	0	1	0	1	0	0	0	0	0	0	0	0	0	0	6	0	0	0	0	0	0	0	0	0	0	0	0	0	0	0	0	0	0	0	9
OTU_031630	ccacgccgtaaacgatgaatactaggtgtcgggtagcgaagctattcggtgccgcagcaaacgcaataagtattccacctggggagtacgttcgcaagaatgaaactcaaaggaattgacggggacccgcacaagcggtggagcatgtggtttaattcgaagcaacgcgaagaaccttaccaaatcttgacataccaatgaccggtctgtaatgggacctttccttcgggacattggatacaggtggtgcatggttgt	KY630850	1	0	11	0	3	0	0	1	126	217	0	1	0	4	11	1	3	0	14	85	95	1	3	0	21	0	22	11	4	0	0	34	86	0	0	0	0	0	0	30	0	2
OTU_031640	ccacgccgtaaacgatgagtgctaggtgtcgggtgtcacaactcggtgccgtcgtaaacacagtaagcactccgcctggggagtacgtgcgcaagcatgaaactcaaaggaattgacggggacccgcacaagcagcggagcatgtggtttaattcgaagcaacgcgaagaaccttaccgggacttgaaatcctatggaaagcgcaggagactgtgcccctcttcggagccgtaggacaggtggtgcatggttgt	KY630851	16	0	0	12	0	24	3	9	0	4	0	1	1	62	1	2	1	64	1	0	0	188	28	3	26	0	0	12	19	73	1	0	0	4	19	0	26	3	27	94	17	56
OTU_031647	ccacgccgtaaacgatgactactaggtgtcgggtagcaaagctattcggtgccgcagcaaacgcaataagtagtccacctggggagtacgttcgcaagaatgaaactcaaaggaattgacggggacccgcacaagcggtggagcatgtggtttaattcgaagcaacgcgaagaaccttacctgatcttgacatcccactgaccgttccttaatcggaaccttccttcgggacagtggtgacaggtggtgcatggttgt	KY630852	0	1	18	2	1	0	5	2	0	10	1	0	50	2	19	1	1	0	0	9	1	6	2	15	2	30	10	47	2	0	36	74	2	4	1	32	11	3	5	6	0	2
OTU_031654	ccacgcagtaaacgatgagtgctaggtgtcgggagtcaaatctcggcgccgccgctaacgcattaagcactccgcctggggagtacgtacgcaagtatgaaactcaaaggaattgacggggacccgcacaagcagcggagcatgtggtttaattcgaagcaacgcgaagaaccttaccagggcttgacatatgcatgaccggtgtagagatacacccttctcttcggagacgtgtatacaggtggtgcatggttgt	KY630853	17	1	1	2	24	13	0	36	1	0	1	0	3	46	2	1	6	44	3	0	0	46	23	6	5	1	1	5	33	41	0	0	0	3	10	1	14	11	34	44	56	23
OTU_031656	ccacgccctaaacgatgtctactagttgttggatcgtatgatttagtaacacagctaacgcgagaagtagaccgcctggggagtacggtcgcaagattaaaactcaaaggaattgacggggacccgcacaagcggtggatgatgtggattaattcgatgcaacgcgaaaaaccttacctagccttgacatgccaagaatcctgatgaaagttgggagtgcccgcaagggaatttggacacaggtgctgcatggctgt	KY630854	0	1	36	2	0	2	2	0	1	10	11	0	1	3	9	0	0	0	2	18	0	11	2	9	2	29	18	11	0	0	6	7	0	1	2	76	9	10	6	2	0	2
OTU_031658	ccacgccgtaaacgatgaatactaggtgtcggggagcaaagctcttcggtgccgcagcaaacgcaataagtattccacctggggagtacgttcgcaagaatgaaactcaaaggaattgacggggacccgcacaagcggtggagcatgtggtttaattcgacgcaacgcgaggaaccttaccagcgtttgacatcccaagaagttaacagagatgttttcgtgcctcttcggaggaacttggtgacaggtggtgcatggctgt		0	0	2	0	0	0	0	0	0	2	0	2	2	0	6	1	3	0	0	0	1	1	0	3	0	5	10	5	0	0	15	11	0	0	2	6	0	0	0	0	0	0
OTU_031667	ccacgccgtaaacgatgattactaggtgttgggggtcgaacctcagcgcccaagctaacgcgataagtaatccgcctggggagtacgtacgcaagtatgaaactcaaaggaattgacggggacccgcacaagcggtggagcatgtggtttaattcgaagcaacgcgaagaaccttaccaagtcttgacatcccactgaccggatatgtaatgtatccttccttcgggacagtggagacaggtggtgcatggttgt		0	0	0	0	0	0	0	0	0	0	0	0	0	0	1	0	0	0	0	0	2	0	0	1	0	0	0	2	0	0	1	0	0	0	2	2	0	0	0	0	0	1
OTU_031668	ccacgccctaaacgatggatgctagttgttgggaggcttgtccttccagtaatgcagctaacgcattaagcatcccgcctggggagtacggtcgcaagattaaaactcaaaggaatagacggggacccgcacaagcggtggagcatgtggtttaattcgatgcaacgcgaagaaccttacctggtcttgacatccacggaagttttcagagatgagaatgtgccttcgggaaccgtgagacaggtgctgcatggctgt		2	0	0	0	2	4	1	0	0	0	3	0	0	0	1	1	0	0	0	0	2	2	1	0	0	0	0	0	0	0	1	2	0	1	0	0	0	0	1	0	0	0
OTU_031686	ccacgccgtaaacgatgaacactaggtgtgggcggagtcgaatctgtctgtgccgcagccaacgcgataagtgttccgcctggggagtacggccgcaaggctaaaactcaaaagaattgacgggggcccgcacaagcagcggagcatgttctttaattcgatgcaacgcgaagaaccttacctggacttgacatggtgctgcaagcgcacggaaacgtgtgaccttcgagggtgcaccacagatgctgcatggctgt	KY630855	6	0	0	0	0	1	0	0	0	0	0	0	0	0	1	0	0	3	1	0	0	0	2	2	1	0	0	0	0	1	0	1	0	0	2	0	1	0	0	2	2	7
OTU_031710	ccatgccgtaaacgttgggcgctaggtgtggggtccattccacgggttccgtgccgcagctaacgcattaagcgccccgcctggggagtacggccgcaaggctaaaactcaaaggaattgacgggggcccgcacaagcggcggagcatgtggattaattcgatgcaacgcgaagaaccttacctgggtttgacatgcactagacgcgtccagagatgggcgttcccttgtggctggtgtgcaggtggtgcatggctgt	KY630856	0	0	0	0	0	0	0	0	0	0	0	0	6	0	0	0	0	0	0	0	0	0	0	1	0	0	0	0	0	1	0	0	0	1	0	1	1	0	0	0	0	0
OTU_031721	ccacgcagtaaacgatgataactgggcgtatgcgatatacagtatgctcctaagcgaaagcgttaagttatccacctggggagtacgccggcaacggtgaaactcaaaggaattgacgggggcccgcacaagcggcggagcatgtggattaattcgatgcaacgcgaagaaccttacctgggcttgacatacactagattgggccagagatggtttgtccctttgtggttggtgtacaggtggtgcatggttgt		0	16	1	0	2	2	8	4	13	11	6	5	1	1	0	24	5	0	5	2	65	1	4	1	1	10	3	1	0	0	2	11	83	0	1	3	0	0	0	0	0	0
OTU_031740	ccgcacggtaaacgatggatgcccgctgtttgccacatttggcatgcggccaagcgaaagcattaagcatcccacctggggagtacgccggcaacggtgaaactcaaaggaattgacgggggcccgcacaagcggaggaacatgtggtttaattcgatgatacgcgaggaaccttacccgggcttgaactgcagctggcttggtcggagacgtccattcccttcggggcagctgcggaggtgctgcatggttgt	KY630857	0	0	0	0	16	0	0	55	0	0	0	0	0	6	0	0	1	0	0	0	0	2	0	0	0	0	0	0	5	1	0	0	1	2	4	0	7	0	2	0	1	0
OTU_031743	ccacgccctaaacgatgtcaactggttgttgggtcttaactgactcagtaacgaagctaacgcgtgaagttgaccgcctggggagtacggccgcaaggttgaaactcaaaggaattgacggggacccgcacaagcggtggatgatgtggtttaattcgatgcaacgcgaagaaccttacctactcttgacatccagagaactttccagagatggattggtgccttcgggaactctgagacaggtgctgcatggctgt		0	0	0	0	0	0	1	0	0	0	0	0	0	0	0	0	0	0	0	0	0	0	0	0	0	0	1	0	0	0	0	0	0	0	0	0	0	0	6	5	0	0
OTU_031745	ccacgcagtaaacgatggatactcgctgtttgcgatatagtgtaagcggccaagcgaaagcgttaagtatcccacctggggagtacgtcggcaacgatgaaactcaaaggaattgacgggggcccgcacaagcggaggaacatgtggtttaattcgatgatacgcgaggaaccttacccgggcttgaaatgtacccgacggcgtcagagacggcgcttccagcaatggcgggtatgtaggtgctgcatggttgt	KY630858	1	0	0	0	0	0	0	0	0	9	5	0	10	0	14	0	1	0	0	0	0	7	0	0	0	0	22	3	1	0	3	0	0	0	7	0	0	0	2	0	0	0
OTU_031750	ctatgctgtaaacggtgggcgctaggtgtggggaccttccacggtttctgtgccgtagctaacgctttaagcgccccgcctggggagtacggccgcaaggctaaaactcaaaggaattgacgggggcccgcacaagcggcggagcatgtggattaattcgatgcaacgcgaagaaccttacctactcttgacatccaaagaattctgcagagatgcggaagtgccttcgggagctttgagacaggtgctgcatggctgt		3	5	2	2	1	6	15	1	12	21	7	0	3	1	1	31	2	0	1	3	46	1	2	1	0	6	8	2	2	0	4	21	17	0	0	1	3	0	0	0	0	0
OTU_031763	ccacgccgtaaacgatgggtactaggtgttgggtgtttcgatacactcggtgccgcagtaaacacaataagtaccccgcctggggagtacggtcgcaagactgaaactcaaaggaattgacgggggcccgcacaagcggtggagcatgtggtttaattcgacgcaacgcgaagaaccttaccaagacttgacatcctgctgacagtagaatgtaatgttttatttccctcgggacagcagagacaggtggtgcatggttgt	KY630859	0	1	0	2	0	0	1	2	0	0	0	0	1	9	0	0	0	0	0	0	0	0	0	0	6	0	0	1	0	2	0	0	0	4	0	1	5	5	0	1	1	11
OTU_031770	ccacgccgtaaacgatgaatgccagacgtcggggggcttgcccttcggtgtcacacctaacggattaagcattccgcctggggagtacggtcgcaagattaaaactcaaaggaattgacgggggcccgcacaagcggtggagcatgtggtttaattcgaagcaacgcgcagaaccttaccaacctttgacatgcccggaccggcctggagacaggttttccccgcaaggggccgggacacaggtgctgcatggctgt		0	1	9	1	0	0	0	0	0	0	0	0	0	0	0	0	0	0	0	0	0	3	0	0	0	0	1	0	0	0	0	0	0	0	0	0	1	0	0	0	1	1
OTU_031786	ccacgccgtaaacgatgagtgctaagtgttgggaggtttccacctctcagtgctggagttaacgcaataagcactccgcctggggagtacggccgcaaggctgaaactcaaaggaattgacggggacccgcacaagcggtggagcatgtggtttaattcgaagcaacgcgaagaaccttaccaggtcttgacatcccgatgaccgctctagagatagagtttttcttcggaacatcggtgacaggtggtgcatggttgt	KY630860	0	0	7	0	0	0	0	0	0	0	52	0	0	0	0	0	0	0	0	0	2	0	0	0	0	0	12	0	0	0	0	0	2	0	0	0	0	0	0	0	0	0
OTU_031789	ccacgcggtaaacgatgaatgctaggtgttggggagcaaagctcttcggtgccgccgcaaacgcattaagcattccacctggggagtacgttcgcaagaatgaaactcaaaggaattgacggggacccgcacaagcggtggagcatgtggtttaattcgaagcaacgcgaagaaccttacctggtcttgacatccctctgaccggacagtaatgtgtcctttccttcgggacagaggagacaggtggtgcatggttgt	KY630861	0	0	2	0	0	1	0	0	0	1	0	0	1	0	19	0	1	0	1	0	0	1	1	0	0	0	4	7	0	0	4	2	1	4	0	3	0	0	0	0	2	0
OTU_031794	ccacgccgtaaacggtgggtgctaggtgtgagcggtattccacgccgttcgtgccgcagctaacgcattaagcaccccgcctggggagtacggccgcaaggctaaaactcaaaggaattgacgggggcccgcacaagcagcggagcatgtggcttaattcgacgcaacgcgaagaaccttaccaaggcttgacatgcagggaaatcctccagagatggggggtccgcaagggtcctgcacaggtggtgcatggttgt	KY630862	2	0	1	0	0	0	0	0	0	0	0	0	0	0	0	0	0	0	0	0	0	5	0	0	0	0	0	0	1	2	1	0	1	0	0	0	0	0	0	0	0	4
OTU_031798	ccacgccgtaaacgatgagaactaagtgttggggaaactcagtgctgcagttaacgcaataagttctccgcctggggagtatgcacgcaagtgtgaaactcaaaggaattgacgggggcccgcacaagcggtggagtatgtggtttaattcgaagcaacgcgaagaaccttaccaggccttgacatcccgagcgaaggcatagagatatgttggaggttacctcggagacaggtggtgcatggttgt	KY630863	0	0	3	0	0	0	0	0	0	2	0	1	1	0	8	0	3	0	0	0	0	2	1	0	0	5	8	13	1	0	20	2	1	0	1	2	3	0	0	0	0	0
OTU_031833	ccacgcagtaaacgatgaatactagttttttgcgatatactgtaagagactaagcgaaagcgataagtattccacctggggagtacgccggcaacggtgaaactcaaaggaattgacgggggcccgcacaagcggaggaacatgtggtttaattcgatgatacgcgaggaaccttacccgggattgaaatgtagatgcatgaggcagagatgtctcttcccttcggggcttctatgtaggtgctgcatggttgt		0	0	0	42	0	0	0	10	0	0	0	0	0	2	0	0	0	0	1	3	0	0	2	0	7	0	0	0	1	6	1	0	0	3	7	1	1	26	2	1	0	2
OTU_031837	ccacgccgtaaacgatgagtgctaagtgttggagggtttccacccttcagtgctggcgttaacgcaataagcactccgcctggggagtacgaccgcaaggttgaaactcaaaggaattgacggggacccgcacaagcggtggagcatgtggtttaattcgaagcaacgcgaagaaccttaccaggtcttgacatctcttgcatatcttagagataagagaaacccttcggggcaagaagacaggtggtgcatggttgt	KY630864	4	0	0	0	0	5	0	0	0	4	0	0	1	0	0	0	0	4	0	0	0	7	1	0	0	0	0	1	0	8	0	0	0	0	1	0	0	0	0	0	0	1
OTU_031863	ccacgccgtaaacgatgtcgattaggagcttgaacttcggtttgggttccgcagctaacgcgataaatcgaccgcctggggagtacggccgcaaggttaaaactcaaatgaattgacgggggcccgcacaagcggtggagcatgtggtttaattcgaagcaacgcgaagaaccttacctgaccttgacatcgtagggattgagcagagatgttcaagtgccttcgggaacctacagacaggtgctgcatggctgt	KY630865	0	0	0	0	22	0	6	0	0	0	3	0	1	0	0	13	1	0	0	0	0	1	1	2	0	0	1	4	0	0	12	0	0	0	1	0	0	0	5	7	0	0
OTU_031915	ccacgccgtaaacgatgagtgctaggtgtcgggagtcaaatctcggtgccgcagttaacgcaataagcactccgcctggggagtacgtacgcaagtatgaaactcaaaggaattgacggggacccgcacaagcagcggagcatgtggtttaattcgaagatacgcgaagaaccttacccggacttgatatctaacaaatcatctagagatagaagagtgtctgcttgcagaaatgttaagacaggtgctgcacggctgt		0	1	0	15	3	0	0	11	0	0	0	2	0	5	0	0	0	7	0	1	0	0	3	2	18	0	1	0	6	1	0	0	0	2	2	0	9	1	11	1	11	4
OTU_031917	ccacgccgtaaacgatgtctacttggaggctgtgcccttgaggcgtggcttccggagctaacgcgttaagtagaccgcctggggagtacggccgcaaggttaaaactcaaatgaattgacgggggcccgcacaagcggtggagcatgtggtttaattcgatgcaacgcgaagaaccttacctgggcttgacatatacaggatcgcgccagagatggtgtttcccttgtggcttgtatacaggtggtgcatggttgt		3	0	0	0	0	2	1	0	0	0	3	0	0	0	1	1	0	0	2	0	1	1	2	0	0	0	0	1	0	0	0	0	3	0	0	0	0	0	2	0	0	0
OTU_031919	ccatgctgtaaacgttgggcactaggtgtggggccgcttggttctgcgccgtagctaacgcattaagtgtcccgcctggggagtacggccgcaaggctaaaactcaaaggaattgacgggggcccgcacaagcggcggagcatgtggattaattcgatgcaacgcgaagaaccttacctgggcttgacatacactagattgggccagagatggtttgtccctttgtggttggtgtacaggtggtgcatggttgt	KY630866	0	17	0	1	0	0	0	0	4	5	1	1	13	1	1	7	0	0	0	0	2	0	1	0	1	6	0	0	0	0	3	2	1	0	1	1	0	0	1	0	0	0
OTU_031952	ccacgccgtaaacgatgattactaggtgtcgggggttcatgaaccttcggtgccgtcgcaaacgcaataagtaatccacctggggagtacgttcgcaagaatgaaactcaaaggaattgacggggacccgcacaagcggtggagcatgtggtttaattcgaagcaacgcgaagaaccttacccggtcttgacatctgactgaatagccggtaatgcggctaggcctacgggacagtcaagacaggtggtgcatggttgt	KY630867	0	1	12	1	0	0	0	0	1	0	0	0	4	0	13	1	0	1	0	0	0	2	0	2	0	0	1	5	0	0	12	3	0	0	3	5	0	0	0	0	0	0
OTU_031955	ccacgctgtaaacgctgtcgatttggggattgggcttaatgcttggtgcccgtagctaacgtgataaatcgaccgcctggggagtacggccgcaaggttaaaactcaaatgaattgacgggggcccgcacaagcggtggagcatgtggtttaattcgatgcaacgcgaagaaccttacctactcttgacatccagagaacttagcagagatgctttggtgccttcgggaactctgagacaggtgctgcatggctgt	KY630868	2	0	0	0	0	0	6	0	0	0	4	0	0	1	7	1	0	0	0	0	0	0	1	1	0	0	0	0	0	0	1	0	0	0	0	0	0	0	0	0	0	0
OTU_031972	ccatgccgtaaacgttgggcgctaggtgtgggactcattccacgagttccgtgccgcagctaacgcattaagcgccccgcctggggagtacggccgcaaggctaaaactcaaaggaattgacgggggcccgcacaagcggcggagcatgcggattaattcgatgcaacgcgaagaaccttacctgggcttgacatacactagattgggccagagatggtttgtccctttgtggttggtgtacaggtggtgcatggttgt		0	1	0	4	1	0	0	4	0	0	2	0	6	1	0	2	0	1	0	0	1	1	0	2	2	0	1	0	1	1	3	1	0	0	2	4	1	0	1	0	2	0
OTU_031975	ccacgccgtaaacgatgagtactaagtatctgggaatctgggtgctaaagttaacgcaataagtactccgcctgagtagtacgtgcgcaagcataaaactcaaaggaattggcgggacctcgcacaagcggtggatcatgttgtttaattcgatgatacgcgatgaaccttaccaggccttgacataccaagcaatgctatagagatatagtggaggttatcttggatacaggtggtgcatggttgt	KY630869	1	0	0	1	0	17	2	5	0	0	0	0	0	0	0	0	1	0	0	0	1	12	2	0	0	0	0	0	1	0	0	0	0	1	2	0	15	0	7	0	0	0
OTU_032003	ccatgccgtaaacggtgggcgctaggtgtgggtttccttccacgggatccgtgccgtagctaacgcattaagcgccccgcctggggagtacggccgcaaggctaaaactcaaaggaattgacggggacccgcacaagcagcggagcatgtggtttaattcgacgcaacgcgaagaaccttaccaagtcttgacatatttcggcgattaatagagatattaatctatgacttcggtcaactgaaatacaggtggtgcatggttgt		0	0	1	0	0	0	0	1	0	1	0	0	0	4	0	0	0	4	0	0	0	1	1	0	4	0	0	0	0	0	0	0	0	0	1	2	1	0	1	8	0	0
OTU_032035	ccacgcggtaaacgatgaatactaggtgtctgggagcaaagctgtcaggtgccgcagcaaacgcaataagtattccacctggggagtacgttcgcaagaatgaaactcaaaggaattgacggggacccgcacaagcggtggagcatgtggtttaattcgaagcaacgcgaagaaccttaccaagtcttgacatccctctgaatggtgggtaatgctgccagtccttcgggacagaggagacaggtggtgcatggttgt	KY630870	0	0	0	0	0	0	0	0	0	0	0	0	13	0	2	1	0	0	0	0	0	0	0	4	0	0	2	6	0	0	0	2	0	0	2	0	0	0	0	1	0	0
OTU_032050	ccacgccgtaaatggtgagtgctaggtgtcgggagtcaaatctcggtgccgacgttaacacattaagcactccgcctggggagtacgcacgcaagtgtgaaactcaaaggaattgacggggacccgcacaagcagcggagcatgtggtttaattcgacgcaacgcgaagaaccttaccaagtcttgacatatttcggcgattaatagagatattaatctatgacttcggtcaactgaaatacaggtggtgcatggttgt	KY630871	0	0	0	1	0	0	1	2	0	0	0	0	0	4	0	0	0	0	0	0	0	0	0	0	2	0	0	0	2	2	0	0	0	1	0	0	2	8	0	0	0	0
OTU_032051	ccacgctgtaaacgatgatagctagctgttggggagcaatcctcagtggtcaagggaaaccgataagctatccacctggggagtacggccgcaaggctgaaactcaaaggaattgacgggggcccgcacaagcggaggaacatgtggtttaattcgatgatacgcgaggaaccttacccgggctcgaacggcatctgaataatacagagatgtattagtctacggacagatgtcgaggtgctgcatggttgt	KY630872	0	1	0	0	0	0	1	0	0	0	0	0	0	0	4	0	0	0	0	0	0	0	0	0	0	0	7	1	0	0	2	0	0	0	1	7	1	0	0	0	0	0
OTU_032065	ccacgctgtaaacgttgggcactagttgtgggggcttttgttggtttccgcgacgtagctaacgcattaagtgccccgcctggggagtacggccgcaaggctaaaactcaaaggaattgacgggggcccgcacaagcggcggagcatgtggattaattcgatgcaacgcgaagaaccttacctgggcttgacatacactagattgggccagagatggtttgtccctttgtggttggtgtacaggtggtgcatggttgt		0	30	0	0	1	0	0	0	10	0	0	1	11	0	0	1	0	0	0	0	1	0	0	1	0	0	0	0	0	0	0	0	0	0	0	0	0	0	0	0	0	0
OTU_032083	ccacacagtaaacgatgaatactcgctgtttgcgatatacagtaagcggccaagcgaaagcgttaagtattccacctggggagtacgccggcaacggtgaaactcaaaggaattgacgggggcccgcacaagcggaggaacatgtggtttaattcgatgatacgcgaggaaccttacccgggattgaaatttagatgacgagtgatgaaagttgctttcccttcggggcatctaagtaggtgctgcatggttgt		0	0	0	0	0	0	0	0	1	4	1	0	0	0	1	0	0	0	0	0	19	1	1	0	0	0	0	2	0	0	0	2	5	0	0	0	0	0	1	0	0	0
OTU_032156	ccatgctgtaaacgttgtctactagccgttgggggacatgattccttagtggcgcagctaacgcgataagtagaccgcctggggagtacggtcgcaagactaaaactcaaatgaattgacgggggcccgcacaagcggtggagcatgtggtttaattcgatgatacgcgaggaaccttacctgggattgaaatgtataggccggcttttggaaacaagagtcattcacttcggtgacttatatgtaggtgctgcatggttgt		1	0	0	1	0	0	0	0	0	0	1	0	0	0	0	0	2	3	0	0	0	2	2	0	0	0	0	0	0	0	0	0	0	0	3	0	0	0	18	1	0	3
OTU_032202	ctatgctgtaaacggtgggcgctaggtgtggggaccttccacggtttctgtgccgtagctaacgctttaagcgccccgcctggggagtacggccgcaaggctaaaactcaaaggaattgacgggggcccgcacaagcggcggagcatgtggattaattcgatgatacgcgaggaaccttacccgggcttgaaatgtagatgacggcaggtgaaagcttgctttccttcgggacatctatgtaggtgctgcatggttgt		0	2	0	1	0	1	2	0	2	1	1	2	0	0	0	0	1	0	0	2	2	0	0	0	0	0	1	0	0	0	0	3	5	0	0	0	0	0	0	0	0	0
OTU_032222	ccacgcggtaaacgatgaatactaggtgtaggggagcgaagcttttctgtgccgcagcaaacgcaataagtattccgcctggggagtacgttcgcaagaatgaaactcaaaggaattgacggggacccgcacaagcggtggagcatgtggtttaattcgaagcaacgcgaagaaccttaccagatcttgacatcgatccgactagggagtaaagttcctatctctacggagcggagaagacaggtggtgcatggttgt	KY630873	0	0	0	0	0	13	0	0	0	0	0	0	0	0	0	0	2	9	0	0	0	9	0	0	0	0	0	0	8	0	0	0	0	0	0	0	7	0	0	1	0	0
OTU_032285	ccacgctgtaaacgctgtcgatttggggattgggcttagagcttggtgcccgtagctaacgtgataaatcgaccgcctggggagtacggccgcaaggttaaaactcaaatgaattgacgggggcccgcacaagcggtggagcatgtggtttaattcgatgcaacgcgaagaaccttacctactcttgacatccagcgaatcctttagagatagaggagtgccttcgggaacgctgagacaggtgctgcatggctgt		0	0	9	0	0	1	2	1	2	0	0	0	0	0	1	3	3	0	0	0	0	0	0	0	0	0	0	1	0	0	0	0	0	0	0	0	0	0	0	0	0	0
OTU_032294	ccacgcagtaaacgatgataactgggcgtatgcgatatacagtatgctcctaagcgaaagcgttaagttatccacctggggagtacgccggcaacggtgaaactcaaaggaattgacgggggcccgcacaagcggaggaacatgtggtttaattcgatgatacgcgaggaaccttacccgggcttaaatcacatacgaacgttccggaaacgggacggccgcaaggcgtatgtgaaggtgctgcatggttgt		0	0	0	0	2	0	2	0	0	10	3	1	0	0	2	1	1	0	0	2	1	0	0	0	0	0	7	1	0	0	3	0	0	1	0	0	0	0	0	0	0	0
OTU_032325	ccatgctgtaaacgttgggaactgggtgtggggggctgttttggtttcctgtgtcgtagctaacgcgttaagttccccgcctggggagtacggtcgcaaggctaaaactcaaaggaattgacggggacccgcacaagcagcggagcatgtggtttaattcgacgcaacgcgaagaaccttaccaagtcttgacatatttcggagaatattagagataatattttatgacttcggtcaactgaaatacaggtggtgcatggttgt		0	0	0	3	0	0	0	0	0	0	0	6	0	0	0	0	0	0	0	1	0	0	0	0	1	0	0	0	0	0	0	0	0	0	0	0	0	0	0	0	0	0
OTU_032342	ccacgccgtaaacgatgagtgctaggtgtcgggggtcaaacctcggtgccgacgttaacacattaagcactccgcctggggagtacgtgcgcaagcatgaaactcaaaggaattgacgggggcccgcacaagcggaggaacatgtggtttaattcgatgatacgcgaggaaccttacccgggattgaaatgtatatgctgacaggtagaaatacttgttgttcccttcggggacatatatgtaggtgctgcatggttgt		0	2	0	8	0	0	0	3	0	0	0	0	0	2	0	0	0	0	0	0	0	0	0	0	5	0	0	0	0	3	0	0	0	0	0	0	1	0	1	0	2	0
OTU_032355	ccacgccgtaaactatgatagctcgttgtcggcgatatacagtcggtgacttagcgaaagcgttaagctatccacctggggagtacgttcgcaagaatgaaactcaaaggaattgacgggggcccgcacaagcggaggaacatgtggtttaattcgatgatacgcgaggaaccttacccgggcttgaaagttagtgacggatgccgaaaggtgtcttcccttcggggcacgaaactaggtgctgcatggttgt	KY630874	0	0	0	0	0	0	0	0	0	0	0	0	0	0	7	0	0	0	0	0	0	0	0	0	0	0	2	0	0	0	2	0	0	0	0	0	0	0	0	0	0	1
OTU_032394	ccacgcggtaaacgatgaatgctaggtgttggggagcaaagctcttcggtgccgccgcaaacgcattaagcattccacctggggagtacgttcgcaagaatgaaactcaaaggaattgacggggacccgcacaagcggtggagcatgtggtttaattcgaagcaacgcgaagaaccttacctacacttgacatcccttgcattactcttaatcgaggaaatcccttcggggacaaggtgacaggtggtgcatggttgt		0	0	2	0	0	0	0	0	0	0	0	0	0	0	0	0	0	0	0	0	1	1	0	2	0	0	1	3	0	0	1	0	1	0	2	1	0	0	0	0	1	0
OTU_032400	ccatgccgtaaacgatgattactaagcgtcgggggtcgaacctcggcactcaagctaacgcgataagtaatccgcctggggagtacgtacgcaagtatgaaactcaaaggaattgacggggacccgcacaagcagcggagcatgtggtttaattcgaagcaacgcgaagaaccttaccaggacttgacatactagtgccaggtatagagatatacccttatcttagatacactaatacaggtggtgcatggttgt		0	0	0	1	0	0	0	0	0	0	0	0	0	1	0	0	0	0	0	0	0	0	0	1	1	0	0	2	1	0	0	1	1	1	3	0	0	0	4	3	1	0
OTU_032442	ccacgccgtaaacggtgggtactaggtgtggggaatatttcacgttctccgtgccgtagctaacgcattaagtaccccgcctggggagtacggccgcaaggctaaaactcaaaggaattgacggggccccgcacaagcggcggagcatgcggattaattcgatgcaacgcgaagaaccttacctgggcttgacatatacgggatcgctgcagagatgtggtttcccttgtggctcgtatacaggtggtgcatggttgt		0	0	0	0	0	0	1	0	0	0	0	0	0	0	0	0	0	0	0	0	0	1	0	0	0	0	0	0	0	0	0	0	0	0	0	0	0	0	2	22	0	0
OTU_032449	ccacgctgtaaacgctgtcgatttggggattgggcttaatgcttggtgcccgtagctaacgtgataaatcgaccgcctggggagtacggccgcaaggttaaaactcaaatgaattgacgggggcccgcacaagcggtggagcatgtggtttaattcgaagcaacgcgaagaaccttaccaggacttgacatatatgagaaaagcttagagataagtaatactcttcggagactgatatacaggtggtgcatggttgt		0	0	1	0	0	0	5	0	10	0	0	10	0	1	3	4	1	0	1	0	3	0	1	0	0	1	0	0	0	0	1	6	2	0	0	0	1	0	0	0	0	0
OTU_032454	ccatgccgtaaacgttgggcactaggtgtgggggacattccacgttttccgcgccgtagctaacgcattaagtgccccgcctggggagtacggccgcaaggctaaaactcaaaggaattgacgggggcccgcacaagcggcggagcatgtggattaattcgatgcaacgcgaagaaccttacctgggcttgacatacactagattgggccagagatggtttgtccctttgtggttggtgtacaggtggtgcatggttgt	KY630875	0	2	0	0	0	1	1	2	0	1	0	1	2	0	1	2	2	0	0	0	0	0	0	0	1	0	0	0	0	1	0	0	0	0	0	0	1	0	0	3	0	2
OTU_032484	ccacgccgtaaacgatgagtgttaggtgtctggagtaaatctgggtgccgcagcaaacgcaataaacactccgcctggggagtacgcacgcaagtgtgaaactcaaaggaattgacggggacccgcacaagcagcggagcatgtggtttaattcgacgcaacgcgaagaaccttaccagggcttgacatgacagtgacgggttaagagattaaccgttcccttcggggacactgccacaggtggtgcatggttgt	KY630876	0	7	1	0	0	0	0	0	0	0	0	1	0	0	0	3	0	0	1	0	0	0	0	0	0	0	0	0	0	0	0	0	0	1	0	2	1	1	0	0	0	0
OTU_032539	ccacgccgtaaacgatgactactaggtgtcggggagcaaagctcttcggtgccgcagcaaacgcagtaagtagtccacctggggagtacgttcgcaagaatgaaactcaaaggaattgacggggacccgcacaagcggtggagcatgtggtttaattcgaagcaacgcgaagaaccttaccaagtcttgacatcccgatgaaagactcttaaccgagtcccttcttcggaacatcggtgacaggtggtgcatggttgt	KY630877	0	0	0	0	0	0	0	0	0	0	0	0	2	0	4	0	0	0	0	1	0	2	0	3	0	0	4	4	0	0	4	1	2	1	0	0	0	0	0	0	0	0
OTU_032546	ccacgccgtaaacgatgagtgctaggtgtcgggggtcaaacctcggtgccgacgttaacacattaagcactccgcctggggagtacgtgcgcaagcatgaaactcaaaggaattgacggggacccgcacaagcagcggagcatgtggtttaattcgaagcaacgcgaagaaccttaccagggcttgacatatgcatgaccggtgtagagatacacccttctcttcggagacgtgtatacaggtggtgcatggttgt	KY630878	0	0	0	0	0	0	1	5	0	0	0	0	1	0	0	0	0	2	0	0	0	0	0	0	1	0	0	0	13	2	0	0	0	0	0	0	0	0	0	0	2	0
OTU_032647	ccacgctgtaaacgttgggaactaggtgtggggatgctatcctgtgtttctgcgccgtagctaacgcattaagttccccgcctggggagtacggtcgcaaggctaaaactcaaaggaattgacggggacccgcacaagcagcggagcatgtggtttaattcgtggctacgcgaagaaccttaccagggcttgacatatacatgatagaacctagagataggggaaaggatggaacttgttccatacatgtatacaggtggtgcatggttgt		0	0	0	3	0	0	0	4	0	0	0	0	0	0	0	0	0	0	0	0	0	0	0	0	2	0	0	0	5	1	0	0	0	1	0	0	0	0	0	0	0	0
OTU_032648	ccatgccgtaaacgatgattactaagcgtcgggggtcgaacctcggcactcaagctaacgcgataagtagaccgcctggggagtacggtcgcaagactaaaactcaaatgaattgacgggggcccgcacaagcggtggagcatgtggtttaattcgatgcaacgcgaagaaccttacctggccttgacataccaagagtttgctagagatagcgaagtgccttcgggaacttggatacaggtgctgcatggctgt		0	0	0	0	0	0	0	0	0	0	0	0	0	0	1	0	2	0	0	0	1	1	1	0	0	0	0	0	0	0	0	0	1	0	1	0	0	0	3	0	0	1
OTU_032658	ccatgctgtaaacgttgtctactagccgttgggggacatgattccttagtggcgcagctaacgcgataagtagaccgcctggggagtacggtcgcaagactaaaactcaaatgaattgacgggggcccgcacaagcggtggagcatgtggtttaattcgaagcaacgcgaagaaccttaccagctcttgacatctgatgcataccttagagataagggaagtccttatggacatcaagacaggtggtgcatggctgt		2	0	0	0	0	0	0	0	0	0	0	0	0	0	0	0	2	0	0	0	0	0	1	0	0	0	0	0	0	0	0	0	0	0	0	0	0	0	6	0	0	2
OTU_032660	ctacgccgtaaacgatggatactagcagttttgggtatcgaccccctgagttgcaaagctaacgcgttaagtatcccacctgtgtagtacgatcgcaagattaaaacataaaggaattgacggggacccgcacaagcggtggagcgtgatctttaattcgatgataaacgataaaccttaccaaggcttgacatccgaggaaggcctccgaaaggagactgtgccttcgggaacctcgagacaggtgatgcatggccgt		0	0	0	0	0	1	0	1	0	0	0	0	0	0	0	0	0	0	0	0	0	11	0	0	0	0	0	0	1	0	0	0	0	0	3	0	3	0	2	0	0	0
OTU_032671	ccacgccctaaacgatgagtgctaggtgtcgggagtcaaatctcggtgccgccgttaacacagtaagcactccgcctggggagtacgcacgcaagtgtgaaactcaaaggaattgacggggacccgcacaagtagcggagcatgtggtttaattcgacgcaacgcgaagaaccttaccagggcttgacatatacatgatagaacctagagataggggaaaggatggaacttgttccatacatgtatacaggtggtgcatggttgt		0	0	0	4	0	0	0	0	0	0	0	0	0	2	0	1	0	0	0	0	0	0	0	0	0	0	0	0	8	0	0	0	0	1	0	0	1	0	0	0	0	0
OTU_032682	ccacgccgtaaacgatgaatactaggtgtcggggagcaaagctcttcggtgccgcagcaaacgcaataagtattccacctggggagtacgttcgcaagaatgaaactcaaaggaattgacggggacccgcacaagcggtggagcatgtggtttaattcgatgcaacgcgaagaaccttacctggccttgacataccaagagtttgctagagatagcgaagtgccttcgggaacttggatacaggtgctgcatggctgt		0	0	0	0	0	1	0	1	0	0	2	0	1	0	0	0	10	1	0	0	0	6	3	0	1	0	1	0	0	0	2	0	3	1	3	1	0	0	10	0	0	3
OTU_032698	ccacgccgtaaacgatgagtgctaggtgtcgggggtcaaacctcggtgccgacgttaacacattaagcactccgcctggggagtacgtgcgcaagcatgaaactcaaaggaattgacggggacccgcacaagcagcggagcatgtggtttaattcgatgcaacgcgaaaaaccttaccagggcttgacatatcacggaaagaactagagatagaacccctcttcggagccgtgatacaggtggtgcatggttgt	KY630879	0	0	0	1	0	0	0	3	0	0	0	0	0	1	0	0	0	0	0	0	0	0	0	0	1	0	0	0	3	2	0	0	0	0	0	0	0	0	0	0	3	0
OTU_032715	ccacgccgtaaacgatgtcgacttggaggttgtgcccttgaggcgtggcttccggagctaacgcgttaagtcgaccgcctggggagtacggccgcaaggttaaaactcaaatgaattgacgggggcccgcacaagcggtggagcatgtggtttaattcgacgcaacgcgaggaaccttaccagcgtttgacatcctaagaaagtgaaagagatttcgctgtgctccttcgggagaacttagagacaggtggtgcatggctgt		0	0	5	0	0	0	1	0	0	0	0	0	0	0	1	0	0	0	0	2	0	0	0	0	0	0	0	0	0	0	4	0	0	0	0	0	0	0	0	0	0	0
OTU_032736	ccacgctgtaaacgctgtcgatttggggattgggcttagagcttggtgcccgtagctaacgtgataaatcgaccgcctggggagtacggccgcaaggttaaaactcaaatgaattgacgggggcccgcacaagcggtggagcatgtggtttaattcgatgatacgcgaggaaccttacccgggcttgaattgcagaggaacaatccagagatggtgcggcccttcggggtctctgtgaaggtgctgcatggttgt		0	0	0	0	2	0	7	1	0	0	0	0	0	0	0	0	0	0	0	1	18	0	0	0	0	1	0	0	0	0	0	0	0	0	0	0	1	0	0	0	0	0
OTU_032748	ccatgctgtaaacgttgggcactaggtgtggggccgcttggttctgcgccgtagctaacgcattaagtgtcccgcctggggagtacggccgcaaggctaaaactcaaaggaattgacgggggcccgcacaagcggcggagcatgcggattaattcgatgcaacgcgaagaaccttaccaaggcttgacatacactgcgatggttccagagatgggccagccttcggggtggtgtacaggtggtgcatggttgt	KY630880	0	0	1	1	0	0	0	0	0	0	0	0	0	2	0	0	0	0	0	0	0	0	0	0	9	0	0	0	0	1	0	0	0	3	0	0	0	3	0	0	0	0
OTU_032760	ccacacggtaaacgatggatactcgctgttggcgatacacagtcagcggcttagcgaaagcgttaagtatcccacctggggagtacgccggcaacggtgaaactcaaaggaattgacgggggcccgcacaagcggaggaacatgtggtttaattcgatgcaacgcgaagaaccttacctggccttgacataccaagagtttgctagagatagcgaagtgccttcgggaacttggatacaggtgctgcatggctgt		1	0	1	0	0	0	1	0	0	0	0	0	0	0	0	0	12	0	0	0	0	0	0	0	0	0	0	0	1	0	0	0	0	0	0	1	0	0	5	0	0	0
OTU_032766	ccacgccctaaacgatgaatgctagttgttgccctgcttgtcagggcagtaatgcagctaacgcattaagcattccgcctggggagtacggtcgcaagattaaaactcaaaggaatagacggggacccgcacaagcggtggagcatgtggtttaattcgaagcaacgcgaagaaccttacctggtcttgacatcccggtgcccggcaggtaatgctgccttttcttcggaacaccggtgacaggtggtgcatggttgt		1	0	0	0	0	0	0	0	0	0	3	0	0	0	1	0	0	0	0	0	0	0	0	4	1	3	0	5	0	0	3	4	0	0	0	1	0	0	0	0	0	0
OTU_032797	ccacgccgtaaacgatgagtgctaggtgtcgggagtcaaatctcggtgccgcagttaacgcaataagcactccgcctggggagtacgtacgcaagtatgaaactcaaaggaattgacggggacccgcacaagtagcggagcatgtggtttaattcgaagcaacgcgaagaaccttacctaggcttgacatcctcttgcccggaaattaacctttcccttctcttcggagacaagagtgacaggtggtgcatggttgt	KY630881	0	0	0	2	1	0	0	1	0	0	0	0	0	3	0	0	0	1	0	0	0	0	1	0	0	0	0	0	1	0	0	1	0	0	1	0	4	0	0	5	1	0
OTU_032805	ccacgccgtaaacgatgattactcgtagtatgcgatatattgtatgctactaagggaaaccgataagtaatccacctggggagtacgccggcaacggtgaaactcaaaggaattgacgggggcccgcacaagcggtggagcatgtggtttaattcgatgcaacgcgaagaaccttacctggtcttgacatccacggaagttttcagagatgagaatgtgccttcgggaaccgtgagacaggtgctgcatggctgt		0	0	0	0	0	1	1	1	0	0	0	0	0	1	0	0	0	1	0	0	0	0	1	0	0	0	1	0	0	0	0	0	0	0	1	0	0	2	0	0	0	0
OTU_032836	ccacgctgtaaacgatgagtgctagattttggtagtcaaatatcagaatcgaagttaacatattaagcactccgcctggggagtacgtgcgcaagcatgaaactcaaaggaattgacggggacccgcacaagcagcggagcatgtggtttaattcgacgcaacgcgaagaaccttaccagggcttgacatgacagtgacgggttaagagattaaccgttcccttcggggacactgccacaggtggtgcatggttgt	KY630882	0	0	0	4	0	0	0	0	0	0	0	0	0	0	0	0	0	0	0	0	0	0	0	0	0	0	0	0	0	0	0	0	0	0	0	0	0	5	0	0	1	0
OTU_032869	ccacacagtaaacgatgaatactcgctgtttgcgatatacagtaagcggccaagcgaaagcgttaagtattccacctggggagtacgccggcaacggtgaaactcaaaggaattgacgggggcccgcacaagcggaggaacatgtggtttaattcgatgatacgcgaggaaccttacccgggattgaaatgtagatgcatgaggcagagatgtctcttcccttcggggcttctatgtaggtgctgcatggttgt		0	1	2	6	0	0	1	1	2	0	0	0	1	3	0	0	0	0	2	3	1	0	0	0	2	0	0	2	0	0	0	0	0	0	0	1	0	0	0	2	0	1
OTU_032936	ccacgccgtaaacgatgggcactaggtgtcggcggtatacatcccgtcggtgccggcgctaacgcagtaagtgccccgcctggggagtacggtcgcaaggctgaaactcaaacgaattgacgggggcccgcacaagcggtggagcatgtggtttaattcgacgcaacgcgaagaaccttacctgggtttgacatgcattggaccggcagtgaaagctgtcttcccttcggggccgatgcacaggtgctgcatggctgt	KY630883	0	0	0	0	0	0	7	1	0	0	0	0	0	0	0	0	0	0	0	0	0	0	0	1	0	0	0	0	0	0	0	0	0	0	0	0	0	0	0	0	0	5
OTU_032998	ctatgctgtaaacggtgggcgctaggtgtggggaccttccacggtttctgtgccgtagctaacgctttaagcgccccgcctggggagtacggccgcaaggctaaaactcaaaggaattgacggggacccgcacaagcagtggagtatgtggtttaattcgacgcaacgcgaagaaccttaccagggcttgacatcctctgacacttttagagatagaaggttcccttcggggacagagagacaggtggtgcatggttgt	KY630884	0	0	0	0	0	0	0	0	0	1	0	0	0	0	0	0	0	0	0	0	2	0	0	0	0	0	0	0	0	0	0	0	14	0	0	0	0	0	0	0	0	0
OTU_033012	ccacactgtaaacgatgattgctaggtgtaggaggtaataatccttctgtgccggagttaacgcaataagcaatccacctggggagtacggtcgcaagactgaaactcaaaggaattgacgggggcccgcacaagcagtggagtatgtggtttaattcgaggcaacgcgaagaaccttaccagggcttgacatcctctgaccgcctaagagattaggtttcccttcggggcagagagacaggtggtgcatggttgt	KY630885	0	0	0	0	0	0	0	0	0	0	0	0	0	0	0	0	0	0	0	0	0	0	0	0	4	0	0	0	0	0	0	0	0	1	0	0	0	0	0	0	5	0
OTU_033042	ccacgccgtaaacgatgaatactaggtgtaggaggtatcgactccttctgtgccgcagttaacgcattaagtattccacctggggagtacggccgcaaggttaaaactcaaaggaattgacgggggcccgcacaagcggcggagcatgcggattaattcgatgcaacgcgaagaaccttaccaaggcttgacatacactgcgatggttccagagatgggccagccttcggggtggtgtacaggtggtgcatggttgt		0	0	0	1	0	1	0	0	0	0	0	0	0	2	0	0	0	0	0	0	0	0	0	0	2	0	0	1	0	1	0	0	0	0	0	0	0	0	0	0	3	0
OTU_033069	ccacgccgtaaacgatgagtgctaggtgtcgggagtcaaatctcggtgccgcagttaacgcaataagcactccgcctggggagtacgtacgcaagtatgaaactcaaaggaattgacggggacccgcacaagcggtggagcatgtggtttaattcgacgcaacgcgaggaaccttaccagcgtttgacatcctagaaactgggcagagatgcgcaggtgctctttcgggagaatctagtgacaggtggtgcatggctgt		0	1	0	0	0	0	1	0	0	0	0	0	0	2	0	0	0	0	0	0	2	0	3	0	1	1	1	2	0	0	0	1	0	0	0	0	0	0	0	0	0	0
OTU_033082	ccacgccgtaaacgatgattactaggtgttgggggtcaaacctcagcgcccaagctaacgcgataagtaatccgcctggggagtacgtacgcaagtatgaaactcaaaggaattgacggggacccgcacaagcagcggagcatgtggtttaattcgaagcaacgcgaagaaccttaccaggacttgacatcccactgacagctctttaataggagccttcttcggacagtggagacaggtggtgcatggttgt		0	1	0	0	0	0	0	0	2	1	2	0	1	0	0	0	0	0	0	0	6	0	0	0	0	5	1	0	0	0	0	0	1	0	0	0	0	0	0	0	0	0
OTU_033172	ctatgctgtaaacggtgggcgctaggtgtggggaccttccacggtttctgtgccgtagctaacgctttaagcgccccgcctggggagtacggccgcaaggctaaaactcaaaggaattgacgggggcccgcacaagcggaggaacatgtggtttaattcgatgatacgcgaggaaccttacccgggcttaaatcacatacgaacgttccggaaacgggacggccgcaaggcgtatgtgaaggtgctgcatggttgt		0	0	0	0	0	0	0	0	0	6	0	0	2	0	1	1	0	0	0	0	0	0	0	1	0	1	8	0	0	1	3	1	0	0	0	2	0	0	0	0	0	0
OTU_033230	ccacgccctaaactatgtatactggttgttgctatgctagtcatggcagtaatccacctaacggattaagtataccgcctggggagtacggtcgcaagattaaaactcaaaggaattgacgggggcccgcacaagcggcggagcatgtggattaattcgatgcaacgcgaagaaccttacctgggcttgacatacactagattgggccagagatggtttgtccctttgtggttggtgtacaggtggtgcatggttgt		1	0	0	0	0	0	0	1	0	0	0	0	0	1	0	1	0	0	0	0	2	0	0	0	1	0	0	0	0	0	0	0	0	2	1	0	0	0	0	0	0	1
OTU_033249	ccacgccgtaaacgatgagtgccagatgtcgggggtcaaacctcggtatcgccgttaacacaataagcactccgcctggggagtacgcacgcaagtgtgaaactcaaaggaattgacgggggcccgcacaagcggcggagcatgcggattaattcgatgcaacgcgaagaaccttaccaaggcttgacatacactgcgatggttccagagatgggccagccttcggggtggtgtacaggtggtgcatggttgt		0	0	0	3	0	0	0	3	0	0	0	0	0	1	0	0	0	0	0	0	0	0	0	0	0	0	0	0	1	1	0	0	0	0	0	0	1	4	0	0	0	0
OTU_033265	ccacgccgtaaacgatgagtgctaggtgtcgggagtcaaatctcggtgccgcagttaacgcaataagcactccgcctggggagtacgtacgcaagtatgaaactcaaaggaattgacggggacccgcacaagtggtggagcatgtggtttaattcgacgcaacgcgaggaaccttaccagcgtttgacatcctaagaaagtgaaagagatttcgctgtgctccttcgggagaacttagagacaggtggtgcatggctgt	KY630886	0	0	0	0	0	0	0	0	0	0	0	0	0	0	0	0	0	1	0	0	0	0	0	0	0	0	0	1	1	0	0	2	0	3	5	0	0	1	3	0	0	0
OTU_033362	ccacgctgtaaacgctgtcgatttggggattgggcttagagcttggtgcccgtagctaacgtgataaatcgaccgcctggggagtacggccgcaaggttaaaactcaaatgaattgacgggggcccgcacaagcggtggagcatgtggtttaattcgaagcaacgcgaagaaccttaccaaatcttgacatcctttgaccactctagagatagagttttcctcttcggaggacaaagtgacaggtggtgcatggttgt		0	1	7	0	0	0	0	1	2	2	1	0	0	0	1	1	0	1	9	0	1	0	0	0	0	0	1	0	0	0	6	0	0	0	0	0	0	0	0	0	0	0
OTU_033381	ccatgccgtaaacggtgggcgctaggtgtgggtttccttccacgggatccgtgccgtagctaacgcattaagcgccccgcctggggagtacggccgcaaggctaaaactcaaaggaattgacgggggcccgcacaagcggtggagcatgtggtttaattcgatgcaacgcgaagaaccttacctactcttgacatccaaagaatcctgtagagatacgggagtgccttcgggagctttgagacaggtgctgcatggctgt		10	0	0	1	2	1	0	0	0	1	1	0	0	0	0	0	0	2	0	0	3	0	1	0	5	0	0	0	0	2	0	0	1	0	0	0	0	0	1	1	0	0
OTU_033413	ccacaccgtaaacgatggatactaggtattggggaaaacacctcggtaccgtagctaacgcattaagtatcccacctggggagtacgaccgcaaggttaaaactcaaaggaattgacgggggcccgcacaagcggtggagcatgtggtttaattcgatgcaacgcgaagaaccttacctggccttgacataccaagagtttgctagagatagcgaagtgccttcgggaacttggatacaggtgctgcatggctgt	KY630887	0	0	0	0	0	0	1	0	0	0	0	0	0	0	0	0	13	0	0	0	0	1	0	0	0	0	0	0	0	0	0	0	0	0	0	0	0	0	23	0	0	0
OTU_033440	ccacgccctaaacgatgagtgctaggtgtcgggagtcaaatctcggtgccgccgttaacacagtaagcactccgcctggggagtacgcacgcaagtgtgaaactcaaaggaattgacggggacccgcacaagtagcggagcatgtggtttaattcgatgcaacgcgaagaaccttacctactcttgacatccaaagaatcctgtagagatacgggagtgccttcgggagctttgagacaggtgctgcatggctgt		0	3	0	0	0	0	6	0	4	0	0	0	0	0	0	4	0	1	1	0	3	0	0	0	0	0	0	0	0	0	0	0	0	0	0	0	0	0	0	0	0	1
OTU_033528	ccacgccgtaaacgatgagtgctaggtgtcgggagtcaaatctcggtgccgcagttaacgcaataagcactccgcctggggagtacgtacgcaagtatgaaactcaaaggaattgacggggacccgcacaagcagcggagcatgtggtttaattcgatgcaacgcgaagaaccttaccagggcttgacatatgggtgaaaagtatagagatatactcctctcttttagagacatccatacaggtggtgcatggttgt	KY630888	0	0	0	0	0	0	0	0	0	0	0	0	0	2	0	0	0	3	0	0	0	0	0	0	2	0	0	0	0	0	0	0	0	1	0	0	1	0	0	1	0	0
OTU_033543	ccacgccgtaaacgatgagtgttaggtgtctggagtaaatctgggtgccgcagcaaacgcaataaacactccgcctggggagtacgcacgcaagtgtgaaactcaaaggaattgacggggacccgcacaagcggtggagcatgtggtttaattcgaagcaacgcgaagaaccttacctggtcttgacatccctctgaccggacagtaatgtgtcctttccttcgggacagaggtgacaggtggtgcatggttgt		0	0	0	1	0	0	0	0	0	0	0	0	5	0	0	0	0	0	0	0	0	0	0	0	0	1	1	0	0	0	2	7	0	0	0	3	0	0	0	0	0	0
OTU_033556	ccacgccgtaaacgatgattactcgtagtatgcgatatattgtatgctactaagggaaaccgataagtaatccacctggggagtacgccggcaacggtgaaactcaaaggaattgacgggggcccgcacaagcagtggagtatgtggtttaattcgaggcaacgcgaagaaccttaccagggcttgacatcctctgaccgcctaagagattaggtttcccttcggggcagagagacaggtggtgcatggttgt		0	0	0	2	0	0	0	1	0	0	0	0	0	2	0	0	0	0	0	0	0	0	0	0	1	0	0	0	1	1	0	0	0	0	1	0	1	0	0	0	1	0
OTU_033628	ccacgcggtaaacgatgaatactaggtgttggggagcgaagctcttcggtgccgtcgcaaacgcaataagtattccacctggggagtacgttcgcaagaatgaaactcaaaggaattgacggggacccgcacaagcagcggagcatgtggtttaattcgaagcaacgcgaagaaccttaccaggacttgacatcccactgacagctctttaataggagccttcttcggacagtggagacaggtggtgcatggttgt	KY630889	0	1	0	0	0	0	0	0	2	0	0	0	0	0	0	1	0	0	1	0	1	0	0	0	0	1	0	2	0	0	0	1	0	0	0	0	0	0	0	0	0	0
OTU_033662	ccacgctgtaaacgctgtcgatttggggattgggcttagagcttggtgcccgtagctaacgtgataaatcgaccgcctggggagtacgtacgcaagtatgaaactcaaaggaattgacggggacccgcacaagtggtggagcatgtggtttaattcgacgcaacgcgaggaaccttaccagcgtttgacatcctaagaaagtgaaagagatttcgctgtgctccttcgggagaacttagagacaggtggtgcatggctgt		0	0	1	0	0	0	1	0	0	0	0	0	0	0	2	0	0	0	0	1	0	2	0	0	3	0	0	0	0	0	0	0	0	0	0	0	0	0	0	0	0	0
OTU_033707	ccatgctgtaaacggtgggcgctaggtgtagggggcttccacgtcttctgtgccgtagctaacgcattaagcgccccgcctggggagtacggccgcaaggctaaaactcaaaggaattgacgggggcccgcacaagcggcggagcatgtggattaattcgtggctacgcgaagaaccttaccagggcttgacatatacatgatagaacctagagataggggaaaggatggaacttgttccatacatgtatacaggtggtgcatggttgt		0	0	0	0	0	0	0	0	0	0	0	0	0	1	0	0	0	0	0	0	0	0	0	0	0	0	0	0	8	5	0	0	0	0	0	1	0	0	0	1	0	0
OTU_033859	ccacgccgtaaacgatgaatgctaggtattgggggtcaaacctcggtgccgcagttaacacattaagcattccgcctggggagtacgcgcgcaagcgtgaaactcaaaggaattgacggggacccgcacaagcagcggagcatgtggtttaattcgatgatacgcgaggaaccttacctgggattgaaatgtataggccggcttttggaaacaagagtcattcacttcggtgacttatatgtaggtgctgcatggttgt		0	0	0	0	0	0	0	0	0	0	0	0	0	3	0	0	0	0	0	0	0	0	0	0	2	0	0	0	0	2	0	0	0	0	1	0	2	0	0	0	0	0
OTU_034380	ccacgccgtaaacgatgaatactaggtgtcggggtgcaaagcagttcggtgccgcagcaaacgcaataagtattccacctggggagtacgttcgcaagaatgaaactcaaaggaattgacggggacccgcacaagcggtggagcatgtggtttaattcgaagcaacgcgaagaaccttacctgctcttgacatcccggtgaccggacagtaatgtgtccttttcttcggaacaccggtgacaggtggtgcatggttgt	KY630890	0	0	0	0	0	0	0	0	0	2	0	0	1	0	0	0	0	0	0	0	0	0	0	0	0	0	3	0	0	0	0	2	0	2	0	5	0	0	0	0	0	0
OTU_034701	ccacgccgtaaactatgattactcagagtatgcgatatacagtatgctctcaagcgaaagcattaagtaatccacctggggagtacgtcggcaacgatgaaactcaaaggaattgacgggggcccgcacaagcggaggaacatgtggtttaattcgatgatacgcgaggaaccttacccgggcttgaaatgtagatgacggcaggtgaaagcttgctttccttcgggacatctatgtaggtgctgcatggttgt		1	0	0	1	0	0	0	1	0	0	0	0	0	0	2	0	0	0	0	0	0	0	0	0	3	0	0	1	0	0	0	0	0	2	0	0	0	0	0	0	0	0
OTU_034746	ccacgctgtaaacgatgagtgttaggttcttggtttaaactgggagccgcagctaacgcattaaacactccgcctggggagtacgcacgcaagtgtgaaactcaaaggaattgacggggacccgcacaagcagcggagcatgtggtttaattcgaagcaacgcgaagaaccttaccaaatcttgacataccaatgaccggtctgtaatgggacctttccttcgggacattggatacaggtggtgcatggttgt		0	0	0	1	0	0	0	0	2	0	0	0	0	0	0	0	1	0	0	0	2	0	0	0	0	0	0	0	0	0	0	1	5	0	0	0	0	0	0	0	0	0
OTU_042142	ccacgccgtaaacgatgattactaggtgttgggggtcgaacctcagcgcccaagctaacgcgataagtaatccgcctggggagtacgtacgcaagtatgaaactcaaaggaattgacggggacccgcacaagcggtggagcatgtggtttaattcgacgcaacgcgaggaaccttaccagcgtttgacatcccaagaagttaacagagatgttttcgtgcctcttcggaggaacttggtgacaggtggtgcatggctgt	KY630891	0	16	81	0	17	0	0	0	0	19	0	0	79	0	116	41	6	4	15	35	8	10	0	20	0	32	118	46	0	0	203	58	0	10	6	101	4	4	18	4	0	0
OTU_042144	ccacgctgtaaacggtgggtactaggtgtggggtccattccacgggttccgtgccgtagctaacgctttaagtaccccgcctggggagtacggccgcaaggctaaaactcaaaggaattgacggggccccgcacaagcggcggagcatgcggattaattcgatgcaacgcgtagaaccttacctgggtttgacatggatcgggagtgctcagagatgggtgtgcctcttttggggtcggttcacaggtggtgcatggctgt	KY630892	0	0	0	0	0	0	0	0	0	0	0	0	0	0	0	0	0	0	13	0	0	0	0	0	0	0	0	0	0	0	0	0	0	0	0	0	0	0	0	0	0	0
OTU_042154	ccacgccgtaaacgatggatactcgctgcgagctaaagattgttcgtggcttagggaaaccgataagtatcccacctggggagtacgctcgcaagagtgaaactcaaaggaattgacgggggcccgcacaagtggtggagcatgtggtttaattcgatgatacgcgaggaaccttacctaggctagaatgcgcgtgaccggctcagagatgagcttttccttcgggacacaaagcaaggtgctgcatggccgt	KY630893	0	0	13	0	0	0	0	0	0	0	0	0	0	0	0	0	0	0	0	0	0	0	0	0	0	0	0	1	0	0	2	0	0	0	0	0	0	0	0	0	0	0
OTU_042160	ccacgccgtaaacgatgactactaggtgtcgggtggcaaagccattcggtgccgcagcaaacgcaataagtagtccacctggggagtacgttcgcaagaatgaaactcaaaggaattgacggggacccgcacaagcggtggagcatgtggtttaattcgaagcaacgcgaagaaccttacctgctcttgacatcccggtgaccggcaagtaatgttgccttttcttcggaacaccggtgacaggtggtgcatggttgt	KY630894	1	0	12	11	0	2	13	0	2	46	2	5	56	0	60	3	14	1	1	0	7	23	3	291	4	8	94	102	3	10	119	90	10	6	18	77	16	12	2	3	6	8
OTU_042165	ccatgccgtaaacgatgagtgttcgtccttggtctaccaatatattggtctatactggaccggatcaggggcccagctaacgcgtgaaacactccgcctggggagtacggtcgcaagactgaaactcaaaggaattgacgggggcctgcacaagcggtggagcatgtggtttaattcgatacaacgcgcagaaccttaccagcccttgacatatgaacgacgtgtgcctgtccctaacgggatggtgtgaagcgtatggttcatacaggtgctgcatggctgt		0	0	0	0	0	0	0	0	0	0	7	7	0	0	0	0	0	1	0	0	0	0	0	0	0	6	0	0	0	0	0	0	0	0	0	0	0	0	0	0	0	0
OTU_042181	ccacgccgtaaacgttgggaactaggtgttggcgacattccacgtcgtcggtgccgcagctaacgcattaagttccccgcctggggagtacggccgcaaggctaaaactcaaaggaattgacgggggcccgcacaagcagcggagcatgtggcttaattcgacgcaacgcgaagaaccttaccaaggcttgacatacaccggaaagcatcagagatggtgccccccttgtggtcggtgtacaggtggtgcatggctgt	KY630895	0	0	0	0	0	0	0	0	0	0	0	0	6	0	0	0	0	0	0	0	0	4	0	0	0	0	0	0	0	0	0	0	0	0	0	0	0	0	0	0	0	0
OTU_042189	ccacgcagtaaacgatgattactcagagtatgcgatatactgtatgctctcaagcgaaagcgttaagtaatccacctggggagtacgtcggcaacgatgaaactcaaaggaattgacgggggcccgcacaagcggaggaacatgtggtttaattcgatgatacgcgaggaaccttacctgggattgaaatgtatatgtagttgactggaaacagttaatgttctcttcggagacatatatgtaggtgctgcatggttgt	KY630896	1	1	0	140	0	2	2	3	2	0	1	0	0	5	0	0	10	26	0	0	1	23	12	6	10	0	2	6	2	1	0	0	0	2	8	4	3	1	265	5	103	6
OTU_042193	ccacgccgtaaacgatgtcgacttggaggttgtgcccttgaggcgtggcttccggagctaacgcgttaagtcgaccgcctggggagtacggccgcaaggttaaaactcaaatgaattgacgggggcccgcacaagcggtggagcatgtggtttaattcgacgcaacgcgaggaaccttaccagcgtttgacatcccaagaagttaacagagatgttttcgtgcctcttcggaggaacttggtgacaggtggtgcatggctgt		1	0	2	0	0	0	0	0	0	0	0	0	4	0	1	0	0	0	0	1	0	1	0	2	0	0	0	0	0	0	4	0	0	0	0	0	0	1	0	1	0	0
OTU_042197	ccacgcggtaaacgatgaatgctaggtgttggggagcaaagctcttcggtgccgccgcaaacgcattaagcattccacctggggagtacgttcgcaagaatgaaactcaaaggaattgacggggacccgcacaagcggtggagcatgtggtttaattcgaagcaacgcgaagaaccttaccaagtcttgacatccctctgaaaagtccttaaccggactcctccttcgggacagaggagacaggtggtgcatggttgt	KY630897	0	0	0	1	0	1	0	0	0	0	1	0	19	0	51	1	0	0	0	2	0	2	0	18	1	1	26	18	0	0	22	16	0	0	6	17	3	1	3	9	0	0
OTU_042210	ccacgccctaaacgatgtctactggttgttggggtttattaaccttggtaacgaagctaacgcgtgaagtagaccgcctggggagtacggtcgcaagattaaaactcaaaggaattgacggggacccgcacaagcggtggatgatgtggattaattcgatgcaacgcgaaaaaccttacctagccttgacatgccaggaatcccgaagagatttgggagtgcccgcaagggaatctggacacaggtgctgcatggctgt	KY630898	0	0	26	0	0	1	0	0	0	5	7	1	6	0	22	0	1	1	1	10	0	0	0	6	3	0	24	15	1	0	17	2	2	1	3	14	4	2	3	0	0	1
OTU_042219	ccacgctgtaaacgctgtcgatttggggattgggcttagagcttggtgcccgtagctaacgtgataaatcgaccgcctggggagtacggccgcaaggttaaaactcaaatgaattgacgggggcccgcacaagcggtggagcatgtggtttaattcgatgcaacgcgaagaaccttacctggccttgacataccaagagtttgctagagatagcgaagtgccttcgggaacttggatacaggtgctgcatggctgt		180	0	1	0	0	12	2	1	0	0	0	0	0	1	6	8	4	18	5	0	3	4	15	2	5	0	3	0	0	3	2	0	0	0	6	0	2	0	1	1	0	26
OTU_042231	ccacgcggtaaacgatgaatactaggtgttgggtaccaaaggtactcggtgccgtcgcaaacgcaataagtattccacctggggagtacgttcgcaagaatgaaactcaaaggaattgacggggacccgcacaagcggtggagcatgtggtttaattcgaagcaacgcgaagaaccttaccaagtcttgacatcgatctgaatgcgaagtaatgtttgcaggcccttcggggacagagaagacaggtggtgcatggttgt	KY630899	2	0	7	1	0	0	0	0	0	6	0	0	13	0	42	0	0	0	1	0	0	0	0	9	1	0	19	9	1	0	16	4	0	0	1	9	0	0	1	1	1	0
OTU_042237	ccacgccgtaaacggtgggcactaggtgtgggcaacattccacgttgtccgtgccgcagctaacgcattaagtgccccgcctggggagtacggccgcaaggctaaaactcaaaggaattgacgggggcccgcacaagcagcggagcatgtggcttaattcgacgcaacgcgaagaaccttaccaaggcttgacatacaccggaaacggccagagatggtcgcccccttgtggtcggtgtacaggtggtgcatggctgt	KY630900	0	0	0	0	0	3	0	0	0	0	0	0	1	0	0	0	0	0	0	0	0	4	0	0	0	13	0	1	0	3	0	0	0	0	0	0	0	0	0	0	0	0
OTU_042266	ccacgctgtaaacgatgggcactaggtgtggggggtgtcgactccctccgtgccgaagctaacgcattaagtgccccgcctggggagtacggccgcaaggctaaaactcaaaggaattgacggggacccgcacaagcagcggagcatgtggtttaattcgacgcaacgcgaagaaccttacctgggcttgacatgttcctgaccgccgtggaaacacggcttcccttcggggcaggatcacaggtggtgcatggctgt	KY630901	1	0	0	0	0	0	0	0	0	0	0	0	0	0	0	0	1	0	0	0	1	8	0	0	0	0	0	0	0	0	0	0	0	0	0	0	3	0	0	1	0	1
OTU_042267	ccacgccgtaaacgatgtcgattaaaagcttgagcttcggcttgggttttgaagttaacacgataaatcgaccgcctggggagtacggccgcaaggttaaaactcaaatgaattgacgggggcccgcacaagcggtggagcatgtggtttaattcgaagcaacgcgaagaaccttacctgaccttgacatcgtaggaatctttcagaagtgagagagtgccttcgggaacctacagacaggtgctgcatggctgt	KY630902	0	0	1	0	0	0	0	0	0	0	6	0	0	1	1	3	2	1	1	1	0	0	0	11	0	3	2	0	0	0	14	1	0	1	5	19	1	0	1	10	1	0
OTU_042283	ccacgccgtaaacgatgaatactaggtgtcgggtggcagagccattcggtgccgcagcaaacgcaataagtattccacctggggagtacgttcgcaagaatgaaactcaaaggaattgacggggacccgcacaagcggtggagcatgtggtttaattcgaagcaacgcgaagaaccttaccaagtcttgacatccctctgaccgcaccttaaccggtgctttccttcgggacagaggagacaggtggtgcatggttgt	KY630903	0	0	44	2	0	1	0	0	0	0	0	2	23	1	0	0	0	1	0	0	1	0	0	39	1	19	4	2	2	0	58	5	1	0	1	54	5	0	0	0	1	2
OTU_042290	ccacgccgtaaacgatgattgctaggtgtaggtgggtatggacccatcggtgccgcagctaacgcaataagcaatccacctggggagtacgttcgcaagaatgaaactcaaaggaattgacggggacccgcacaagcggtggagcatgtggtttaattcgaagcaacgcgaagaaccttaccaggtcttgacatcccgatgaaaaacccgtaatggggttccctcttcggagcatcggagacaggtggtgcatggttgt	KY630904	0	0	14	0	0	0	1	0	0	0	0	0	1	0	0	0	1	0	0	0	0	5	0	3	1	0	13	6	0	0	7	0	0	1	1	24	0	2	0	1	0	0
OTU_042292	ccacgccgtaaacggtgggtgctaggtgtaggcggtattccacgccgtctgtgccgcagctaacgcattaagcaccccgcctggggagtacggccgcaaggctaaaactcaaaggaattgacgggggcccgcacaagcagcggagcatgtggcttaattcgacgcaacgcgaagaaccttaccaaggcttgacatacaccgaaaactcgtagagatacggggtccgcaagggcggtgtacaggtggtgcatggttgt	KY630905	0	2	0	0	0	0	0	0	1	0	0	0	0	1	0	0	0	0	0	0	0	0	0	0	0	0	1	0	0	0	1	0	0	0	0	1	1	0	0	0	2	2
OTU_042316	ccacgccgtaaacgatgagcactaggtgtcggggtcgcaagacttcggtgccgtagttaacgcattaagtgctccgcctggggagtacgcacgcaagtgtgaaactcaaaggaattgacggggacccgcacaagcagcggagcatgtggtttaattcgaagcaacgcgaagaaccttaccaggacttgacatccctctgacagatccttaatcggattcttcttcggacagaggagacaggtggtgcatggttgt	KY630906	1	1	0	4	0	0	0	0	0	0	2	2	4	4	22	1	2	0	0	4	0	7	0	0	0	20	3	15	1	0	5	13	0	3	6	13	3	1	7	0	0	0
OTU_042324	ccacgcggtaaacgatgattactaggtgtcggggagctagagctcttcggtgccgtcgcaaacgcaataagtaatccacctggggagtacgttcgcaagaatgaaactcaaaggaattgacggggacccgcacaagcggtggagcatgtggtttaattcgaagcaacgcgaagaaccttacctgaccttgacatcccgatgacagatgcgtaatggcatccttgcttcggcacatcggagacaggtggtgcatggttgt	KY630907	0	0	0	1	0	0	0	0	0	4	7	0	2	1	15	2	0	0	0	0	0	0	0	0	0	1	2	5	0	0	10	1	0	0	0	3	0	0	0	10	0	0
OTU_042327	ccacgcagtaaacgatgagtgctagatgtcgggagtcaaatctcggtgtcgcagctaacgcaataagcactccgcctggggagtacgtacgcaagtatgaaactcaaaggaattgacggggacccgcacaagcagcggagcatgtggtttaattcgaagcaacgcgaagaaccttaccaaggcttgacatatacatgaccgtcttagagataagattttctcttcggagacatgtatacaggtggtgcatggttgt	KY630908	36	0	4	0	0	3	0	3	1	0	0	0	0	3	1	0	1	5	7	0	1	0	6	0	1	0	0	0	0	8	0	0	0	0	5	1	3	0	6	14	5	0
OTU_042347	ccacgccgtaaacgatgattactcgtagtatgcgatatattgtatgctactaagggaaaccgataagtaatccacctggggagtacgccggcaacggtgaaactcaaaggaattgacgggggcccgcacaagcggaggaacatgtggtttaattcgatgatacgcgaggaaccttacccgggattgaaatgtatatgccgtttctctgaaaggagagacattcacttcggtgacatatatgtaggtgctgcatggttgt	KY630909	0	0	0	5	0	0	0	87	0	0	0	0	0	0	0	0	0	0	1	0	0	0	3	0	1	0	0	0	0	0	0	0	0	0	4	0	0	0	0	1	0	2
OTU_042350	ccacgccgtaaacgatgagtgctaggtgtcgggagtcaaatctcggtgccgcagttaacgcaataagcactccgcctggggagtacgtacgcaagtatgaaactcaaaggaattgacggggacccgcacaagcagcggagcatgtggtttaattcgacgcaacgcgaagaaccttaccaagtcttgacatatttcggcgattaatagagatattaatctatgacttcggtcaactgaaatacaggtggtgcatggttgt	KY630910	0	1	0	6	0	1	0	0	0	0	0	0	0	21	0	3	0	20	0	1	1	0	3	0	11	0	0	2	4	7	0	0	2	4	3	0	10	17	2	9	5	2
OTU_042353	ccacgccgtaaacgatgagtgctaggtgtcgggagtcaaatctcggtgccgcagttaacgcaataagcactccgcctggggagtacgtacgcaagtatgaaactcaaaggaattgacggggacccgcacaagcagcggagcatgtggtttaattcgatgcaacgcgaagaaccttaccagggcttgacatatgggtgaaagacgtagagatacgtcccctcttcggagcagccatacaggtggtgcatggttgt	KY630911	0	0	0	4	0	0	0	0	0	0	0	1	3	6	0	0	0	11	1	0	0	0	1	0	15	0	0	1	44	10	0	0	0	6	7	0	3	2	0	9	4	0
OTU_042375	ccacgccgtaaacgatgaatgccagccgttggcgagcttgctcgtcagtggcgcagctaacgctttaagcattccgcctggggagtacggtcgcaagattaaaactcaaaggaattgacgggggcccgcacaagcggtggagcatgtggtttaattcgaagcaacgcgcagaaccttaccaacctttgacatgtccggtatggggagtggagacattcctcttcagttcggctggccggaacacaggtgctgcatggctgt	KY630912	2	0	0	1	0	0	0	0	0	0	0	0	0	0	0	0	0	0	0	0	0	0	0	0	0	0	0	0	0	0	0	0	0	0	0	0	2	0	0	7	0	5
OTU_042382	ccacacggtaaacgatggatactcgctgttggcgatatactgtcagcggccaagcgaaagcgttaagtatcccacctggggagtacgccggcaacggtgaaactcaaaggaattgacgggggcccgcacaagcggaggaacatgtggtttaattcgatgatacgcgaggaaccttacccgggcttgaattgctcacgaataatccggaaacggattagccgcaaggcgtgagtgaaggtgctgcatggttgt	KY630913	0	0	3	0	0	0	0	0	1	10	5	0	6	1	5	0	2	0	0	0	0	0	0	6	1	0	6	5	2	0	2	0	0	0	0	9	0	8	0	1	0	0
OTU_042391	ccacgcagtaaacgatgaatactagatctatgcaatataccgtatgggtctaagcgaaagcgataagtattccacctggggagtacgccggcaacggtgaaactcaaagagattggcgggggtccgcacaagcggaggaacatgtggtttaattcgatgatacgcgaggaaccttacccgggattgaaatgtatatgcaggtactggaaacagtgctgtttttcgtaagaagacatatatgtaggtgctgcatggttgt	KY630914	1	1	0	47	0	0	0	36	0	0	0	1	0	13	0	0	0	0	0	1	0	0	0	0	2	0	0	3	0	5	0	0	0	14	16	1	9	7	0	0	1	1
OTU_042451	ccacgccgtaaacgatggatactagacgttggggagagattcttcagtgtcgtaagctaacgcaataagtatcccacctggggattacgaccgcaaggttaaaactcaaaggaattgacgggggcccgcacaagcagtggagtatgtggtttaattcgatgcaacgcgaagaaccttaccagggcttgacatatatttgaataatatagagatatattagtcttcggacaaatatacaggtggtgcatggttgt	KY630915	0	0	0	0	0	14	0	0	0	0	0	0	0	0	1	0	12	1	0	0	0	4	0	0	0	0	0	0	0	0	1	0	0	0	2	0	0	0	4	0	0	4
OTU_042461	ccgtgctgtaaacgatggatactaggtgtaggaggtatcgaccccttctgtgccgacgttaacgcattaagtatcccgcctggggagtacgatcgcaaggttgaaactcaaaggaattgacgggggcccgcacaagcggtggagcatgtggtttaattcgatgcaacgcgaagaaccttaccaggtcttgacatctgcgcaagtaacatgaaaatgatacgtgcccttcggggagacgcaagacaggtggtgcatggttgt	KY630916	0	0	0	0	0	0	0	1	1	0	0	0	0	0	0	0	3	5	0	0	0	0	5	0	0	0	0	0	4	0	0	0	0	0	0	0	0	0	3	0	1	0
OTU_042468	ccacgccctaaacgatgagtgctaggtgtcgggagtcaaatctcggtgccgccgttaacacagtaagcactccgcctggggagtacgcacgcaagtgtgaaactcaaaggaattgacgggggcccgcacaagcggcggagcatgtggattaattcgatgcaacgcgaagaaccttacctgggcttgacatacactagattgggccagagatggtttgtccctttgtggttggtgtacaggtggtgcatggttgt		1	45	0	1	1	0	5	3	1	1	0	1	0	1	0	14	1	0	3	0	6	0	2	0	0	0	4	1	1	2	1	0	0	1	0	1	0	0	1	0	0	0
OTU_042476	ccacgcagtaaacgatgattactaggagtttgcgatataatgtaagctctacagcgaaagcgttaagtaatccacctggggagtacgccggcaacggtgaaactcaaaggaattgacgggggcccgcacaagcggaggaacatgtggtttaattcgatgatacgcgaggaaccttacccgggtttgaacgcacagcgatgaatcaggaaactgattttctagcaatagcgatgtgcgaggtgctgcatggttgt	KY630917	0	2	0	0	0	0	0	0	0	0	3	1	0	0	8	0	0	0	0	0	0	0	0	0	0	0	1	5	0	0	0	0	0	0	0	0	0	0	1	0	0	0
OTU_042506	ccacgctgtaaacgctgtcgatttggggattgggcttaatgcttggtgcccgtagctaacgtgataaatcgaccgcctggggagtacggccgcaaggttaaaactcaaatgaattgacgggggcccgcacaagcggtggagcatgtggtttaattcgacgcaacgcgaggaaccttaccagcgtttgacatcctagaaactgggcagagatgcgcaggtgctctttcgggagaatctagtgacaggtggtgcatggctgt		0	0	0	0	2	0	4	0	29	3	7	1	0	0	1	4	0	0	1	1	28	0	0	0	2	2	0	0	0	0	2	0	1	0	0	0	0	0	0	0	0	0
OTU_042556	ccacgccgtaaacgatgattactcgtagtatgcgatatattgtatgctactaagggaaaccgataagtaatccacctggggagtacgccggcaacggtgaaactcaaaggaattgacgggggcccgcacaagcggcggagcatgtggattaattcgatgcaacgcgaagaaccttacctgggcttgacatacactagattgggccagagatggtttgtccctttgtggttggtgtacaggtggtgcatggttgt		0	0	0	1	0	1	0	3	0	0	0	0	0	1	0	3	0	0	0	0	0	0	0	0	0	0	0	0	0	1	0	0	0	0	0	0	0	0	0	0	0	0
OTU_042600	ccatgccgtaaacgatgagcactaggtgtcgggcaaaagctcggtgccggcgtaaacacaataagtgctccgcctggggagtacgttcgcaagaataaaactcaaaggaattgacggggacccgcacaagtagcggagcatgtggtttaattcgaagcaacgcgaagaaccttaccggggcttgacatatatctgaccctcttagagataagaactttcttcggaacagatatacaggtggtgcatggttgt	KY630918	0	0	0	0	0	2	0	0	0	0	0	0	0	2	0	0	0	1	1	0	0	0	0	1	2	0	0	0	0	0	0	0	0	0	0	0	1	0	0	0	0	0
OTU_042608	ccacgccgtaaacgatgactactaggtgtcgggtggcaaagccattcggtgccgcagcaaacgcaataagtagtccacctggggagtacgttcgcaagaatgaaactcaaaggaattgacggggacccgcacaagcggtggagcatgtggtttaattcgaagcaacgcgaagaaccttacctgatcttgacatcccgatgaccgctcagtaatgtgagtttttcttcggaacatcggtgacaggtggtgcatggttgt	KY630919	0	0	0	0	0	0	0	0	0	0	0	0	14	0	1	0	0	0	0	0	0	0	0	0	2	0	0	6	0	0	18	1	0	0	0	3	3	0	0	0	0	0
OTU_042618	ccacaccgtaaacgatgagtgttaggtgtcgggggtcaaacctcggtgccgacgcaaacgcattaaacactccgcctggggagtacgttcgcaagaatgaaactcaaaggaattgacggggacccgcacaagcagcggagcatgtggtttaattcgacgcaacgcgaagaaccttaccaagtcttgacatatttcggcgattaatagagatattaatctatgacttcggtcaactgaaatacaggtggtgcatggttgt	KY630920	0	0	1	0	0	0	0	0	0	0	0	1	1	2	0	0	0	7	0	0	0	0	0	0	1	0	0	0	0	0	0	0	0	0	0	0	2	0	3	2	3	0
OTU_042643	ccacgccgtaaacgatgattactaggtgttgggggtcgaacctcagcgcccaagctaacgcgataagtaatccgcctggggagtacgtacgcaagtatgaaactcaaaggaattgacggggacccgcacaagcggtggagcatgtggtttaattcgatgcaacgcgaagaaccttacctggccttgacataccaagagtttgctagagatagcgaagtgccttcgggaacttggatacaggtgctgcatggctgt		0	0	1	0	0	0	0	0	2	0	0	0	0	1	1	0	13	1	0	0	0	2	5	3	0	0	0	0	0	0	0	0	0	1	2	0	0	0	10	0	0	0
OTU_042674	ccacgccctaaacgatgccaactaggcgttgggagagatttcggtgccgtagttaacacgataagttggccgcctggggagtacggccgcaaggttgaaactcaaaggaattgacggggacccgcacaagcggtggagcatgtggtttaattcgatgcaacgcgaagaaccttacctggccttgacataccaagagtttgctagagatagcgaagtgccttcgggaacttggatacaggtgctgcatggctgt	KY630921	17	0	0	1	0	0	0	0	0	0	0	0	0	0	0	0	0	1	0	0	1	0	2	0	0	0	0	0	0	0	0	0	2	0	1	0	0	0	1	0	0	2
OTU_042742	ccacgccctaaacgatgtatactagttgttggaacgctagtcgtttcagtaatgcacttaacggattaagtataccgcctggggagtacggtcgcaagattaaaactcaaaggaatagacggggacccgcacaagcggtggagcatgtggtttaattcgaagatacgcgaagaaccttacccggacttgatatctaacaaatcttttagagataaaagagtgtctgcttgcagaaatgttaagacaggtgctgcacggctgt	KY630922	0	0	0	0	0	7	0	1	0	0	0	0	0	0	0	0	1	1	0	0	0	7	0	0	0	0	0	0	0	0	0	0	0	0	1	0	0	0	0	0	0	0
OTU_042758	ccacgctgtaaacgatgagtgctaggtgtcggcaagagtcggtgccgcagttaacacattaagcactccgcctggggagtacgtgcgcaagcatgaaactcaaaggaattgacggggacccgcacaagcagcggagcatgtggtttaattcgaagcaacgcgaagaaccttaccaggacttgacatcccactgacagctctttaataggagccttcttcggacagtggagacaggtggtgcatggttgt	KY630923	0	4	0	0	0	0	1	0	4	2	1	1	1	0	0	2	0	0	0	0	3	0	0	0	0	2	1	1	0	0	0	0	7	0	0	1	0	0	0	0	0	0
OTU_042798	ccacgccctaaacgatgaatgctagttgttgccctgcttgtcagggcagtaatgcagctaacgcattaagcattccgcctggggagtacggtcgcaagattaaaactcaaaggaatagacggggacccgcacaagcggtggagcatgtggtttaattcgaagcaacgcgaagaaccttaccaagtcttgacatccccctgaccggtgagtaacgtcacctttcctacgggacaggggagacaggtggtgcatggttgt		0	0	0	0	0	0	0	0	0	0	5	0	0	0	0	0	0	0	0	0	0	0	0	16	0	1	0	3	0	0	0	0	0	0	2	0	0	0	0	0	0	0
OTU_042807	ccacgccgtaaacgatgagtgctaggtgtcgggagtcaaatctcggtgccgcagttaacgcaataagcactccgcctggggagtacgtacgcaagtatgaaactcaaaggaattgacggggacccgcacaagcagcggagcatgtggtttaattcgatgatacgcgaggaaccttacccgggattgaaatgtatatgctgacaggtagaaatacttgttgttcccttcggggacatatatgtaggtgctgcatggttgt		0	0	0	10	0	0	0	2	0	0	0	0	0	2	0	0	0	0	0	0	1	0	1	0	8	0	0	1	0	6	1	0	0	0	17	2	2	3	0	2	4	1
OTU_042829	ccacgcagtaaacgatgataactgggcgtatgcgatatacagtatgctcctaagcgaaagcgttaagttatccacctggggagtacgccggcaacggtgaaactcaaaggaattgacgggggcccgcacaagcggaggaacatgtggtttaattcgatgcaacgcgaagaaccttacctggtcttgacatccacggaagttttcagagatgagaatgtgccttcgggaaccgtgagacaggtgctgcatggctgt		0	1	1	0	0	0	4	1	0	0	12	1	0	1	1	1	1	3	0	3	2	0	0	0	0	2	1	2	0	0	1	3	0	0	0	0	1	0	0	0	0	0
OTU_042843	ccacgccgtaaacgatgagtgttaggtgtctggagtaaatctgggtgccgcagcaaacgcaataaacactccgcctggggagtacgcacgcaagtgtgaaactcaaaggaattgacggggacccgcacaagcagcggagcatgtggtttaattcgatgcaacgcgaagaaccttacctactcttgacatccaaagaattctgcagagatgcggaagtgccttcgggagctttgagacaggtgctgcatggctgt		0	0	0	1	1	0	6	0	0	2	3	2	2	1	1	1	1	0	0	0	1	0	0	1	3	0	3	1	0	0	1	6	0	0	0	0	0	0	0	0	0	0
OTU_042866	ccacgccctaaacgatgaatgctagttgttgccctgcttgtcagggcagtaatgcagctaacgcattaagcattccgcctggggagtacggtcgcaagattaaaactcaaaggaatagacggggacccgcacaagcggtggagcatgtggtttaattcgacgcaacgcgaagaaccttaccaagtcttgacatattttagaagttattagagataataacctatgacttcggtcaactaaaatacaggtggtgcatggttgt		0	0	0	0	0	0	1	0	0	0	2	1	4	0	0	0	0	0	0	0	1	0	0	0	0	0	0	0	0	0	2	5	0	0	0	0	0	1	0	0	0	0
OTU_042877	ccacgccgtaaacgatgagtgctaggtgtcgggggtcaaacctcggtgccgacgttaacacattaagcactccgcctggggagtacgtgcgcaagcatgaaactcaaaggaattgacgggggcccgcacaagcggcggagcatgtggattaattcgatgcaacgcgaagaaccttacctgggcttgacatgcactggatcgggctagagatagtctttccctttgtggctggtgtacaggtggtgcatggttgt		1	0	0	1	0	0	0	0	0	0	0	0	0	5	0	0	0	1	0	0	0	1	0	0	0	0	0	0	3	14	0	0	0	0	0	0	0	0	0	12	0	0
OTU_042947	ccacgcagtaaacgatgataactgggcgtatgcgatatacagtatgctcctaagcgaaagcgttaagttatccacctggggagtacgccggcaacggtgaaactcaaaggaattgacgggggcccgcacaagcggaggaacatgtggtttaattcgatgatacgcgaggaaccttacccgggcttaaattgcagatgaattacggtgaaagccgtaagccgcaaggcatctgtgaaggtgctgcatggttgt		0	0	0	0	0	0	0	1	0	0	0	0	0	0	0	0	0	0	0	0	0	0	0	1	0	0	0	0	2	0	0	0	7	0	0	0	0	0	0	0	0	0
OTU_042972	ccacgccgtaaacgatgtcgacttggaggttgtgcccttgaggcgtggcttccggagctaacgcgttaagtcgaccgcctggggagtacggccgcaaggttaaaactcaaatgaattgacgggggcccgcacaagcggtggagcatgtggtttaattcgaagatacgcgaagaaccttacctaggcttgacattgatagaatctactagagatagtggagtgcccttcggggagcttgaaaacaggtgctgcacggctgt		0	0	0	0	0	1	2	0	0	0	7	0	0	0	0	0	0	0	0	0	0	0	0	0	0	0	2	0	0	0	0	0	0	0	0	0	0	0	0	0	0	0
OTU_042977	ccacgccgtaaacggtgggtactaggtgtggggaatatttcacgttctccgtgccgtagctaacgcattaagtaccccgcctggggagtacggccgcaaggctaaaactcaaaggaattgacgggggcccgcacaagcggcggagcatgtggattaattcgatgcaacgcgaagaaccttacctgggcttgacatgcactggatcgggctagagatagtctttccctttgtggctggtgtacaggtggtgcatggttgt		0	0	0	0	0	0	0	0	0	0	0	0	0	0	0	0	0	0	1	0	0	0	0	1	1	0	0	1	1	0	0	0	0	0	0	0	1	0	0	22	0	1
OTU_042992	cctagccgtaaacgatgggcactaggtgtggggggctatccactccctccgtgccgaagctaacgcattaagtgccccgcctggggagtacggccgcaaggctaaaactcaaaggaattgacgggggcccgcacaagcggcggagcatgtggcttaattcgatgcgacgcgaagaaccttacctaggcttgacatgtagggaaatcccgtagagatacggggtgcttcggcgccctacacaggtggtgcatggctgt	KY630924	0	0	0	0	0	0	0	0	0	0	0	0	0	0	0	0	0	0	0	0	0	5	0	0	0	0	0	0	0	0	0	0	0	0	0	0	0	0	0	0	0	9
OTU_043019	ccacgccgtaaacgatgagtgttaggtgtctggagtaaatctgggtgccgcagcaaacgcaataaacactccgcctggggagtacgcacgcaagtgtgaaactcaaaggaattgacggggacccgcacaagtggtggagcatgtggtttaattcgacgcaacgcgaggaaccttaccagcgtttgacatcctaggaatgagaaagagatttttcagtgctccttcgggagaacctagagacaggtggtgcatggctgt		0	0	0	0	0	0	0	0	0	0	0	1	2	0	0	0	0	0	0	0	0	0	0	0	0	1	6	1	0	0	3	10	0	0	0	2	0	2	0	0	0	0
OTU_043057	ccacactgtaaacgatggatactagatgtaggaggtatcaactccttctgtgtcgtagcaaacgcattaagtatcccacctggggagtacggtcgcaaggctgaaactcaaagaaattgacggggacccgcacaagcagcggagcatgtggtttaattcgaagcaacgcgaagaaccttaccaagacttgacattggatgacgttactagagatagtaatttccttcgggacatctaaacaggtggtgcatggttgt	KY630925	0	0	0	0	0	6	0	0	0	0	0	0	0	0	0	0	1	2	0	0	0	0	1	0	0	0	0	0	0	0	0	0	0	0	0	0	2	0	0	0	0	0
OTU_043085	ccacgccgtaaacgatgattactaggtgttgggggtcgaacctcagcgcccaagctaacgcgataagtaatccgcctggggagtacgtacgcaagtatgaaactcaaaggaattgacggggacccgcacaagcggtggagcatgtggtttaattcgaagcaacgcgaagaaccttacctggtcttgacatccctctgaccggacagtaatgtgtcctttccttcgggacagaggagacaggtggtgcatggttgt		0	0	0	0	0	1	0	0	0	3	0	0	2	0	3	0	0	0	0	1	0	0	0	0	0	1	1	5	0	0	7	1	0	0	0	3	0	0	0	0	0	0
OTU_043126	ccacgcagtaaacgatgatagctcgttgtcggcgatacacagtcggtgactaagagaaatcgataagctatccacctggggagtacgttcgcaagaatgaaactcaaaggaattgacgggggcccgcacaagcggaggaacatgtggtttaattcgatgatacgcgaggaaccttacccgggcttgaaagttactgacggacttggaaacaggtcttcccttcggggcaggaaactaggtgctgcatggttgt	KY630926	0	0	0	0	0	0	0	0	0	0	0	0	0	0	5	0	0	0	0	0	0	0	0	0	0	0	0	4	0	0	2	0	0	1	0	0	0	0	0	0	0	0
OTU_043128	ccacgccctaaacgatgaatgctagttgttgccctgcttgtcagggcagtaatgcagctaacgcattaagcattccgcctggggagtacggtcgcaagattaaaactcaaaggaatagacggggacccgcacaagcggtggagcatgtggtttaattcgaagcaacgcgaagaaccttaccaggacttgacatactagtgccaggtatagagatatacccttatcttagatacactaatacaggtggtgcatggttgt		0	0	1	0	0	0	0	0	0	0	0	1	2	1	0	0	0	0	0	0	0	0	0	0	7	0	0	0	0	3	1	0	0	1	2	0	1	0	2	0	0	0
OTU_043144	ccacgccgtaaacgatgactactaggtgtcgggtggcaaagccattcggtgccgcagcaaacgcaataagtagtccacctggggagtacgttcgcaagaatgaaactcaaaggaattgacggggacccgcacaagcggtggagcatgtggtttaattcgaagcaacgcgaagaaccttaccaagtcttgacatcccgatgcaaagtccttaaccggactccttcttcggaacatcggtgacaggtggtgcatggttgt	KY630927	0	0	0	0	0	0	0	0	0	0	1	0	3	0	8	0	0	2	0	0	2	1	0	4	0	0	8	2	0	0	3	9	4	0	0	3	0	0	0	1	0	0
OTU_043183	ccatgccgtaaacgatgattactaggtgtggggggattgaccccctccgtgccgcagttaacacaataagtaatccacctggggagtacgaccgcaaggttgaaactcaaaggaattgacgggggcccgcacaagcagtggagtatgtggtttaattcgaagcaacgcgaagaaccttaccaggtcttgacatcggatgcatagtgcagagatgcatgaagtctttcgggacatccagacaggtggtgcatggttgt	KY630928	0	0	0	0	0	0	0	0	0	0	0	0	4	1	1	0	0	0	0	0	0	0	0	0	0	0	4	0	0	0	0	0	0	0	0	0	0	0	0	0	0	0
OTU_043198	ccacacagtaaacgatgaatactcgctgtttgcgatatacagtaagcggccaagcgaaagcattaagtattccacctggggagtacgccggcaacggtgaaactcaaaggaattgacgggggcccgcacaagcggaggaacatgtggtttaattcgatgatacgcgaggaaccttacccgggcttaaatcacatacgaacgttccggaaacgggacggccgcaaggcgtatgtgaaggtgctgcatggttgt	KY630929	1	2	0	1	0	0	0	0	1	0	0	0	4	0	8	1	2	2	0	2	0	1	0	4	1	0	4	1	0	0	0	0	0	0	1	2	0	0	0	0	0	1
OTU_043206	ccacgccctaaacgatgagtgctaggtgtcgggagtcaaatctcggtgccgccgttaacacagtaagcactccgcctggggagtacgcacgcaagtgtgaaactcaaaggaattgacggggacccgcacaagtagcggagcatgtggtttaattcgacgcaacgcgaagaaccttaccagggcttgacatgacagtgacgggttgt	KY630930	0	2	1	0	0	0	1	0	0	0	0	0	0	1	0	1	0	0	2	0	0	0	0	1	1	0	1	1	0	1	0	0	0	1	0	0	1	0	0	0	0	0
OTU_043233	ccacgccgtaaacgatgagtgctaggtgtcgggggtcaaacctcggtgccgacgttaacacattaagcactccgcctggggagtacgtgcgcaagcatgaaactcaaaggaattgacggggacccgcacaagcggcggagcatgcggattaattcgatgcaacgcgaagaaccttaccaaggcttgacatgcaccggtacagtgtagagatatgctggcctttttggctggtgtgcaggtggtgcatggttgt		0	0	0	2	0	0	0	1	2	0	0	0	0	0	0	0	0	0	0	0	0	0	0	2	0	0	0	0	3	2	0	0	0	0	0	1	0	0	1	1	0	0
OTU_043239	ccacgccgtaaacgatgattactcgtagtatgcgatatattgtatgctactaagggaaaccgataagtaatccacctggggagtacgccggcaacggtgaaactcaaaggaattgacgggggcccgcacaagcagtggagtatgtggtttaattcgatgcaacgcgaagaaccttaccagggcttgacatatatatgaagatcttagagataagattgtttcttcggaacatatatacaggtggtgcatggttgt		1	0	0	9	1	0	0	0	0	0	1	0	0	2	0	0	0	0	0	0	0	0	0	0	0	0	0	0	0	0	0	0	0	1	0	0	0	0	0	0	0	0
OTU_043332	ccacgccgtaaacgatgagtgctaggtgtcgggagtcaaatctcggtgccgcagttaacgcaataagcactccgcctggggagtacgtacgcaagtatgaaactcaaaggaattgacgggggcccgcacaagcggaggaacatgtggtttaattcgatgatacgcgaggaaccttacccgggattgaaatgtatatggaggtattggaaacagtactgtttttcgtaagaagacatatatgtaggtgctgcatggttgt		0	0	0	8	0	0	0	8	0	0	0	0	0	6	0	0	0	1	0	0	0	0	2	0	3	0	0	1	4	4	0	0	0	2	2	0	1	2	2	0	0	0
OTU_043339	ccacgccgtaaacgatgattactaggtgttgggggtcgaacctcagcgcccaagctaacgcgataagtaatccgcctggggagtacgtacgcaagtatgaaactcaaaggaattgacggggacccgcacaagcagcggagcatgtggtttaattcgaagcaacgcgaagaaccttaccaggacttgacatactagtgccaggtatagagatatacccttatcttagatacactaatacaggtggtgcatggttgt		0	0	0	0	0	0	0	0	0	0	0	0	0	2	0	0	0	1	0	0	0	0	1	1	3	2	0	1	0	0	1	0	0	0	0	1	0	2	3	1	0	0
OTU_043379	ccacgctgtaaacgttgggaactaggtgtggggatgctatcctgtgtttctgcgccgtagctaacgcattaagttccccgcctggggagtacggtcgcaaggctaaaactcaaaggaattgacgggggcccgcacaagcggcggagcatgtggattaattcgatgcaacgcgaagaaccttacctgggcttgacatacactagattgggccagagatggtttgtccctttgtggttggtgtacaggtggtgcatggttgt		1	0	0	0	0	0	0	1	0	0	0	0	0	0	0	0	0	0	0	0	0	1	0	0	0	0	0	0	0	1	1	0	0	2	0	0	2	0	0	0	0	1
OTU_043397	ctatgctgtaaacggtgggcgctaggtgtggggaccttccacggtttctgtgccgtagctaacgctttaagcgccccgcctggggagtacggccgcaaggctaaaactcaaaggaattgacggggacccgcacaagtagcggagcatgtggtttaattcgaagcaacgcgaagaaccttaccaaggcttgacatatagttgagtcattgagaaaccaatgagtccctcgggacagctatacaggtggtgcatggttgt		0	4	0	0	0	0	1	0	1	0	0	0	0	0	0	10	0	0	0	0	4	0	0	0	0	1	0	0	0	0	0	0	7	0	0	0	0	0	0	0	0	0
OTU_043413	ccacgcagtaaacgatgattactgggcgtatgcgatatacagtatgctcctgagcgaaagcgttaagtaatccacctggggagtacgccggcaacggtgaaactcaaaggaattgacgggggcccgcacaagcggaggaacatgtggtttaattcgatgatacgcgaggaaccttacccgggcttaaatcacatacgaatggtctggaaacagatcagccgcaaggcgtatgtgaaggtgctgcatggttgt		0	1	0	0	0	0	0	0	0	0	0	0	0	0	0	1	0	0	1	0	1	0	0	5	0	0	1	0	0	0	5	0	0	0	0	0	0	0	0	0	0	0
OTU_043479	ccacgccgtaaacgatgtcgacttggaggttgtgcccttgaggcgtggcttccggagctaacgcgttaagtcgaccgcctggggagtacggccgcaaggttaaaactcaaatgaattgacgggggcccgcacaagcggtggagcatgtggtttaattcgacgcaacgcgaggaaccttaccagcgtttgacatcctagaaactgggcagagatgcgcaggtgctctttcgggagaatctagtgacaggtggtgcatggctgt		0	0	0	0	0	0	1	0	1	0	4	1	0	0	0	2	0	0	0	2	2	2	1	0	0	2	0	0	0	0	0	0	0	0	0	1	0	0	0	0	0	0
OTU_043549	ccacgcagtaaacgatgataactcgttatcggcgatatatagtcggtgaccaagcgaaagcgataagttatccacctggggagtacgatcgcaaggttgaaactcaaaggaattgacgggggcccgcacaagcggaggaacatgtggtttaattcgatgatacgcgaggaaccttacccgggattgaaatgtatatgcaggtactggaaacagtgctgtttttcgtaagaagacatatatgtaggtgctgcatggttgt	KY630931	0	0	0	0	0	0	2	12	0	0	0	0	0	0	0	0	0	0	0	0	0	0	0	0	0	0	0	0	0	0	0	0	0	0	0	0	0	1	0	0	0	0
OTU_043556	ccacgccctaaacgatgagtgctaggtgtcgggagtcaaatctcggtgccgccgttaacacagtaagcactccgcctggggagtacgcacgcaagtgtgaaactcaaaggaattgacggggacccgcacaagtagcggagcatgtggtttaattcgacgcaacgcgaagaaccttaccaagtcttgacatattttagaagttattagagataataacctatgacttcggtcaactaaaatacaggtggtgcatggttgt		0	8	0	1	0	0	0	0	0	0	0	1	0	0	0	2	0	0	0	0	0	0	0	1	0	0	1	0	0	0	0	1	1	0	0	0	0	0	0	0	0	0
OTU_043590	ccacgccgtaaacgatgactactaggtgtcgggtggcaaagccattcggtgccgcagcaaacgcaataagtagtccacctggggagtacgttcgcaagaatgaaactcaaaggaattgacggggacccgcacaagcggtggagcatgtggtttaattcgatgcaacgcgaagaaccttacctactcttgacatccaaagaagaactcagagatgagtttgtgccttcgggagctttgagacaggtgctgcatggctgt		0	0	1	0	0	0	0	0	2	0	0	0	0	3	3	0	0	0	0	2	2	1	0	6	0	0	0	1	0	1	4	2	0	1	0	1	0	0	0	0	0	0
OTU_043604	ccacgccgtaaacgatgagtgctaggtgtcgggagtcaaatctcggtgccgcagttaacgcaataagcactccgcctggggagtacgtacgcaagtatgaaactcaaaggaattgacgggggcccgcacaagcggcggagcatgcggattaattcgatgcaacgcgaagaaccttaccaaggcttgacatacaccgggattggctagagatagttgagtctttggactggtgtacaggtggtgcatggttgt	KY630932	0	0	0	0	0	0	0	0	0	0	0	0	0	1	0	0	0	1	0	0	0	0	0	0	2	0	0	0	2	0	0	0	0	0	0	0	1	4	0	0	0	0
OTU_043612	ccacgccgtaaacgatgagtgttaggtgtctggagtaaatctgggtgccgtagctaacgctttaagcgccccgcctggggagtacggccgcaaggctaaaactcaaaggaattgacgggggcccgcacaagcggcggagcatgtggattaattcgatgcaacgcgaagaaccttacctgggcttgacatacactagattgggccagagatggtttgtccctttgtggttggtgtacaggtggtgcatggttgt		0	0	0	0	0	0	0	0	0	0	0	2	2	0	0	1	0	1	0	0	0	0	0	0	0	0	0	1	0	0	0	1	2	0	0	0	0	0	0	0	0	0
OTU_043687	ccatgccgtaaacgatgtctactagccgttggggtctttgagactttagtggcgcagctaacgcgataagtagaccgcctggggagtacggtcgcaagactaaaactcaaatgaattgacgggggcccgcacaagcggtggagcatgtggtttaattcgatgcaacgcgaagaaccttacctggtcttgacatccacggaagactgcagagatgcggttgtgccttcgggaaccgtgagacaggtgctgcatggctgt		1	0	0	0	0	0	0	0	0	0	0	0	0	0	1	3	0	0	0	0	1	2	1	0	0	0	0	0	0	0	0	0	1	0	0	0	0	0	0	0	0	0
OTU_043691	ccatgccgtaaacggtgggcgctaggtgtgggtttccttccacgggatccgtgccgtagctaacgcattaagcgccccgcctggggagtacggccgcaaggctaaaactcaaaggaatagacggggacccgcacaagcggtggagcatgtggtttaattcgaagatacgcgaagaaccttacccggacttgatatctaacaaatcatctagagatagaagagtgtctgcttgcagaaatgttaagacaggtgctgcacggctgt		0	0	0	2	0	0	0	2	0	0	0	0	0	0	0	0	0	6	0	0	0	4	3	0	0	0	0	1	0	1	0	0	0	0	0	0	1	0	0	0	1	0
OTU_043704	cctagccgtaaacgatggacactaggtgtggggacatgtatgtttccgtgccgcagctaacgcattaagtgtcccgcctggggagtacggccgcaaggctaaaactcaaaggaattgacggggacccgcacaagcggcggagcatgcggattaattcgatgcaacgcgaagaaccttaccaaggcttgacatgcaccggtacagtgtagagatatgctggcctttttggctggtgtgcaggtggtgcatggttgt		0	0	0	1	0	0	0	0	0	0	0	0	0	0	0	0	0	0	0	0	0	0	0	1	0	0	0	0	0	6	0	0	0	1	0	0	1	0	0	0	0	0
OTU_043716	ccacacagtaaacgatgaatactcgctgtttgcgatatacagtaagcggccaagcgaaagcattaagtattccacctggggagtacgccggcaacggtgaaactcaaaggaattgacgggggcccgcacaagcggaggaacatgtggtttaattcgatgatacgcgaggaaccttacctgggattgaaatgtataggccggcttttggaaacaagagtcattcacttcggtgacttatatgtaggtgctgcatggttgt		0	2	1	1	0	0	0	1	2	0	1	0	2	0	0	0	0	0	0	0	0	0	0	0	0	0	0	2	0	0	0	0	0	0	1	0	0	0	0	0	1	0
OTU_043800	ccacgccgtaaacgatgagtgctaggtgtcgggagtcaaatctcggtgccgcagttaacgcaataagcactccgcctggggagtacgtacgcaagtatgaaactcaaaggaattgacgggggcccgcacaagcggaggaacatgtggtttaattcgatgatacgcgaggaaccttacccgggattgaaatgtatacgctggatttgtgaaagcgagtctattcacttcggtgacgtatatgtaggtgctgcatggttgt		0	0	0	9	0	0	0	0	0	0	0	0	0	2	0	0	0	0	0	0	0	0	0	0	1	0	0	0	0	0	0	0	0	0	0	0	0	0	0	0	1	1
OTU_043818	ccacgccgtaaacgatgattactcgtagtatgcgatatattgtatgctactaagggaaaccgataagtaatccacctggggagtacgccggcaacggtgaaactcaaaggaattgacggggacccgcacaagcagcggagcatgtggtttaattcgatgcaacgcgaagaaccttaccagggcttgacatatgggtgaaagacgtagagatacgtcccctcttcggagcagccatacaggtggtgcatggttgt		0	0	0	0	0	0	0	1	0	0	0	0	0	3	0	0	0	0	0	0	0	0	0	0	0	0	0	2	1	4	0	0	0	3	1	0	0	0	0	0	0	0
OTU_043897	ccacgctgtaaacgctgtcgatttggggattgggcttagagcttggtgcccgtagctaacgtgataaatcgaccgcctggggagtacggccgcaaggttaaaactcaaatgaattgacgggggcccgcacaagcggtggagcatgtggtttaattcgacgcaacgcgaagaaccttaccagggcttgacatgacagtgacgggttaagagattaaccgttcccttcggggacactgccacaggtggtgcatggttgt	KY630933	0	1	0	2	0	0	10	0	4	0	0	0	0	0	0	3	0	0	0	0	3	0	2	0	3	0	1	0	0	0	0	0	0	1	0	0	0	0	0	0	0	1
OTU_043898	ccacgctgtaaacgttgggaactaggtgtggggatgctatcctgtgtttctgcgccgtagctaacgcattaagttccccgcctggggagtacggtcgcaaggctaaaactcaaagagattggcgggggtccgcacaagcggaggaacatgtggtttaattcgatgatacgcgaggaaccttacccgggattgaaatgtagatgcatgaggcagagatgtctcttcccttcggggcttctatgtaggtgctgcatggttgt		0	0	0	2	0	0	0	0	0	0	0	0	0	5	0	0	0	0	0	0	0	0	0	0	0	0	0	1	0	0	0	0	0	3	0	0	0	0	0	0	0	0
OTU_043934	ctatgctgtaaacggtgggcgctaggtgtggggaccttccacggtttctgtgccgtagctaacgctttaagcgccccgcctggggagtacggccgcaaggctaaaactcaaaggaattgacggggacccgcacaagcggtggagcatgtggtttaattcgaagcaacgcgaagaaccttacctgatcttgacatcccactgaccgttccttaatcggaaccttccttcgggacagtggtgacaggtggtgcatggttgt		0	0	0	0	0	1	0	0	0	0	1	0	3	0	0	0	0	0	0	2	0	0	0	0	0	0	0	0	0	0	1	4	0	0	0	0	0	0	0	0	0	0
OTU_043975	ccacgccctaaacgatgagtgctaggtgtcgggagtcaaatctcggtgccgccgttaacacagtaagcactccgcctggggagtacgcacgcaagtgtgaaactcaaaggaattgacgggggcccgcacaagcagcggagcatgtggcttaattcgaagcaacgcgaagaaccttaccagggcttgacatataagtgagctcgtggaaacacgagggccgaaaggagcttatacaggtggtgcatggctgt		0	0	0	0	0	0	0	1	0	0	0	0	0	1	0	0	0	0	0	0	0	0	0	0	1	0	0	0	0	0	0	0	0	3	0	0	0	5	0	0	0	0
OTU_044088	ccacgccgtaaacgatgattactaggtgttgggggtcgaacctcagcgcccaagctaacgcgataagtaatccgcctggggagtacgtacgcaagtatgaaactcaaaggaattgacggggacccgcacaagcggtggagcatgtggtttaattcgaagatacgcgaagaaccttacccggacttgatatctaacaaatcatctagagatagaagagtgtctgcttgcagaaatgttaagacaggtgctgcacggctgt		0	0	0	0	0	0	1	0	1	0	0	0	1	1	0	0	2	0	0	0	2	2	0	0	1	0	0	4	0	0	1	0	0	0	0	0	1	1	1	1	0	0
OTU_044091	ccacgccgtaaacgatgattactcgtagtatgcgatatattgtatgctactaagggaaaccgataagtaatccacctggggagtacgccggcaacggtgaaactcaaaggaattgacgggggcccgcacaagcagtggggtatgtggtttaattcgacgcaacgcgaagaaccttaccagggcttgacatgattaggaatatataagagattatatagctctacggagtctaattacaggtggtgcatggttgt		0	0	0	0	0	0	0	5	0	0	0	0	0	0	0	0	0	0	0	0	0	0	0	0	0	0	0	1	0	0	0	0	0	2	1	0	1	2	0	0	0	0
OTU_044160	ccacgccgtaaactatgattactcggagtttgaaattaatttaagctcccaagcgaaagcgataagtaatccacctggggagtacgtcggcaacgatgaaactcaaaggaattgacgggggcccgcacaagcagtggattatgtggtttaattcgaagctacgcgaagaaccttaccaggtcttgacatcgagtgacgagcaaagagatttgcttttccttcgggacacgaagacaggtggtgcatggttgt		0	0	0	6	0	0	0	1	0	0	0	0	0	0	0	0	0	0	0	0	0	0	0	0	1	0	0	0	0	1	0	0	0	1	0	0	1	1	0	0	0	0
OTU_044224	ccatgccgtaaacggtgggcgctaggtgtgggtttccttccacgggatccgtgccgtagctaacgcattaagcgccccgcctggggagtacggccgcaaggctaaaactcaaaggaattgacggggacccgcacaagcagcggagcatgtggtttaattcgtggctacgcgaagaaccttaccagggcttgacatatacatgatagaacctagagataggggaaaggatggaacttgttccatacatgtatacaggtggtgcatggttgt		0	0	0	4	0	0	0	0	0	0	0	0	0	1	0	0	0	0	0	0	0	0	0	0	3	0	0	0	2	0	0	0	0	0	0	0	0	0	0	2	0	1
OTU_044597	ccacgctgtaaacgatgagtgctaggtgtcggcaaaagtcggtgccgcagttaacacattaagcactccgcctggggagtacgtgcgcaagcatgaaactcaaaggaattgacggggacccgcacaagcagcggagcatgtggtttaattcgtggctacgcgaagaaccttaccagggcttgacatatacatgatagaacctagagataggggaaaggatggaacttgttccatacatgtatacaggtggtgcatggttgt		0	0	0	3	0	0	0	2	0	0	1	0	0	2	0	0	0	0	0	0	0	0	0	0	1	0	0	0	1	0	0	0	0	0	2	0	0	0	0	1	0	0
OTU_044696	ccatgctgtaaacgttgtctactagccgttgggggacatgattccttagtggcgcagctaacgcgataagtagaccgcctggggagtacggtcgcaagactaaaactcaaatgaattgacgggggcccgcacaagcggtggagcatgtggtttaattcgaagcaacgcgaagaaccttaccaggtcttgacatctgctgcataacctagagataggcgaagttcttcggaacagcaagacaggtggtgcatggttgt		3	0	0	0	0	0	0	0	1	0	0	0	0	0	0	0	0	0	0	0	0	7	4	0	0	0	0	0	0	0	0	0	0	0	2	0	0	0	1	2	0	5
OTU_044699	ccgcacggtaaacgatggacacccgctgtcggcgatacactgtcggcggccaagcgaaagcgttaagtgtcccacctggggagtacgccggcaacggtgaaactcaaaggaattgacgggggcccgcacaagcggaggaacatgtggtttaattcgaagatacgcgaagaaccttacctaggcttgacattgatagaatctactagagatagtggagtgctggcttgccagagcttgaaaacaggtgctgcacggctgt		0	0	0	0	0	0	0	0	0	0	12	0	0	0	0	0	2	0	0	0	0	0	0	2	0	0	0	0	0	0	5	0	1	0	1	0	1	0	0	0	0	0
OTU_045070	ccacgccgtaaacgatgattactcgtagtatgcgatatattgtatgctactaagggaaaccgataagtaatccacctggggagtacgccggcaacggtgaaactcaaaggaattgacgggggcccgcacaagcggaggaacatgtggtttaattcgaagcaacgcgaagaaccttaccagaacttgacatccctctgacatactcttaatcgagtagttcttcggacagaggagacaggtggtgcatggttgt		0	0	0	0	0	0	0	3	0	0	0	0	0	1	0	0	0	0	0	0	0	0	0	0	0	0	0	0	0	0	0	0	0	1	0	0	3	2	0	1	0	0
OTU_045445	ctatgctgtaaacggtgggcgctaggtgtggggaccttccacggtttctgtgccgtagctaacgctttaagcgccccgcctggggagtacggccgcaaggctaaaactcaaaggaattgacgggggcccgcacaagcggaggaacatgtggtttaattcgatgatacgcgaggaaccttacccgggcttaaattacgtacgaatggcgcggaaacgcgccagccgcaaggcgtatgtgaaggtgctgcatggttgt		0	0	0	1	0	0	0	0	0	0	0	0	1	0	0	0	0	0	0	0	1	0	0	0	0	0	1	0	0	0	7	1	0	0	0	2	0	0	0	0	0	0
OTU_045869	ccacgccgtaaacgatgaatactaggtgtcgggtccaaaaggacttcggtgccgcagcaaacgcaataagtattccacctggggagtacgttcgcaagaatgaaactcaaaggaattgacggggacccgcacaagtggtggagcatgtggtttaattcgacgcaacgcgaggaaccttaccagcgtttgacatcctaggaacgaaaaagagatttttcggtgctccttcgggagaacctagagacaggtggtgcatggctgt		0	0	0	0	0	0	0	0	0	0	0	0	1	0	0	0	0	0	0	0	0	0	0	9	0	0	0	1	0	0	1	0	0	0	0	0	0	0	0	0	0	0
OTU_045922	ccacgccgtaaacgatgactactaggtgtcggggagcgaagctcttcggtgccgcagcaaacgcagtaagtagtccacctggggagtacgttcgcaagaatgaaactcaaaggaattgacgggggcccgcacaagcggtggagtatgtggtttaattcgacgcaacgcgaagaaccttaccaaggcttgacattgagtgacggccatagagatatggctttcccttcggggacacgaaaacaggtggtgcatggctgt		0	0	1	0	0	0	0	0	0	0	0	0	0	0	1	0	0	0	0	0	0	0	0	6	0	0	1	1	0	0	2	0	0	0	0	2	0	0	0	0	0	0
OTU_046106	ccacgccgtaaacgatgagtgttaggtgcctggtaaaaactgggtaccgcagctaacgcattaaacactccgcctggggagtacgcacgcaagtgtgaaactcaaaggaattgacggggacccgcacaagcagcggagcatgtggtttaattcgatgatacgcgaggaaccttacccgggattgaaatgtatacgctggatttgtgaaagcgagtctattcacttcggtgacgtatatgtaggtgctgcatggttgt		1	0	0	0	0	0	0	0	0	0	0	0	0	2	0	0	0	0	0	0	0	0	0	0	0	0	0	0	0	0	0	0	0	4	0	0	0	5	0	0	0	0
OTU_046701	ccatgccgtaaacgatgattactaagcgtcgggggtcgaacctcggcactcaagctaacgcgataagtaatccgcctggggagtacgtacgcaagtatgaaactcaaaggaattgacggggacccgcacaagcggtggagcatgtggtttaattcgaagcaacgcgaagaaccttaccaagtcttgacatctgcctgaccgttccttaaccgggactttccttcgggacaggcaagacaggtggtgcatggttgt		0	0	0	0	0	0	0	0	0	0	0	0	0	0	0	0	0	0	0	0	0	0	0	1	0	1	5	0	0	0	1	3	1	0	0	2	0	1	0	0	0	1
OTU_046880	ccatgctgtaaacgatgattactaagcgtcgggggtcgaacctcggcactcaagctaacgcgataagtaatccgcctggggagtacgtacgcaagtatgaaactcaaaggaattgacggggacccgcacaagtggtggagcatgtggtttaattcgatgatacgcgaggaaccttacccgggcttaaattgcactggctttcacccgaaagggtgttttcttcggaccagtgtgaaggtgctgcatggttgt		0	0	0	0	0	0	0	0	0	2	0	0	1	0	1	0	0	0	0	0	1	0	0	3	0	0	0	0	0	0	4	0	0	0	0	1	0	0	0	0	0	0
OTU_052676	ctatgctgtaaacggtgggcgctaggtgtggggaccttccacggtttctgtgccgtagctaacgctttaagcgccccgcctggggagtacggccgcaaggctaaaactcaaaggaattgacgggggcccgcacaagcggcggagcatgtggattaattcgatgcaacgcgaagaaccttacctgggcttgacatacactagattgggccagagatggtttgtccctttgtggttggtgtacaggtggtgcatggttgt	KY630934	0	2570	15	5	0	22	157	9	114	953	238	3173	3549	14	47	1964	0	3	49	69	1302	0	0	10	0	1200	261	11	2	0	175	493	3313	5	0	649	0	0	0	10	0	7
OTU_052680	ccacgccctaaactatgtatactggttgttgctatgctagtcatggcagtaatccacctaacggattaagtataccgcctggggagtacggtcgcaagattaaaactcaaaggaatagacggggacccgcacaagcggtggagcatgtggtttaattcgaagatacgcgaagaaccttacccggacttgatatctaacaaatcatctagagatagaagagtgtctgcttgcagaaatgttaagacaggtgctgcacggctgt	KY630935	16	7	1	494	164	36	28	659	6	0	0	2	10	48	4	65	11	107	6	8	28	106	77	52	378	1	0	195	58	82	7	4	0	249	140	1	492	302	13	16	402	70
OTU_052684	ccacgccgtaaacgatgtcgacttggaggttgtgcccttgaggcgtggcttccggagctaacgcgttaagtcgaccgcctggggagtacggccgcaaggttaaaactcaaatgaattgacgggggcccgcacaagcggtggagcatgtggtttaattcgatgcaacgcgaagaaccttacctactcttgacatccagcgaatcctttagagatagaggagtgccttcgggaacgctgagacaggtgctgcatggctgt		5	0	8	0	1	9	9	0	0	0	18	0	0	0	5	13	5	0	0	0	11	11	9	0	0	0	8	3	0	0	0	0	1	3	0	0	0	0	13	0	0	0
OTU_052686	ccatgctgtaaacggtgggcgctaggtgtagggggcttccacgtcttctgtgccgtagctaacgcattaagcgccccgcctggggagtacggccgcaaggctaaaactcaaaggaattgacgggggcccgcacaagcggcggagcatgtggattaattcgatgcaacgcgaagaaccttacctgggcttgacatgcactggatcgggctagagatagtctttccctttgtggctggtgtacaggtggtgcatggttgt	KY630936	33	4	68	3	24	12	0	0	7	50	0	5	10	340	0	0	2	31	17	0	15	166	13	5	6	0	0	8	17	466	2	0	0	3	10	3	2	0	2	523	2	385
OTU_052688	ccacgccgtaaacgatgagtactaagtgttgggggtcagacctcagtgctgcagttaacgcaataagtactccgcctgagtagtacgttcgcaagaatgaaactcaaaggaattgacgggggcccgcacaagcggtggagcatgtggtttaattcgaagcaacgcgaagaaccttaccaggtcttgacatacctttaaaggccccagagatggggagatagctatagaggatacaggtggtgcatggttgt	KY630937	0	2	0	0	0	0	0	0	0	1	1	0	0	0	6	0	0	0	1	0	0	2	0	0	0	0	0	1	0	0	3	0	0	0	0	3	0	0	0	0	0	0
OTU_052689	ccacgctgtaaactatgattactcagagtatgcgatataatgtatgctctcaagcgaaagcattaagtaatccacctggggagtacgtcggcaacgatgaaactcaaaggaattgacgggggcccgcacaagcggaggaacatgtggtttaattcgatgatacgcgaggaaccttacctgggattgaaatgtataggccggcttttggaaacaagagtcattcacttcggtgacttatatgtaggtgctgcatggttgt	KY630938	8	2	2	14	0	7	1	10	3	0	0	6	1	204	2	0	7	112	1	0	1	26	30	8	51	0	0	0	20	84	2	0	0	12	97	3	106	4	107	24	214	23
OTU_052692	ccatgctgtaaacgttgggcactaggtgtggggccgcttggttctgcgccgtagctaacgcattaagtgtcccgcctggggagtacggccgcaaggctaaaactcaaaggaattgacggggacccgcacaagcggcggagcatgcggattaattcgatgcaacgcgaagaaccttaccaaggcttgacatgcaccggtacagtgtagagatatgctggcctttttggctggtgtgcaggtggtgcatggttgt	KY630939	5	28	0	42	33	6	1	11	10	21	4	4	39	191	1	26	4	37	3	9	6	25	36	11	77	75	6	29	21	81	23	6	4	3	17	1	12	26	12	92	19	102
OTU_052695	ccacgccgtaaacgatgtcaactagccgttgggagtcttgaactcttagtggcgcagctaacgcattaagttgaccgcctggggagtacggccgcaaggttaaaactcaaatgaattgacgggggcccgcacaagcggtggagcatgtggtttaattcgatgcaacgcgaagaaccttacctactcttgacatccagagaactttccagagatggattggtgccttcgggaactctgagacaggtgctgcatggctgt	KY630940	0	0	0	0	0	1	0	0	0	0	0	0	0	0	0	1	0	0	0	0	0	8	0	0	0	0	0	0	0	0	0	0	0	0	0	0	0	0	1	0	0	0
OTU_052706	ccacacggtaaacgatggatactcgctgttggcgatacacagtcagcggcttagcgaaagcgttaagtatcccacctggggagtacgccggcaacggtgaaactcaaaggaattgacgggggcccgcacaagcggaggaacatgtggtttaattcgatgatacgcgaggaaccttacccgggcttaaattgcactggctttcacccgaaagggtgttttcttcggaccagtgtgaaggtgctgcatggttgt	KY630941	0	1	32	6	0	0	1	1	2	22	38	0	22	0	86	0	22	3	3	5	1	11	0	145	1	84	44	6	7	5	34	4	1	4	11	48	10	4	3	2	2	0
OTU_052712	ccatgccgtaaacgttgggcgctaggtgtgggactcattccacgagttccgtgccgcagctaacgcattaagcgccccgcctggggagtacggccgcaaggctaaaactcaaaggaattgacgggggcccgcacaagcggcggagcatgcggattaattcgatgcaacgcgaagaaccttacctgggtttgatatctaccggaaacccctagagataggggcccccttgtggtcggtagacaggtggtgcatggctgt	KY630942	0	0	1	0	0	0	0	0	0	0	0	2	0	2	0	0	0	0	0	0	0	0	0	0	0	0	1	0	0	0	0	0	0	3	0	1	0	0	0	0	0	0
OTU_052713	ccacgccgtaaactatgattactcagagtatgcgatatacagtatgctctcaagcgaaagcattaagtaatccacctggggagtacgtcggcaacgatgaaactcaaaggaattgacgggggcccgcacaagcggaggaacatgtggtttaattcgatgatacgcgaggaaccttacctgggattgaaatgtataggctgctagatggaaacatttggtattctcttcggagacttatatgtaggtgctgcatggttgt	KY630943	4	0	0	217	0	0	1	75	1	0	0	1	1	11	0	0	0	2	1	0	0	0	0	1	2	0	0	26	22	4	0	0	0	0	2	2	3	6	4	1	75	0
OTU_052716	ccacaccgtaaacgatgagcactaggtgtcggggaagcaattcctcggtgccggagttaacgcattaagtgctccgcctggggagtacgtacgcaagtatgaaactcaaaggaattgacggggacccgcacaagcagcggagcatgtggtttaattcgaagcaacgcgaagaaccttaccaggacttgacatccctctgaaagctctgataacgaagagccctcttcggacagaggagacaggtggtgcatggttgt	KY630944	1	0	0	2	0	0	0	61	1	0	0	0	0	1	0	0	7	8	2	0	0	5	2	2	1	0	4	0	219	3	1	0	0	0	10	0	15	7	2	2	5	0
OTU_052720	ccacgctgtaaactatgattactcagagtatgcgatataatgtatgctctcaagcgaaagcattaagtaatccacctggggagtacgtcggcaacgatgaaactcaaaggaattgacgggggcccgcacaagcggaggaacatgtggtttaattcgatgatacgcgaggaaccttacccgggattgaaatgtatatgccgtttctctgaaaggagagacattcacttcggtgacatatatgtaggtgctgcatggttgt	KY630945	1	0	1	12	0	29	2	236	2	0	0	3	0	6	0	0	0	12	0	0	0	11	16	1	0	0	0	0	4	2	2	0	0	1	33	1	12	0	18	1	0	1
OTU_052733	ccatgccgtaaacggtgggcgctaggtgtgggtttccttccacgggatccgtgccgtagctaacgcattaagcgccccgcctggggagtacggccgcaaggctaaaactcaaaggaattgacgggggcccgcacaagcggcggagcatgtggattaattcgatgcaacgcgaagaaccttacctgggcttgacatgcactggatcgggctagagatagtctttccctttgtggctggtgtacaggtggtgcatggttgt	KY630946	2	1	1	1	0	0	1	0	0	1	0	2	0	12	2	1	0	0	1	0	0	24	1	0	0	0	0	1	1	21	2	0	0	0	0	0	0	1	1	42	0	40
OTU_052735	ccacgccgtaaacgatgagtgctaggtattggcaaaagtcagtgccgcagttaacacattaagcactccgcctggggagtacgtgcgcaagcatgaaactcaaaggaattgacggggacccgcacaagcagcggagcatgtggtttaattcgaagcaacgcgaagaaccttaccaaggcttgacatatagagggcgtatttagagataaatattcctcttcggaggcctctatacaggtggtgcatggttgt	KY630947	0	0	0	8	0	0	0	4	1	0	0	1	1	5	0	0	0	0	0	0	0	0	0	10	21	0	0	1	0	12	1	0	0	8	0	0	1	13	0	16	0	0
OTU_052744	ccacgccgtaaacgttgggcgctaggtgtgggggccattccacggtctccgtgccgcagctaacgcattaagcgccccgcctggggagtacggccgcaaggctaaaactcaaaggaattgacgggggcccgcacaagcggcggagcatgttgcttaattcgatgcaacgcgaagaaccttacctaggcttgacatgcacggaaatctcgcagagatgcggggtccgtaagggccgtgcacaggtggtgcatggttgt	KY630948	18	1	3	1	0	0	0	1	2	2	0	0	4	0	0	8	0	0	13	0	0	14	4	0	2	0	2	0	3	3	1	0	0	1	3	0	2	0	0	1	1	3
OTU_052747	ccacgcagtaaacgatgataactcgttgtcggcgatacacagtcggtgactaagcgaaagcgataagttatccacctggggagtacgttcgcaagaatgaaactcaaaggaattgacgggggcccgcacaagcggaggaacatgtggtttaattcgatgatacgcgaggaaccttacccgggcttgaaagttagtgacgattctggaaacaggatttcccttcggggcacaaaactaggtgctgcatggttgt	KY630949	0	2	15	1	0	0	0	0	0	4	0	0	1	0	28	3	0	0	0	0	1	0	0	0	0	0	10	1	0	0	2	0	1	0	1	0	0	1	0	0	0	0
OTU_052763	ccacgctgtaaacgatggatactagctgtatgtatgtaagtatatgtggctaagcgaaagtgataagtatcccacctggggagtacggtcgcaaggctgaaactcaaaggaattgacgggggcccgcacaagcggtggagcatgtggtttaattcgatgatacgcgaggaaccttaccaaggtttaaatgagacagggatacgacagagatggagtagtcttcggacttgtttcaaggtgctgcatggttgt	KY630950	0	0	0	34	0	1	0	1	0	0	0	0	1	1	2	0	0	7	0	22	2	0	2	0	3	0	0	0	1	4	1	0	0	74	1	0	0	0	0	0	0	6
OTU_052805	ccacgccgtaaacgatgagtgttaggtgtctgcaaaagtgggtgccgcagctaacgcattaaacactccgcctggggagtacgcacgcaagtgtgaaactcaaaggaattgacggggacccgcacaagcagcggagcatgtggtttaattcgaagcaacgcgaagaaccttaccaagtcttgacatatttcggcgtttactagagatagtaagctatgacttcggtcaactgaaatacaggtggtgcatggttgt	KY630951	3	0	0	0	0	3	0	0	0	0	0	0	0	0	0	0	4	6	0	0	1	28	4	0	0	0	0	0	1	0	0	0	1	1	4	0	0	1	20	0	0	16
OTU_052811	ccacgctgtaaactatgattactcagagtatgcgatataatgtatgctctcaagcgaaagcattaagtaatccacctggggagtacgtcggcaacgatgaaactcaaaggaattgacgggggcccgcacaagcggaggaacatgtggtttaattcgatgatacgcgaggaaccttacccgggattgaaatgtatatgcaggtactggaaacagtgctgtttttcgtaagaagacatatatgtaggtgctgcatggttgt	KY630952	1	0	0	47	0	0	0	127	1	0	0	1	0	28	1	0	0	1	0	1	1	0	3	2	3	0	0	4	7	6	0	1	0	5	27	1	16	2	5	2	7	0
OTU_052851	ccacgccgtaaacgatgagcactaggtgtcgggtgaaagctcggtgccggcgttaacacaataagtgctccgcctggggagtacgttcgcaagaataaaactcaaaggaattgacggggacccgcacaagtagcggagcatgtggtttaattcgaagcaacgcgaagaaccttacctaagcttgacatacctttgcaaggaaagataaaaaattcccctgtacttgtacacaaaggatacaggtggtgcatggttgt	KY630953	9	0	1	4	0	12	0	0	0	0	0	0	1	3	1	0	4	9	0	0	0	16	5	4	0	0	0	1	0	0	0	0	0	0	2	0	2	0	8	1	3	6
OTU_052862	ccacgcagtaaacgatgataactgggcgtatgcgatatacagtatgctcctaagcgaaagcgttaagttatccacctggggagtacgccggcaacggtgaaactcaaaggaattgacgggggcccgcacaagcggaggaacatgtggtttaattcgatgcaacgcgaagaaccttacctactcttgacatccaaagaattctgcagagatgcggaagtgccttcgggagctttgagacaggtgctgcatggctgt		1	4	0	0	0	0	17	3	68	6	10	0	1	0	1	4	0	4	0	5	30	0	2	3	7	1	0	2	0	0	0	11	4	0	1	1	0	0	0	0	0	1
OTU_052869	ccacgctgtaaacgatgaatactagatttttgcgatatacagtaagagtctaagcgaaagcgataagtattccacctggggagtacgccggcaacggtgaaactcaaaggaattgacgggggcccgcacaagcggaggaacatgtggtttaattcgatgatacgcgaggaaccttacccgggattgaaatgtagatgcttcaaggtgaaagctttgattccttcgggacgtctatgtaggtgctgcatggttgt		1	0	0	0	0	9	0	5	0	0	0	0	0	0	0	0	5	12	0	0	0	21	6	0	0	0	0	0	2	0	0	0	0	0	1	0	4	0	6	0	0	0
OTU_052876	ccacgccgtaaacgatgattactcgtagtatgcgatatattgtatgctactaagggaaaccgataagtaatccacctggggagtacgccggcaacggtgaaactcaaaggaattgacgggggcccgcacaagcggaggaacatgtggtttaattcgatgatacgcgaggaaccttacccgggcttgaattgcagaggaacaatccagagatggtgcggcccttcggggtctctgtgaaggtgctgcatggttgt		0	0	0	0	2	0	1	57	0	0	0	0	2	0	0	0	0	0	0	1	0	0	5	0	0	0	0	1	1	4	0	0	0	0	0	0	2	0	0	1	0	0
OTU_052905	ccatgctgtaaacgttgtctactagccgttgggggacatgattccttagtggcgcagctaacgcgataagtagaccgcctggggagtacggtcgcaagactaaaactcaaatgaattgacgggggcccgcacaagcggtggagcatgtggtttaattcgaagatacgcgaagaaccttacccggacttgatatctaacaaatcatctagagatagaagagtgtctgcttgcagaaatgttaagacaggtgctgcacggctgt		17	0	0	2	0	4	0	0	0	0	0	0	0	0	1	1	19	4	0	0	1	8	27	0	1	0	0	0	1	2	0	0	0	0	10	0	0	0	69	2	0	13
OTU_052908	ccacgccgtaaactatgattactcggagtttgaaattaatttaagctcccaagcgaaagcgataagtaatccacctggggagtacgtcggcaacgatgaaactcaaaggaattgacgggggcccgcacaagcggaggaacatgtggtttaattcgatgatacgcgaggaaccttacccgggattgaaatgtagatgcatgaggcagagatgtctcttcccttcggggcttctatgtaggtgctgcatggttgt		0	0	0	43	0	0	0	5	0	0	0	0	1	4	0	0	1	2	1	6	0	1	1	0	5	0	0	1	0	6	0	1	0	9	12	0	4	30	0	6	0	1
OTU_052909	ctatgctgtaaacggtgggcgctaggtgtggggaccttccacggtttctgtgccgtagctaacgctttaagcgccccgcctggggagtacggccgcaaggctaaaactcaaaggaattgacgggggcccgcacaagcggcggagcatgtggattaattcgatgcaacgcgaagaaccttacctactcttgacatccaaagaagaactcagagatgagtttgtgccttcgggagctttgagacaggtgctgcatggctgt		0	15	2	0	2	2	4	0	6	1	4	15	1	0	2	22	1	0	1	1	8	0	0	0	0	8	3	0	0	0	4	4	4	0	0	5	0	0	0	0	0	0
OTU_052926	ccacgcagtaaacgatgataactgggcgtatgcgatatacagtatgctcctaagcgaaagcgttaagttatccacctggggagtacgccggcaacggtgaaactcaaaggaattgacgggggcccgcacaagcggaggaacatgtggtttaattcgatgatacgcgaggaaccttacccgggcttaaattgcagtggaatgatgtggaaacatgtcagtgagcaatcaccgctgtgaaggtgctgcatggttgt		0	27	0	0	0	1	0	0	15	0	0	1	3	0	0	0	0	0	0	0	1	0	1	0	0	0	0	0	0	1	0	0	0	0	0	1	0	0	0	0	0	0
OTU_052939	ccatgccgtaaacggtgggcgctaggtgtgggtttccttccacgggatccgtgccgtagctaacgcattaagcgccccgcctggggagtacggccgcaaggctaaaactcaaaggaattgacgggggcccgcacaagcggcggagcatgtggattaattcgatgcaacgcgaagaaccttacctggccttgacataccaagagtttgctagagatagcgaagtgccttcgggaacttggatacaggtgctgcatggctgt		23	0	0	1	0	2	2	0	0	0	2	0	1	0	2	0	2	7	1	0	1	14	24	0	1	0	1	1	0	2	0	0	0	0	0	0	1	0	37	1	1	44
OTU_052977	ccacacggtaaacgatgaatactcgctgtaggcgatacacagtctgcggcctagcgaaagcgttaagtattccacctggggagtacgccggcaacggtgaaactcaaaggaattgacgggggcccgcacaagcggtggagcatgtggtttaattcgatgcaacgcgaagaaccttacctggtcttgacatccacagaactttccagagatggattggtgccttcgggaactgtgagacaggtgctgcatggctgt		1	0	0	0	0	0	1	0	0	0	0	0	0	0	0	1	2	0	0	0	1	0	1	0	0	0	0	0	0	0	0	0	1	0	0	0	0	0	4	0	1	0
OTU_053055	ccacgccgtaaacgatgaatactaggtgtgggggtttcaacacctccgtgccgccgctaacgcattaagtattccgcctggggagtacggtcgcaagattaaaactcaaaggaattgacgggggcccgcacaagcggcggagcatgtggattaattcgatgcaacgcgaagaaccttacctgggcttgacatatacgggatcgctgcagagatgtggtttcccttgtggctcgtatacaggtggtgcatggttgt		0	0	0	0	0	0	0	0	0	0	0	0	1	0	0	0	0	0	0	0	0	2	0	1	1	0	0	2	0	1	0	0	0	0	1	1	0	0	0	0	0	0
OTU_053087	ccacgcagtaaacgatgataactgggcgtatgcgatatacagtatgctcctaagcgaaagcgttaagttatccacctggggagtacgccggcaacggtgaaactcaaaggaattgacgggggcccgcacaagcggaggaacatgtggtttaattcgaagatacgcgaagaaccttacctaggcttgacattgatagaatctactagagatagtggagtgctggcttgccagagcttgaaaacaggtgctgcacggctgt		0	0	0	0	3	0	6	0	0	0	19	0	0	0	0	3	0	0	0	0	0	0	1	1	2	0	0	1	0	0	2	2	0	0	0	0	0	0	0	0	0	0
OTU_053108	ccatgctgtaaacgttgggaactgggtgtggggggctgttttggtttcctgtgtcgtagctaacgcgttaagttccccgcctggggagtacggtcgcaaggctaaaactcaaaggaattgacgggggcccgcacaagcggtggagcatgtggtttaattcgatgcaacgcgaagaaccttacctggtcttgacatccacggaagactgcagagatgcggttgtgccttcgggaaccgtgagacaggtgctgcatggctgt		5	0	0	0	0	1	2	0	0	0	3	0	0	0	0	0	2	1	0	1	0	0	0	0	0	0	0	1	0	0	0	0	0	0	0	0	0	0	1	0	0	0
OTU_053142	ccacgccgtaaacgatgaatactaggtgtcgggtggcagagccattcggtgccgcagcaaacgcagtaagtattccacctggggagtacgttcgcaagaatgaaactcaaaggaattgacggggacccgcacaagcggtggagcatgtggtttaattcgaagcaacgcgaagaaccttaccaagtcttgacatccctctgaccggtgagtaacgtcacctttccttcgggacagaggagacaggtggtgcatggttgt	KY630954	0	0	10	3	0	0	0	0	0	0	0	0	7	0	2	0	0	0	0	2	0	0	0	11	0	0	0	0	0	0	0	11	0	0	0	1	1	5	0	0	0	0
OTU_053177	ccacgccgtaaacgatgagtgctaggtgtcgggggtcaaacctcggtgccgacgttaacacattaagcactccgcctggggagtacgtgcgcaagcatgaaactcaaaggaattgacggggacccgcacaagcagcggagcatgtggtttaattcgaagcaacgcgaaaaaccttaccagggcttgacatctagtggacgaatgtagagatacattgttttcttcggaaactgctagacaggtggtgcatggttgt	KY630955	0	0	0	5	0	0	0	3	0	0	0	0	1	2	0	0	0	2	1	0	0	2	0	0	0	0	1	0	36	3	1	0	0	0	1	0	0	0	0	0	0	0
OTU_053189	ccacgcagtaaacgatgattactcagagtatgcgatatactgtatgctctcaagcgaaagcgttaagtaatccacctggggagtacgtcggcaacgatgaaactcaaaggaattgacgggggcccgcacaagcggtggagcatgtggtttaattcgatgcaacgcgaagaaccttacctggccttgacataccaagagtttgctagagatagcgaagtgccttcgggaacttggatacaggtgctgcatggctgt		10	0	0	0	0	4	3	0	0	0	0	1	0	0	1	0	12	4	1	0	2	1	8	0	0	0	0	0	0	1	0	0	0	0	5	0	2	0	117	1	0	3
OTU_053235	ccacgccgtaaacgatgagtgctaagtgttagggggtttccgccccttagtgctgcagctaacgcattaagcactccgcctggggagtacggtcgcaagactgaaactcaaaggaattgacgggggcccgcacaagcggcggagcatgtggattaattcgatgcaacgcgaagaaccttacctgggcttgacatacactagattgggccagagatggtttgtccctttgtggttggtgtacaggtggtgcatggttgt		0	26	1	0	0	0	2	1	1	6	1	2	8	0	1	6	2	2	2	0	2	0	0	0	0	3	0	1	0	1	6	0	4	0	0	1	1	0	1	0	0	0
OTU_053239	ccacgccgtaaacgatgtatactaggtgttggggaacaaagttcttcggtgccgcagcaaacgcaataagtataccacctggggagtacgttcgcaagaatgaaactcaaaggaattgacggggacccgcacaagcggtggagcatgtggtttaattcgaagcaacgcgaagaaccttaccaaatcttgacatccccctgaccggtatgtaatggtacctttccttcgggacaggggagacaggtggtgcatggttgt	KY630956	0	0	0	0	0	0	0	0	0	3	0	0	0	0	2	0	0	0	0	0	0	0	0	0	0	0	3	4	0	0	0	13	0	1	0	5	0	1	0	0	0	0
OTU_053255	ccacgccgtaaacgatgaatactaggtgtcgggaaacaaagttttccggtgccgcagcaaacgcaataagtattccacctggggagtacgttcgcaagaatgaaactcaaaggaattgacggggacccgcacaagcggtggagcatgtggtttaattcgaagcaacgcgaagaaccttaccaagtcttgacatcgatctgcccggactgtaacgagtcctttcccttcggggacagagaagacaggtggtgcatggttgt	KY630957	0	0	0	0	0	0	0	0	0	0	0	0	3	0	3	0	0	0	0	0	0	2	0	0	0	0	0	3	0	0	2	6	0	0	0	14	0	0	0	0	0	0
OTU_053285	ccacgccgtaaacgatgattactcgtagtatgcgatatattgtatgctactaagggaaaccgataagtaatccacctggggagtacgccggcaacggtgaaactcaaaggaattgacgggggcccgcacaagcggaggaacatgtggtttaattcgatgatacgcgaggaaccttacccgggcttgaaatgtagatgacggcaggtgaaagcttgctttccttcgggacatctatgtaggtgctgcatggttgt	KY630958	0	0	0	4	0	2	4	3	0	0	1	0	0	1	0	3	0	1	0	3	0	0	1	1	4	0	1	0	0	0	0	0	0	0	0	0	1	2	0	0	0	0
OTU_053333	ccacgccctaaacgatgaatgctagttgttgccctgcttgtcagggcagtaatgcagctaacgcattaagcattccgcctggggagtacggtcgcaagattaaaactcaaaggaattgacggggacccgcacaagcagcggagcatgtggtttaattcgaagcaacgcgaagaaccttacctacacttgacatcccttgcattacccttaatcggggaaatctcttcggagacaaggtgacaggtggtgcatggttgt		1	0	0	0	0	0	1	0	0	1	6	0	0	0	0	0	0	0	1	4	1	0	0	1	0	0	1	5	0	1	1	0	0	0	0	0	0	0	1	0	0	0
OTU_053370	ccacgccctaaactatgtatactggttgttgctatgctagtcatggcagtaatccacctaacggattaagtataccgcctggggagtacggtcgcaagattaaaactcaaaggaatagacggggacccgcacaagcggtggagcatgtggtttaattcgacgcaacgcgaagaaccttaccagggcttgacatgacagtgacgggttaagagattaaccgttcccttcggggacactgccacaggtggtgcatggttgt		1	0	1	5	0	0	0	0	0	0	0	0	1	2	2	1	0	0	0	0	2	0	0	1	2	0	0	5	1	0	0	0	0	3	0	0	1	8	0	0	0	0
OTU_053376	ccacgccgtaaacgatgagtgctaggtgtcgggagtcaaatctcggtgccgcagttaacgcaataagcactccgcctggggagtacgtacgcaagtatgaaactcaaaggaattgacggggacccgcacaagcagcggagcatgtggtttaattcgaagctacgcgaagaaccttaccaggtcttgacatcgagtgacgagcaaagagatttgcttttccttcgggacacgaagacaggtggtgcatggttgt	KY630959	0	0	0	1	0	0	0	4	0	0	0	0	0	1	0	0	0	0	0	0	0	0	0	0	2	0	1	0	3	0	0	0	0	0	1	0	0	1	1	1	5	0
OTU_053380	ccacgccgtaaacgatggatactagctgttggaggtatcgacccctccagtagcgaagctaacgcgttaagtatcccgcctgtggagtacggccgcaaggctaaaacataaaggaattgacggggacccgcacaagcggtggatcatgttctttaattcgatgataaacgaagaaccttaccagggtttgacatcccgagaaggactccgaaaggagactgtgctttattgaactcggtgacagatgatgcatggccgt		0	0	0	0	0	0	0	0	0	0	0	0	0	0	0	0	0	0	0	0	0	0	0	0	0	0	0	0	5	12	0	0	0	0	0	0	0	0	0	0	0	0
OTU_053408	ccacgccgtaaacgatgaatgctaggtattgggggtcaaacctcggtgccgcagttaacacattaagcattccgcctggggagtacgcgcgcaagcgtgaaactcaaaggaattgacggggacccgcacaagcagcggagcatgtggtttaattcgtggctacgcgaagaaccttaccagggcttgacatatacatgatagaacctagagataggggaaaggatggaacttgttccatacatgtatacaggtggtgcatggttgt		0	0	0	0	0	0	0	2	0	0	0	0	1	1	0	0	0	0	0	0	0	0	0	1	0	0	0	1	25	6	0	0	0	5	1	0	0	0	0	1	1	0
OTU_053434	ccatgctgtaaacgttgtctactagccgttgggggacatgattccttagtggcgcagctaacgcgataagtagaccgcctggggagtacggtcgcaagactaaaactcaaatgaattgacgggggcccgcacaagcggtggagcatgtggtttaattcgaagcaacgcgaagaaccttaccggggcttgacatatatctgaccctcttagagataagagctttcttcggaacagatatacaggtggtgcatggttgt	KY630960	3	0	0	0	0	3	0	0	0	0	0	0	0	0	0	0	9	2	0	0	0	6	1	0	0	0	0	0	0	0	0	0	0	0	0	0	0	0	20	0	0	0
OTU_053435	ctatgctgtaaacggtgggcgctaggtgtggggaccttccacggtttctgtgccgtagctaacgctttaagcgccccgcctggggagtacggccgcaaggctaaaactcaaaggaattgacggggacccgcacaagtggtggagcatgtggtttaattcgacgcaacgcgaggaaccttaccagcgtttgacatcctaagaaagtgaaagagatttcgctgtgctccttcgggagaacttagagacaggtggtgcatggctgt		0	0	0	0	0	1	0	0	0	3	0	0	2	0	2	0	0	1	0	0	0	0	0	0	0	0	3	0	0	0	1	4	0	0	0	3	0	0	0	3	0	0
OTU_053470	ccatgccgtaaacgatgattactaagcgtcgggggtcgaacctcggcactcaagctaacgcgataagtaatccgcctggggagtacgtacgcaagtatgaaactcaaaggaattgacggggacccgcacaagtggtggagcatgtggtttaattcgatgcaacgcgaagaaccttacctggccttgacataccaagagtttgctagagatagcgaagtgccttcgggaacttggatacaggtgctgcatggctgt		0	0	0	0	0	0	0	0	0	0	0	0	0	0	1	0	12	2	0	0	0	3	0	0	0	0	0	2	0	0	0	0	1	0	0	0	0	0	20	0	0	1
OTU_053502	ccacgccgtaaacgatgattactcgtagtatgcgatatattgtatgctactaagggaaaccgataagtaatccacctggggagtacgccggcaacggtgaaactcaaaggaattgacgggggcccgcacaagcggaggaacatgtggtttaattcgatgatacgcgaggaaccttacccgggattgaaatgtgtaggaaggacttaggagactgagtttgtctggtttaccagtctacatgtaggtgctgcatggttgt		0	1	0	4	0	0	0	2	0	0	0	0	0	1	0	0	0	0	0	0	0	0	0	0	0	0	0	3	0	2	0	0	0	0	0	0	1	0	0	0	0	0
OTU_053533	ccacgcagtaaacgatgaatactagttttttgcgatatactgtaagagactaagcgaaagcgataagtattccacctggggagtacgccggcaacggtgaaactcaaaggaattgacgggggcccgcacaagcggaggaacatgtggtttaattcgatgatacgcgaggaaccttacccgggattgaaatgtagatgccagctccagaaatggggtattccttcgggacatctatgtaggtgctgcatggttgt	KY630961	0	1	0	0	0	0	0	0	0	0	0	0	0	0	0	0	0	0	0	0	0	0	0	1	6	0	0	1	0	0	0	0	0	1	0	0	1	1	0	0	0	0
OTU_053573	ccacgctgtaaacgatgagtgttaggttcttggtttaaactgggagccgcagctaacgcattaaacactccgcctggggagtacgcacgcaagtgtgaaactcaaaggaatagacggggacccgcacaagcggtggagcatgtggtttaattcgaagatacgcgaagaaccttacctaggcttgacattgatagaatctactagagatagtggagtgctggcttgccagagcttgaaaacaggtgctgcacggctgt		0	0	0	0	0	0	1	0	0	1	8	0	2	0	0	3	3	0	0	0	1	0	0	0	0	2	0	0	0	2	0	4	1	0	0	1	1	1	0	0	0	0
OTU_053627	ccacgccgtaaacgatgtcgacttggaggttgtgcccttgaggcgtggcttccggagctaacgcgttaagtcgaccgcctggggagtacggccgcaaggttaaaactcaaatgaattgacgggggcccgcacaagcggtggagcatgtggtttaattcgatgatacgcgaggaaccttacccgggattgaaatgtatatgctgacaggtagaaatacttgttgttcccttcggggacatatatgtaggtgctgcatggttgt		0	0	0	1	2	0	0	0	1	0	0	0	0	0	0	3	0	0	0	3	0	0	1	2	0	0	0	0	0	1	0	0	2	0	0	0	0	2	0	1	0	0
OTU_053636	ccacgccgtaaactatgattactcggagtttgaaattaatttaagctcccaagcgaaagcgataagtaatccacctggggagtacgtcggcaacgatgaaactcaaaggaattgacgggggcccgcacaagcggaggaacatgtggtttaattcgatgatacgcgaggaaccttacccgggattgaaatgtagatgccagctccagaaatggggtattccttcgggacatctatgtaggtgctgcatggttgt	KY630962	0	0	0	0	0	0	0	0	1	0	0	0	0	0	0	0	0	0	0	1	0	0	1	0	4	0	0	1	0	2	0	0	0	0	0	0	4	0	0	1	0	2
OTU_053662	ccacgcagtaaacgatgattactgggcgtatgcgatatacagtatgctcctgagcgaaagcgttaagtaatccacctggggagtacgccggcaacggtgaaactcaaaggaattgacgggggcccgcacaagcggtggagcatgtggtttaattcgatgcaacgcgaagaaccttacctactcttgacatccaaagaatcctgtagagatacgggagtgccttcgggagctttgagacaggtgctgcatggctgt		0	0	0	0	0	0	9	0	0	0	0	0	0	0	0	1	0	0	0	0	7	0	0	0	0	0	0	0	0	0	0	0	0	0	0	0	0	0	0	0	0	0
OTU_053663	ccacgccctaaacgatgaatgctagttgttgccctgcttgtcagggcagtaatgcagctaacgcattaagcattccgcctggggagtacggtcgcaagattaaaactcaaaggaatagacggggacccgcacaagcggtggagcatgtggtttaattcgacgcaacgcgaggaaccttaccagcgtttgacatcctaagaaagtgaaagagatttcgctgtgctccttcgggagaacttagagacaggtggtgcatggctgt		0	0	1	0	0	0	0	0	1	1	1	0	0	0	0	0	1	0	0	0	0	0	0	1	0	0	0	2	0	0	0	0	0	0	1	2	0	0	0	0	0	0
OTU_053673	ccacgccctaaactatgtatactggttgttgctatgctagtcatggcagtaatccacctaacggattaagtataccgcctggggagtacggtcgcaagattaaaactcaaaggaattgacgggggcccgcacaagcggcggagcatgcggattaattcgatgcaacgcgaagaaccttaccaaggcttgacatacactgcgatggttccagagatgggccagccttcggggtggtgtacaggtggtgcatggttgt		0	0	0	6	0	0	0	5	0	0	0	0	0	0	0	0	0	0	0	0	0	0	0	0	5	0	0	0	0	0	0	0	0	3	0	0	3	3	0	0	2	0
OTU_053739	ccacgcagtaaacgatgattactagttgtttgcgatacacagtaagcgactgagcgaaagcattaagtaatccacctggggagtacgttcgcaagaatgaaactcaaaggaattgacgggggcccgcacaagcggtggagcatgtggtttaattcgatgcaacgcgaagaaccttacctggccttgacataccaagagtttgctagagatagcgaagtgccttcgggaacttggatacaggtgctgcatggctgt		0	0	0	0	0	0	0	0	0	0	0	0	0	0	0	0	3	2	0	0	0	1	8	0	0	0	0	0	0	0	0	0	0	0	3	0	1	0	13	0	0	3
OTU_053759	ccacgccgtaaacgatgagcactagatgtcgggttcgcaagaattcggtgtcgcagttaacgcattaagtgctccgcctggggagtacgcacgcaagtgtgaaactcaaaggaattgacggggacccgcacaagcagcggagcatgtggtttaattcgacgcaacgcgaagaaccttaccaagtcttgacatattttagaagttattagagataataacctatgacttcggtcaactaaaatacaggtggtgcatggttgt		0	2	0	0	3	0	1	0	0	0	0	0	3	0	0	0	0	0	0	0	0	0	0	0	0	0	0	0	0	0	0	2	4	0	0	0	0	0	0	0	0	0
OTU_053768	ccacgccgtaaacgatgagtgctaggtgtcgggggtcaaacctcggtgccgacgttaacacattaagcactccgcctggggagtacgtgcgcaagcatgaaactcaaaggaattgacgggggcccgcacaagcggcggagcatgtggattaattcgatgcaacgcgaagaaccttacctgggcttgacatatacgggatcgctgcagagatgtggtttcccttgtggctcgtatacaggtggtgcatggttgt		0	0	0	6	0	0	1	2	0	0	0	0	0	1	0	0	0	1	0	0	0	1	0	0	3	0	0	0	2	3	0	0	0	0	0	0	0	0	0	10	1	2
OTU_053773	ccacgccgtaaacgatgattactaggtgttgggggtcaaacctcagcgcccaagctaacgcgataagtaatccgcctggggagtacgtacgcaagtatgaaactcaaaggaattgacggggacccgcacaagcagcggagcatgtggtttaattcgaagcaacgcgaagaaccttaccaggacttgacatatatgagaaaagcttagagataagtaatactcttcggagactgatatacaggtggtgcatggttgt		0	1	0	0	0	0	2	0	6	1	0	1	3	0	0	0	0	0	0	1	1	0	0	0	0	1	3	0	0	0	2	2	7	0	0	1	0	0	0	0	0	0
OTU_053855	ccacgccgtaaacgatgaatactaggtgtgggggtttcaacacctccgtgccgccgctaacgcattaagtattccgcctggggagtacggtcgcaagattaaaactcaaaggaattgacggggacccgcacaagcggtggagcatgtggtttaattcgaagcaacgcgaagaaccttacctggtcttgacatccctctgaccggacagtaatgtgtcctttccttcgggacagaggagacaggtggtgcatggttgt		0	0	0	0	0	0	0	0	0	0	0	0	0	0	0	0	0	0	0	0	0	2	0	0	0	0	0	8	0	0	0	0	0	0	0	4	0	0	0	0	0	0
OTU_053859	ccacgccgtaaacgatgagtactaggtgtcggaggtttcaataccctcggtgccgcagttaacgcaataagtactccgcctggggactacggtcgcaagactgaaactcaaaggaattgacgggggcccgcacaagcggtggagcatgtggtttaattcgatgcaacgcgaagaaccttacctggccttgacataccaagagtttgctagagatagcgaagtgccttcgggaacttggatacaggtgctgcatggctgt	KY630963	0	0	0	0	0	2	0	0	0	0	0	0	0	0	0	0	5	0	0	0	0	0	4	0	0	0	0	0	0	0	0	0	0	0	0	0	0	0	1	0	0	1
OTU_053867	ccacgccgtaaacgatgagtgctaggtgtcgggcgtcaaaactcggtgccacagttaacgcaataagcactccgcctggggagtacgtgcgcaagcatgaaactcaaaggaattgacggggacccgcacaagcagcggagcatgtggtttaattcgaagcaacgcgaaaaaccttaccaggacttgacatactagtgccttgtgtagagatacacaattttcttcggaaacactaatacaggtggtgcatggttgt	KY630964	0	0	0	0	0	0	0	0	0	0	0	0	0	1	0	0	0	0	0	0	0	7	0	0	0	0	0	0	1	0	0	0	0	2	0	0	0	0	1	0	2	0
OTU_053928	ccatgctgtaaacggtgggcgctaggtgtagggggcttccacgtcttctgtgccgtagctaacgcattaagcgccccgcctggggagtacggccgcaaggctaaaactcaaaggaattgacggggacccgcacaagcagcggagcatgtggtttaattcgaagcaacgcgaagaaccttaccaggacttgacatactagtgccaggtatagagatatacccttatcttagatacactaatacaggtggtgcatggttgt		2	1	0	0	1	0	0	0	0	0	0	0	0	12	0	0	0	2	1	0	0	0	0	0	0	0	0	0	3	6	1	0	1	0	0	0	1	0	4	0	0	2
OTU_053990	ccacgccgtaaacgatgagtgctaggtgtcgggggtcaaacctcggtgccgacgttaacacattaagcactccgcctggggagtacgtgcgcaagcatgaaactcaaaggaattgacggggacccgcacaagcagcggagcatgtggtttaattcgatgatacgcgaggaaccttacccgggattgaaatgtagatgcatgaggcagagatgtctcttcccttcggggcttctatgtaggtgctgcatggttgt		0	0	0	5	0	0	0	5	0	0	0	0	0	0	0	0	0	0	0	0	0	0	0	0	0	0	0	0	0	2	0	0	0	0	0	0	0	0	0	1	0	0
OTU_054226	ccatgccgtaaacggtgggcgctaggtgtgggtttccttccacgggatccgtgccgtagctaacgcattaagcgccccgcctggggagtacggccgcaaggctaaaactcaaaggaatagacggggacccgcacaagcggtggagcatgtggtttaattcgaagatacgcgaagaaccttacctaggcttgacattgatagaatctactagagatagtggagtgctggcttgccagagcttgaaaacaggtgctgcacggctgt		0	0	0	0	0	1	0	0	0	0	0	0	0	2	0	0	0	0	0	0	0	1	0	1	0	0	0	0	0	2	0	0	1	0	1	0	0	0	0	1	0	0
OTU_054238	ccgcgctgtaaacgttgtatgctggacattggtgatatactatcagtgtctgagggaaaccattaagcataccacctggggagtacgccggcaacggtgaaactcaaaggaattgacgggggcccgcacaagcggaggaacatgtggtttaattcgatgatacgcgaggaaccttacccgggattgaaatgtatatgccgtttctctgaaaggagagacattcacttcggtgacatatatgtaggtgctgcatggttgt		0	0	0	0	0	0	0	13	0	0	0	0	0	0	0	0	0	0	0	0	0	0	1	0	0	0	0	0	0	0	0	0	0	0	0	0	0	0	0	0	0	0
OTU_054239	cctagccgtaaacgatggacactaggtgtggggacatgtatgtttccgtgccgcagctaacgcattaagtgtcccgcctggggagtacggtcgcaagactaaaactcaaaggaattgacgggggcccgcacaagcagcggagcatgtggcttaattcgaagcaacgcgaagaaccttaccaggacttgacatactagtgccaggtatagagatatacccttatcttagatacactaatacaggtggtgcatggttgt		0	0	0	1	0	0	0	1	0	0	0	0	0	2	0	0	0	0	0	0	0	0	0	0	0	0	0	0	2	1	0	0	0	0	1	0	1	0	0	0	3	1
OTU_054417	ccacgctgtaaacgatgagtgctaggtgtcggcaagagtcggtgccgcagttaacacattaagcactccgcctggggagtacgtgcgcaagcatgaaactcaaaggaattgacggggacccgcacaagcagcggagcatgtggtttaattcgacgcaacgcgaggaaccttaccagcgtttgacatcccaagaagttaacagagatgttttcgtgcctcttcggaggaacttggtgacaggtggtgcatggctgt		0	2	0	0	0	0	0	0	0	0	0	0	1	0	0	2	0	0	0	0	0	1	0	0	1	0	0	1	0	0	0	1	0	0	1	0	1	0	1	0	0	0
OTU_054433	ccacgctgtaaacgttgggaactaggtgtggggatgctatcctgtgtttctgcgccgtagctaacgcattaagttccccgcctggggagtacggtcgcaaggctaaaactcaaaggaattgacggggacccgcacaagcagcggagcatgtggtttaattcgacgcaacgcgaagaaccttaccaagtcttgacatatttcggcgattaatagagatattaatctatgacttcggtcaactgaaatacaggtggtgcatggttgt		0	0	0	0	0	0	0	0	0	0	0	0	0	5	0	0	0	2	0	0	0	0	0	0	1	0	0	0	0	0	0	0	0	0	0	0	0	3	0	0	2	0
OTU_054469	ctatgctgtaaacggtgggcgctaggtgtggggaccttccacggtttctgtgccgtagctaacgctttaagcgccccgcctggggagtacggccgcaaggctaaaactcaaaggaattgacggggacccgcacaagcggtggagcatgtggtttaattcgaagcaacgcgaagaaccttacctgctcttgacatcccggtgaccggcaagtaatgttgccttttcttcggaacaccggtgacaggtggtgcatggttgt		0	0	0	0	0	0	0	0	0	4	0	0	3	0	1	0	0	0	0	0	0	0	0	0	0	1	1	0	0	0	2	4	0	0	0	5	0	0	0	0	0	0
OTU_054479	ccacacagtaaacgatgaatactcgctgtttgcgatatacagtaagcggccaagcgaaagcattaagtattccacctggggagtacgccggcaacggtgaaactcaaaggaattgacgggggcccgcacaagcggaggaacatgtggtttaattcgatgatacgcgaggaaccttacccgggattgaaatgtaggagttagatgatgagagtcattgtcccttcggggctcctatgtaggtgctgcatggttgt		0	1	0	5	0	0	0	0	0	0	0	0	0	0	0	0	0	1	0	1	0	0	1	0	2	0	0	0	0	0	0	0	0	0	0	1	1	0	0	0	0	0
OTU_054561	ccacgccgtaaacgatgaatactaggtgtgggggtttcaacacctccgtgccgccgctaacgcattaagtattccgcctggggagtacggtcgcaagattaaaactcaaatgaattgacgggggcccgcacaagcggtggagcatgtggtttaattcgatgcaacgcgaagaaccttacctactcttgacatccaaagaagaactcagagatgagtttgtgccttcgggagctttgagacaggtgctgcatggctgt		0	0	4	0	0	2	0	0	0	0	0	0	0	0	0	0	0	0	1	10	0	0	0	1	0	0	0	2	0	0	1	0	0	0	0	1	0	0	0	0	0	0
OTU_054712	ccacgctgtaaacgatgagtgctaggtgtcgggagtcaaatctcggtgccgcagctaacgcaataagcactccgcctggggagtacgtgcgcaagcatgaaactcaaaggaattgacggggacccgcacaagcagcggagcatgtggtttaattcgaagcaacgcgaaaaaccttaccagggcttgacatctagtggacgaatgtagagatacattgttgt	KY630965	0	0	0	0	0	0	0	0	0	0	0	0	0	1	0	0	0	1	0	0	0	0	0	1	1	0	0	0	4	0	0	0	0	0	1	0	0	0	1	0	0	0
OTU_054836	ccacgcagtaaacgatgattactagttgtttgcgatacacagtaagcgactgagcgaaagcattaagtaatccacctggggagtacgttcgcaagaatgaaactcaaaggaatagacggggacccgcacaagcggtggagcatgtggtttaattcgaagatacgcgaagaaccttacccggacttgatatctaacaaatcatctagagatagaagagtgtctgcttgcagaaatgttaagacaggtgctgcacggctgt		0	0	0	0	0	0	0	2	0	0	0	0	1	0	0	0	0	0	0	0	0	0	0	0	0	0	0	0	0	0	0	0	0	0	2	0	2	0	0	0	5	0
OTU_054900	ccacgccctaaacgatgtctactagttgttggatcgtatgatttagtaacacagctaacgcgagaagtagaccgcctggggagtacggtcgcaagattaaaactcaaaggaattgacggggacccgcacaagcggtggatgatgtggattaattcgatgcaacgcgaagaaccttacctgggcttgacatacactagattgggccagagatggtttgtccctttgtggttggtgtacaggtggtgcatggttgt		0	1	0	0	0	0	0	0	0	0	0	0	0	1	0	0	0	0	0	0	1	0	0	0	0	1	1	0	0	0	0	0	2	0	0	3	0	0	0	0	0	0
OTU_055005	ccacgccgtaaacgatgattactaggtgttgggggtcgaacctcagcgcccaagctaacgcgataagtaatccgcctggggagtacgtacgcaagtatgaaactcaaaggaattgacggggacccgcacaagcggtggagcatgtggtttaattcgaagatacgcgaagaaccttaccaggtcttgacatctgaagcaaagctatagagatatagtggaggttagcttcaagacaggtggtgcatggttgt		0	0	0	0	0	0	0	0	0	0	0	0	0	0	1	0	0	0	0	0	0	1	1	0	0	0	7	0	0	0	0	0	0	0	0	0	0	0	0	0	0	0
OTU_055110	ccacgccgtaaactatgattactcggagtttgaaattaatttaagctcccaagcgaaagcgataagtaatccacctggggagtacgtcggcaacgatgaaactcaaaggaattgacgggggcccgcacaagcggaggaacatgtggtttaattcgatgatacgcgaggaaccttacccgggcttgaactgcaggagacggttggcagagatgccatcctcccttcggggctcctgtggaggtgctgcatggttgt	KY630966	0	0	0	0	0	0	0	0	0	0	0	0	0	0	0	0	0	0	0	0	0	0	0	0	0	0	0	0	0	1	0	0	0	4	0	0	1	7	0	0	2	0
OTU_055114	ccacgcggtaaacgatgaatactaggtgttggggagcgaagctcttcggtgccgtcgcaaacgcaataagtattccacctggggagtacgttcgcaagaatgaaactcaaaggaattgacggggacccgcacaagcagcggagcatgtggtttaattcgacgcaacgcgaagaaccttaccaagtcttgacatatttcggagaatattagagataatattttatgacttcggtcaactgaaatacaggtggtgcatggttgt		0	0	0	0	0	0	0	0	0	0	0	0	2	0	0	4	0	0	0	0	1	0	0	0	0	0	0	0	0	0	1	3	2	0	0	0	0	0	0	0	0	0
OTU_055163	ccacgctgtaaacgctgtcgatttggggattgggcttagagcttggtgcccgtagctaacgtgataaatcgaccgcctggggagtacggccgcaaggttaaaactcaaatgaattgacgggggcccgcacaagcggtggagcatgtggtttaattcgaagcaacgcgaagaaccttacctgaccttgacatcgtagggattgagcagagatgttcaagtgccttcgggaacctacagacaggtgctgcatggctgt		0	0	0	0	2	0	2	0	0	0	1	0	0	0	0	2	0	1	0	0	0	0	0	1	0	0	0	0	0	0	3	0	0	0	0	0	0	0	0	0	0	0
OTU_055269	ccacacagtaaacgatgaatactcgctgtttgcgatatacagtaagcggccaagcgaaagcattaagtattccacctggggagtacgccggcaacggtgaaactcaaaggaattgacgggggcccgcacaagcggaggaacatgtggtttaattcgatgatacgcgaggaaccttacccgggcttaaattacgtacgaatggcgcggaaacgcgccagccgcaaggcgtatgtgaaggtgctgcatggttgt	KY630967	0	1	0	0	0	0	0	0	0	0	2	0	0	1	2	0	0	0	0	0	0	2	0	3	0	0	9	0	0	1	0	0	0	0	0	2	0	1	1	0	0	1
OTU_055340	ccacgccctaaacgatgaatgctagttgttgccctgcttgtcagggcagtaatgcagctaacgcattaagcattccgcctggggagtacggtcgcaagattaaaactcaaaggaatagacggggacccgcacaagcggtggagcatgtggtttaattcgtggctacgcgaagaaccttaccagggcttgacatatacatgatagaacctagagataggggaaaggatggaacttgttccatacatgtatacaggtggtgcatggttgt	KY630968	0	0	0	0	0	0	0	1	0	0	0	1	2	0	0	0	0	0	0	0	0	0	0	0	0	0	0	0	1	2	1	0	0	2	1	0	0	0	0	1	0	0
OTU_055816	ccacgctgtaaacgatgagtgttaggttcttggtttaaactgggagccgcagctaacgcattaaacactccgcctggggagtacgcacgcaagtgtgaaactcaaaggaattgacggggacccgcacaagcagcggagcatgtggtttaattcgaagcaacgcgaagaaccttaccaggtcttgacatcccgatgcccgctctagagatagagttttacttcggtacatcggtgacaggtggtgcatggttgt		0	0	0	0	0	0	0	0	2	0	1	0	3	0	0	5	0	0	0	0	0	0	0	0	0	0	0	0	0	0	0	0	0	0	0	0	0	0	0	0	0	0
OTU_055963	ccgcacggtaaacgatgaatactcgctgtcggcgatatacagtcggcggcttagcgaaagcgttaagtattccacctggggagtacgccggcaacggtgaaactcaaaggaattgacggggacccgcacaagcggtggagcatgtggtttaattcgaagcaacgcgaagaaccttacctgctcttgacatcccggtgaccggcaagtaatgttgccttttcttcggaacaccggtgacaggtggtgcatggttgt		0	0	0	0	0	0	0	0	0	0	0	0	0	0	1	0	0	0	0	0	0	0	0	8	0	0	1	0	0	0	0	0	0	0	0	0	0	0	0	0	0	0
OTU_057238	ccatgccgtaaacgatgattactaagcgtcgggggtcgaacctcggcactcaagctaacgcgataagtaatccgcctggggagtacgtacgcaagtatgaaactcaaaggaattgacgggggcccgcacaagcggtggagcatgtggtttaattcgatgcaacgcgaagaaccttacctggtcttgacatccacagaactttccagagatggattggtgccttcgggaactgtgagacaggtgctgcatggctgt		0	0	2	0	0	0	0	0	0	0	0	0	0	0	0	0	0	0	0	1	0	0	0	0	0	0	0	0	0	0	6	0	0	0	0	1	0	0	0	0	0	0
OTU_057445	ccgcgctgtaaacgatgatggctaaccgtgggcgatacacagtccgtggccaagcgaaagcgataagccatccacctggggagtacggccgcaaggctgaaactcaaaggaattgacgggggcccgcacaagcggaggaacatgtggtttaattcgatgatacgcgaggaaccttacccgggcttaaattacgtacgaatggcgcggaaacgcgccagccgcaaggcgtatgtgaaggtgctgcatggttgt	KY630969	0	0	0	0	0	0	0	0	0	0	0	0	0	0	1	0	0	0	0	0	0	0	0	0	0	0	6	0	0	0	3	0	0	0	0	1	0	0	1	0	0	0
OTU_063212	ccatgctgtaaacgttgtctactagccgttgggggacatgattccttagtggcgcagctaacgcgataagtagaccgcctggggagtacggtcgcaagactaaaactcaaatgaattgacgggggcccgcacaagcggtggagcatgtggtttaattcgatgcaacgcgaagaaccttacctggccttgacataccaagagtttgctagagatagcgaagtgccttcgggaacttggatacaggtgctgcatggctgt	KY630970	2456	0	0	16	0	401	11	0	0	0	17	0	0	0	11	7	3195	451	45	0	12	306	1292	0	17	0	2	0	0	91	0	0	6	3	412	0	0	0	3105	38	0	1732
OTU_063228	ccacgccgtaaacgatgagtactaggtgtcgggggttacccccctcggtgccgcagctaacgcattaagtactccgcctgggaagtacgctcgcaagagtgaaactcaaaggaattgacggggacccgcacaagtagcggagcatgtggtttaattcgaagcaacgcgaagaaccttacctaagcttgacatcccactgacctctccctaatcggagatttcccttcggggacagtggtgacaggtggtgcatggttgt	KY630971	1	0	18	0	0	0	6	4	0	7	0	0	2	0	17	0	0	0	3	0	0	0	0	0	0	0	2	7	0	0	3	0	0	0	0	15	3	0	0	0	0	0
OTU_063231	ccacgctgtaaacgatgagtgctagattttggtagtcaaatatcagaatcgaagttaacatattaagcactccgcctggggagtacgtgcgcaagcatgaaactcaaaggaattgacggggacccgcacaagcagcggagcatgtggtttaattcgaagcaacgcgaagaaccttaccaaggcttgacatatatatggcgtgtatagagatatacatttcccttttagggacatatatacaggtggtgcatggttgt	KY630972	0	3	0	87	0	0	1	0	1	0	0	4	2	1	0	0	2	2	2	0	0	4	3	21	38	0	0	4	6	1	1	1	0	23	0	2	10	93	1	3	129	3
OTU_063233	ccacgccgtaaacgatgaatactaggtgtaggaggtatcgactccttctgtgccgcagttaacgcattaagtattccacctggggagtacggccgcaaggttaaaactcaaaggaattgacgggggcccgcacaagcagtggagtatgtggtttaattcgaggcaacgcgaagaaccttaccagggcttgacatcctctgaccgcctaagagattaggtttcccttcggggcagagagacaggtggtgcatggttgt	KY630973	1	0	1	34	0	7	1	3	1	0	0	6	1	52	0	0	6	10	2	0	0	5	4	12	64	0	0	10	30	9	1	0	0	12	15	3	2	3	2	0	164	4
OTU_063237	ccgcacggtaaacgatggacacccgctgtcggcgatacacagtcggcggccaagcgaaagcgttaagtgtcccacctggggagtacgccggcaacggtgaaactcaaaggaattgacgggggcccgcacaagcggaggaacatgtggtttaattcgatgatacgcgaggaaccttacccgggcttaaatcacatacgaatggtctggaaacagatcagccgcaaggcgtatgtgaaggtgctgcatggttgt	KY630974	1	2	8	3	0	0	9	4	1	5	0	0	31	3	39	0	4	3	1	5	1	20	0	2	3	44	24	24	1	0	332	3	4	3	13	136	8	1	2	5	1	5
OTU_063243	ccatgccgtaaacgatgagtgttcgcccttggtctacgcggatcaggggcccagctaacgcgtgaaacactccgcctggggagtacggtcgcaagaccgaaactcaaaggaattgacgggggcctgcacaagcggtggagcatgtggtttaattcgatacaacgcgcaaaaccttaccagcccttgacatatgaacaacaagacctgtccttaacgggatggtacttactttcatacaggtgctgcatggctgt		0	0	0	0	0	0	0	0	0	0	0	1	0	0	0	0	0	0	0	0	0	0	0	3	0	0	0	0	0	0	1	0	0	0	0	0	0	1	0	9	0	0
OTU_063246	ccacgccgtaaacgatgagtgttaggtggctgtagtaaatatggctaccggagcaaacgcaataaacactccgcctggggagtacgcacgcaagtgtgaaactcaaaggaattgacggggacccgcacaagcagcggagcatgtggtttaattcgaagcaacgcgaagaaccttaccaagtcttgacatattttggagagtattagagataatattttatgacttcggtcaactaaaatacaggtggtgcatggttgt	KY630975	0	25	0	0	0	1	24	0	2	11	2	38	1	0	0	15	0	0	1	0	7	0	2	0	0	1	1	0	0	0	3	8	16	0	0	0	0	3	2	0	0	0
OTU_063247	ccacgccgtaaacgatgattactaggtgtaggaggtatcgaccccttctgtgccgtcgctaacgcaataagtaatccacctggggagtacggccgcaaggttgaaactcaaaggaattgacggggacccgcacaagcagtggagtatgtggtttaattcgacgcaacgcgaagaaccttaccagggcttgacatcctctgacacttttagagatagaaggttcccttcggggacagagagacaggtggtgcatggttgt	KY630976	2	0	0	0	1	0	0	0	0	54	0	0	0	0	5	1	1	0	0	14	30	2	3	0	11	111	1	1	0	0	6	3	73	1	0	12	1	0	1	0	0	0
OTU_063253	ccacgccctaaacgatgtctactagttgtcgggttttaattaacttggtaacgcagctaacgcgtgaagtagaccgcctggggagtacggtcgcaagattaaaactcaaaggaattgacggggacccgcacaagcggtggatgatgtggattaattcgatgcaacgcgaaaaaccttacctacccttgacatgtcaggaaggccggagagatctggctgtgcccgaaagggaacctgaacacaggtgctgcatggctgt	KY630977	0	0	0	0	0	0	1	0	0	0	6	0	0	0	0	0	0	0	0	0	0	0	0	0	0	0	0	0	0	5	1	0	0	0	0	0	0	0	0	0	0	0
OTU_063255	ccgcacggtaaacgatggatgcccgctgtccggcccctgggtcgggcggccacgcgaaagccttgagcatcccacctggggagtacgccggcaacggtgaaactcaaaggaattgacgggggcccgcacaagcggaggaacatgtggtttaattcgatgatacgcgaggaaccttacccgggcttgaactgcaggagacggttggcagagatgccatcctcccttcggggctcctgtggaggtgctgcatggttgt	KY630978	0	0	0	11	0	0	4	18	2	0	0	0	0	4	1	0	0	0	2	0	1	1	0	1	2	0	2	0	6	12	0	0	0	118	0	0	19	93	0	0	13	2
OTU_063259	ccacgcggtaaacgatgaatactaggtgttggggagcgaagctcttcggtgccgtcgcaaacgcaataagtattccacctggggagtacgttcgcaagaatgaaactcaaaggaattgacggggacccgcacaagcggtggagcatgtggtttaattcgaagcaacgcgaagaaccttaccaagtcttgacataccattgacgtatcggtaaagcgatatttccttcgggacaatggatacaggtggtgcatggttgt	KY630979	0	19	1	0	0	1	1	0	21	13	66	0	1	3	3	106	0	1	1	9	6	0	0	0	1	67	1	2	1	1	29	6	42	12	2	12	29	0	0	0	0	0
OTU_063275	ccacgccgtaaacgatgagtgctaggtgttaggccctttccggggcttagtgccggagctaacgcattaagcactccgcctggggagtacgaccgcaaggttgaaactcaaaggaattgacgggggcccgcacaagcggtggagcatgtggtttaattcgaagcaacgcgaagaaccttaccaggtcttgacatcctcctgaccggtctagagataggctttcccttcggggcaggagtgacaggtggtgcatggttgt	KY630980	0	0	1	0	0	0	0	0	26	0	0	0	4	0	0	1	0	0	129	0	0	0	0	0	1	0	0	0	1	2	1	0	2	0	0	0	0	0	0	0	0	0
OTU_063310	ccatgccgtaaacggtgggcgctaggtgtggggcccttccacgggttctgtgccgtagctaacgcattaagcgccccgcctggggagtacggccgcaaggttaaaactcaaatgaattgacgggggcccgcacaagcggtggagcatgtggtttaattcgatgcaacgcgaagaaccttacctactcttgacatccagagaacttagcagagatgctttggtgccttcgggaactctgagacaggtgctgcatggctgt		1	0	0	1	0	1	1	0	0	0	2	0	2	0	0	0	0	0	0	0	0	2	0	0	0	0	0	0	0	0	0	0	0	0	0	1	0	0	0	0	0	0
OTU_063334	ccacgccgtaaacgatgactactaggtgtcgggtagcaaagctattcggtgccgcagcaaacgcaataagtagtccacctggggagtacgttcgcaagaatgaaactcaaaggaattgacggggacccgcacaagcggtggagcatgtggtttaattcgaagcaacgcgaagaaccttacctgatcttgacatcccgatgaccggacagtaatgtgtccttttcttcggaacatcggagacaggtggtgcatggttgt	KY630981	0	0	0	0	0	1	0	0	0	1	0	0	2	0	5	0	0	0	1	0	0	3	0	4	0	0	6	8	0	0	41	5	1	1	4	25	9	1	0	1	4	0
OTU_063339	ccacgccgtaaacgatgtcgacttggaggttgtgcccttgaggcgtggcttccggagctaacgcgttaagtcgaccgcctggggagtacggccgcaaggttaaaactcaaatgaattgacgggggcccgcacaagcggtggagcatgtggtttaattcgatgcaacgcgaagaaccttacctggtcttgacatccacagaaccctgtagagatacgggggtgccttcgggaactgtgagacaggtgctgcatggctgt	KY630982	1	1	1	1	9	0	18	1	0	2	5	1	0	1	0	1	1	0	2	53	1	1	2	1	1	9	1	2	0	0	0	0	2	0	1	2	1	0	3	7	0	1
OTU_063340	ccacgccgtaaacgatgataactagctgtccggacacttggtgtttgggtggcgcagctaacgcattaagttatccgcctggggagtacggccgcaaggttaaaactcaaatgaattgacgggggcccgcacaagcggtggagcatgtggtttaattcgaagcaacgcgaagaaccttaccaggccttgacatccaatgaactttccagagatggattggtgccttcgggaacattgagacaggtgctgcatggctgt		0	0	2	0	0	0	0	0	0	0	0	0	0	0	0	0	0	0	0	0	0	0	0	1	0	0	2	1	0	0	2	1	0	0	1	0	0	0	0	0	1	0
OTU_063367	cccggctgtaaacgatggacactaggtgtggggggatgaaccttccgtgccgtagctaacgcactaagtgtcccgcctggggagtacggtcgcaagactaaaactcaaaggaattgacgggggcccgcacaagcagcggagcatgtggcttaattcgaagcaacgcgaagaaccttaccagggcttgacatgtaagtaaaaccgtggaaacacggtggccgaaaggagcttacacaggtggtgcatggctgt	KY630983	0	0	1	2	0	0	0	1	0	0	0	0	0	8	0	0	2	0	0	0	0	0	0	2	1	0	0	0	6	0	1	0	0	4	0	0	1	2	1	0	31	3
OTU_063388	ccacgccgtaaacgatgaatactaggtgtcggggagcaaagctcttcggtgccgcagcaaacgcaataagtattccacctggggagtacgttcgcaagaatgaaactcaaaggaattgacggggacccgcacaagcggtggagcatgtggtttaattcgatgcaacgcgaagaaccttacctggtcttgacatccacggaagttttcagagatgagaatgtgccttcgggaaccgtgagacaggtgctgcatggctgt		1	4	5	0	0	4	1	0	0	1	4	0	10	0	4	0	1	1	1	0	3	3	0	0	2	3	1	3	1	0	6	0	0	2	1	1	0	0	0	1	1	0
OTU_063391	ccacgccgtaaacgatgagtgctaggtgttggggggaacctcagtgccgcagcaaacgcaataagcactccgcctggggagtacgtgcgcaagcatgaaactcaaaggaattgacggggacccgcacaagcagcggagcatgtggtttaattcgaagcaacgcgaagaaccttaccagggcttgacatatatgggaagccattagagatagtggcgctccttcgggagccgatatacaggtggtgcatggttgt	KY630984	1	0	1	2	0	0	0	2	1	0	0	1	1	10	0	0	2	8	0	0	0	6	5	7	3	0	0	4	4	3	0	0	0	4	4	0	1	1	2	0	11	2
OTU_063403	ccacgccgtaaacgatgataactagctgtccgggaacttggtttttgggtggcgcagctaacgcattaagttatccgcctggggagtacggtcgcaagattaaaactcaaaggaattgacgggggcctgcacaagcggtggagcatgtggtttaattcgaagcaacgcgcagaaccttaccagcgtttgacatgtccggacgacttcgagagatcgatttcttcccttcggggactggaacacaggtgctgcatggctgt	KY630985	0	0	0	0	0	0	0	0	0	0	0	0	0	0	0	0	0	0	0	0	0	0	1	0	0	0	0	0	0	0	0	0	0	0	0	0	0	0	0	9	0	0
OTU_063405	ccacgccgtaaacgatgaatactaggtgtaggaggtatcgaccccttctgtgccgtcgcaaacgcaataagtattccacctggggagtacggccgcaaggttgaaactcaaaggaattgacgggggcccgcacaagcagtggagtatgtggtttaattcgacgcaacgcgaagaaccttaccagggcttgacatcctctgaccggcttagagataagctttcccttcggggcagagagacaggtggtgcatggttgt	KY630986	0	0	0	6	0	0	0	1	0	0	0	0	0	2	0	0	0	1	0	3	0	0	0	0	11	0	0	0	6	9	0	0	0	2	2	0	5	3	0	0	8	0
OTU_063425	ccacgcagtaaacgatggtcaccggccctttgcgatacaatgtaaggggctgagggaaaccggtaagtgacccgcctggggagtacggccgcaaggctgaaactcaaaggaattgacgggggcccgcacaagcggaggaacatgtggtttaattcgatgatacgcgaggaaccttacccgggcttgaaatcaggagggatggcgtggagacatgccggccggcgacggcctcctggtaggtgctgcatggttgt	KY630987	1	0	0	0	0	0	0	0	0	1	0	0	0	0	21	1	0	2	0	0	0	5	0	0	0	0	11	5	0	0	7	1	0	0	5	1	0	0	3	0	0	0
OTU_063427	ccacgccgtaaacgttgggcactaggtgtggggccttatcaacgggttccgtgccgtagctaacgcattaagtgccccgcctggggagtacggccgcaaggctaaaactcaaaggaattgacgggggcccgcacaagcggcggagcatgttgcttaattcgatgcaacgcgaagaaccttacctgggttgaactacgcaggaaaagccacagagatgtggtgtccgaaagggcctgcgataggtggtgcatggctgt	KY630988	1	0	7	0	0	0	0	0	0	0	0	0	1	1	1	0	0	0	0	0	0	0	0	0	1	0	0	0	0	0	0	0	0	0	1	0	1	0	0	0	0	0
OTU_063440	ccgcgctgtaaacgttgtatgctggacattggtgatatactgtcagtgtctgagggaaaccattaagcataccacctggggagtacgccggcaacggtgaaactcaaaggaattgacgggggcccgcacaagcggaggaacatgtggtttaattcgatgatacgcgaggaaccttacccgggattgaaatgtagatgccgacagatgaaagtttgttttccttcgggacatctatgtaggtgctgcatggttgt	KY630989	0	0	0	1	0	0	8	0	0	0	0	0	0	0	1	0	0	0	0	5	74	0	1	0	0	0	0	0	0	0	0	0	0	1	0	0	0	0	0	0	0	0
OTU_063476	ccacgccctaaacgatgtatgctagttgttgggctgctagtcagctcagtaatgcagctaacgcattaagcataccgcctggggagtacggtcgcaagattaaaactcaaaggaatagacggggacccgcacaagcggtggagcatgtggtttaattcgaagatacgcgaagaaccttacctaggcttgatatccaacaaattttgtagaaatacaaaagtgctagcttgctagaatgttgagacaggtgctgcacggctgt	KY630990	0	1	13	0	0	0	0	1	2	0	0	0	1	0	4	5	0	0	9	10	0	0	0	0	0	2	5	0	0	1	0	0	0	0	0	0	0	0	0	0	0	0
OTU_063502	ccacgccgtaaacgatgagtgctaggtgtcgggagtcaaatctcggtgccgcagttaacgcaataagcactccgcctggggagtacgtacgcaagtatgaaactcaaaggaattgacggggacccgcacaagcagcggagcatgtggtttaattcgaagcaacgcgaagaaccttaccaggacttgacatccctctgaaagctctgataacgaagagccctcttcggacagaggagacaggtggtgcatggttgt	KY630991	0	0	0	0	0	1	0	7	0	0	0	0	0	1	0	0	0	0	0	0	0	0	0	0	0	0	0	0	47	0	0	0	0	0	1	0	1	1	1	1	0	0
OTU_063537	ctatgctgtaaacggtgggcgctaggtgtggggaccttccacggtttctgtgccgtagctaacgctttaagcgccccgcctggggagtacggccgcaaggctaaaactcaaaggaattgacgggggcccgcacaagcggcggagcatgtggattaattcgatgcaacgcgaagaaccttacctgggcttgacatatacgggatcgctgcagagatgtggtttcccttgtggctcgtatacaggtggtgcatggttgt	KY630992	2	5	1	1	1	1	0	3	0	10	0	4	4	1	1	5	0	0	0	0	5	1	0	4	2	0	1	1	1	1	1	0	1	1	3	3	0	0	0	0	0	2
OTU_063547	ccacgccgtaaacgatgaatactaagtgttggagtaacattcagtgctgcagttaacgcaataagtattccgcctggggagtatgcacgcaagtgtgaaactcaaaggaattgacgggggcccgcacaagcggtggagtatgttgtttaattcgacgcaacgcgaagaaccttaccaggtcttgacatggctctaaaggcctcagagatgaggagatagttatagagcacacaggtggtgcatggttgt	KY630993	0	0	0	0	0	0	0	0	3	1	2	0	2	0	0	2	0	0	0	0	0	0	1	0	1	9	1	0	0	0	1	0	1	0	0	0	2	0	0	0	0	0
OTU_063592	ccacgccgtaaacgatgattactaggtgtcgggggttatgaaccttcggtgccgcagcaaacgcaataagtaatccacctggggagtacgttcgcaagaatgaaactcaaaggaattgacggggacccgcacaagcggtggagcatgtggtttaattcgaagcaacgcgaagaaccttaccaaatcttgacatccccctgacagcgtatgtaatgtatgcttccttcgggacaggggagacaggtggtgcatggttgt	KY630994	0	0	0	0	0	0	0	0	0	0	8	0	7	0	2	0	0	0	0	0	0	0	0	0	0	0	0	3	0	3	12	1	0	0	0	1	0	0	1	0	0	0
OTU_063595	ccacgctgtaaacgatgagtgctagattttggtagtcaaatatcagaatcgaagttaacatattaagcactccgcctggggagtacgtgcgcaagcatgaaactcaaaggaattgacggggacccgcacaagcagcggagcatgtggtttaattcgaagcaacgcgaagaaccttaccaggacttgacatactagtgccaggtatagagatatacccttatcttagatacactaatacaggtggtgcatggttgt	KY630995	0	1	0	4	0	0	0	0	0	0	0	0	0	0	0	0	0	0	0	0	0	0	0	0	10	0	0	1	0	0	0	0	0	0	0	0	1	3	0	0	7	0
OTU_063612	ccacgccgtaaacgatgagcactggctgccggcgacaggctgtcggcggctgcgcgaaagcgttaagtgctccacctggggagtacggccgcaaggctgaaactcaaaggaattgacgggggcccgcacaagcggaggaacatgtggtttaattcgatgatacgcgaggaaccttacctgggctcgaacggcggatacggcgcccgaaagggtgcctgccccccggggcgtccgccgaggtgttgcatggttgt		0	0	0	2	0	0	1	0	0	0	0	0	0	0	0	0	0	0	0	0	0	4	0	0	0	0	0	0	0	0	0	0	0	6	0	0	4	0	0	0	0	0
OTU_063643	ccatgctgtaaacgttgtctactagccgttgggggacatgattccttagtggcgcagctaacgcgataagtagaccgcctggggagtacggtcgcaagactaaaactcaaatgaattgacgggggcccgcacaagcggtggagcatgtggtttaattcgatgatacgcgaggaaccttacctgggtttgacatcaagagtaatggcacagagatgtgtcagcgtagcaatacgactcttgacaggtgctgcatggctgt		5	0	0	0	0	2	0	0	0	0	0	0	0	0	0	0	14	0	0	0	0	3	2	0	0	0	0	0	0	0	0	0	0	0	1	0	0	0	7	0	0	1
OTU_063655	ccacgcggtaaacgatgaatgctaggtgttggggagcaaagctcttcggtgccgccgcaaacgcattaagcattccacctggggagtacgttcgcaagaatgaaactcaaaggaattgacggggacccgcacaagcggtggagcatgtggtttaattcgaagcaacgcgaagaaccttaccaagtcttgacatctgcctgaccgttccttaaccgggactttccttcgggacaggcaagacaggtggtgcatggttgt	KY630996	0	0	1	0	0	0	1	0	0	0	0	0	0	0	5	0	0	1	0	0	0	1	0	2	0	1	5	0	0	0	1	2	1	0	0	2	0	0	0	0	0	0
OTU_063657	ccacggtttctgtgccgtagctaacgctttaagcgccccgcctggggagtacggccgcaaggctaaaactcaaaggaattgacgggggcccgcacaagcggcggagcatgtggattaattcgatgcaacgcgaagaaccttacctgggcttgacatacactagattgggccagagatggtttgtccctttgtggttggtgtacaggtggtgcatggttgt	KY630997	0	0	1	0	0	0	1	0	1	0	0	0	0	0	1	2	0	1	0	0	1	0	0	0	0	2	0	2	1	0	0	1	0	0	0	3	0	0	0	0	0	0
OTU_063677	ccacgccgtaaacgatgaatactaggtgtgggggtttcaacacctccgtgccgccgctaacgcattaagtattccgcctggggagtacggtcgcaagattaaaactcaaaggaattgacggggacccgcacaagcggtggagcatgtggtttaattcgacgcaacgcgaggaaccttaccagcgtttgacatcccaagaagttaacagagatgttttcgtgcctcttcggaggaacttggtgacaggtggtgcatggctgt		0	0	0	0	0	0	0	0	0	0	0	0	0	0	0	0	0	0	0	3	1	1	0	0	0	1	2	1	0	0	1	0	0	0	0	2	0	0	0	0	0	0
OTU_063713	ccacgccgtaaacgatgattactcgtagtatgcgatatattgtatgctactaagggaaaccgataagtaatccacctggggagtacgccggcaacggtgaaactcaaaggaattgacgggggcccgcacaagcggaggaacatgtggtttaattcgatgatacgcgaggaaccttacccgggcttgaactgcagctggcttggtcggagacgtccattcccttcggggcagctgcggaggtgctgcatggttgt	KY630998	0	0	0	0	0	0	0	21	0	0	0	0	0	0	0	0	0	0	0	0	0	0	0	1	0	0	0	0	0	0	0	0	0	1	0	0	0	0	0	0	1	0
OTU_063741	ccatgctgtaaacgttgtctactagccgttgggggacatgattccttagtggcgcagctaacgcgataagtagaccgcctggggagtacggtcgcaagactaaaactcaaatgaattgacgggggcccgcacaagcggcggagcatgtggattaattcgatgcaacgcgaagaaccttacctgggcttgacatgcactggatcgggctagagatagtctttccctttgtggctggtgtacaggtggtgcatggttgt		11	0	0	0	0	0	0	0	0	0	0	0	0	0	0	0	0	3	0	0	0	5	3	0	2	0	0	0	0	3	0	0	0	0	0	0	0	0	4	2	0	29
OTU_063761	ccgcacagtaaacgatgaatactcgctgttggcgatatacagtcagcggccaagcgaaagcattaagtattccacctggggagtacgccggcaacggtgaaactcaaaggaattgacgggggcccgcacaagcggaggaacatgtggtttaattcgatgatacgcgaggaaccttacccgggcttgaattgcttctgaatgatctggaaacaggtccgccgcaaggcagaagtgaaggtgctgcatggttgt	KY630999	0	0	9	1	0	0	0	0	0	2	0	0	0	0	7	0	0	0	0	0	1	0	0	2	0	0	3	0	0	0	1	1	0	0	0	8	0	0	1	0	0	0
OTU_063779	ccacgctgtaaacgatgagtgctaagtatcggggctattcggtgcttaagctaacgcagtaagcactccgcctggggagtacggtcgcaagactgaaactcaaaggaattgacggggactcgcacaagcggtggagcatgcggtttaattcgatgcaacgcgaagaaccttaccaggtcttgacagtatgtagaatacttaagagattaagggataaaagttgggtaaccaatggactacataaacaggtggtgcatggttgt		0	0	0	0	0	3	0	0	0	0	0	0	0	4	0	0	2	2	0	0	0	1	0	0	0	0	0	0	0	0	0	0	0	1	0	0	2	2	3	0	10	0
OTU_063850	ccacgccgtaaacgatgggcactaggtgtgggaggtgtcgactcctcccgtgccggagctaacgcattaagtgccccgcctggggagtacggccgcaaggctaaaactcaaaggaattgacgggggcccgcacaagcagcggagcatgtggtttaattcgacgcaacgcgaagaaccttacctgggtttgacatgttcctgaccgccgtggaaacacggcttccctcacgggcaggatcacaggtggtgcatggctgt	KY631000	0	0	0	0	17	0	1	0	0	0	0	0	0	0	0	0	0	0	0	0	0	24	0	0	0	0	0	0	0	0	0	0	0	0	0	0	2	0	0	0	0	3
OTU_063907	ccacgccgtaaacgatgaatactaggtgtgggggtttcaacacctccgtgccgccgctaacgcattaagtattccgcctggggagtacggtcgcaagattaaaactcaaaggaattgacgggggcccgcacaagcggcggagcatgtggattaattcgatgcaacgcgaagaaccttacctgggcttgacatacactagattgggccagagatggtttgtccctttgtggttggtgtacaggtggtgcatggttgt		0	0	0	0	0	0	1	0	0	1	0	0	1	0	0	1	0	0	0	2	1	1	0	0	3	0	3	0	0	0	2	0	0	0	0	11	0	0	0	0	0	0
OTU_063911	ccacgccgtaaacgatgagtgctaggtgtcgggagtcaaatctcggtgccgcagttaacgcaataagcactccgcctggggagtacgtacgcaagtatgaaactcaaaggaattgacggggacccgcacaagcagcggagcatgtggtttaattcgatgcaacgcgaagaaccttacctactcttgacatccagagaactttccagagatggattggtgccttcgggaactctgagacaggtgctgcatggctgt		2	0	0	0	0	0	2	0	0	0	2	0	0	1	2	0	1	0	0	1	0	0	0	1	0	0	0	0	0	0	0	0	0	1	0	0	0	0	1	0	0	0
OTU_063925	ccacgctgtaaacgctgtcgatttggggattgggcttagagcttggtgcccgtagctaacgtgataaatcgaccgcctggggagtacggccgcaaggttaaaactcaaatgaattgacgggggcccgcacaagcggtggagcatgtggtttaattcgacgcaacgcgaggaaccttaccagcgtttgacatcccaagaagttaacagagatgttttcgtgcctcttcggaggaacttggtgacaggtggtgcatggctgt		0	0	0	0	2	1	0	0	0	1	1	0	0	0	11	5	0	0	8	6	3	0	0	0	0	0	3	0	0	0	3	3	1	0	0	1	1	0	0	0	0	0
OTU_063936	ccacgccctaaacgatgagtgctaggtgtcgggagtcaaatctcggtgccgccgttaacacagtaagcactccgcctggggagtacgcacgcaagtgtgaaactcaaaggaattgacggggacccgcacaagcagcggagcatgtggtttaattcgacgcaacgcgaagaaccttaccaagtcttgacatatttcggcgcataatagagatattaagctatgacttcggtcaactgaaatacaggtggtgcatggttgt		0	2	0	0	0	0	0	1	0	0	0	0	0	6	0	3	0	0	0	0	0	0	0	0	1	0	0	1	1	3	0	0	0	1	0	1	4	9	0	0	0	0
OTU_063962	ccacgctgtaaacgatgagtgctagattttggtagtcaaatatcagaatcgaagttaacatattaagcactccgcctggggagtacgtgcgcaagcatgaaactcaaaggaattgacggggacccgcacaagcagcggagcatgtggtttaattcgtggctacgcgaagaaccttaccagggcttgacatatacatgatagaacctagagataggggaaaggatggaacttgttccatacatgtatacaggtggtgcatggttgt	KY631001	0	0	0	9	0	0	0	1	0	0	0	0	0	0	0	0	0	0	0	0	0	0	0	0	4	0	0	0	1	0	0	0	0	2	0	0	0	0	0	0	3	2
OTU_063986	ccacgccgtaaacgatgagtgctagctgtagggagctataagttctctgtagcgcagctaacgcattaagcactccgcctggggagtacgaccgcaaggttgaaactcaaaggaattgacgggggcccgcacaagcggcggagcatgtggattaattcgatgcaacgcgaagaaccttacctgggcttgacatacactagattgggccagagatggtttgtccctttgtggttggtgtacaggtggtgcatggttgt		0	0	0	0	0	0	0	0	0	0	0	0	28	0	0	0	0	0	0	0	1	0	0	0	0	0	0	0	0	0	0	0	0	0	0	1	2	0	0	0	1	0
OTU_064005	ccatgccgtaaacgatgattactaggtgtggggggattgaccccctccgtgccgcagttaacacaataagtaatccacctggggagtacgaccgcaaggttgaaactcaaaggaattgacgggggcccgcacaagcagtggagtatgtggtttaattcgaagcaacgcgaagaaccttaccaggtcttgacatcggatgcatatctaagagattagagaagtctttcgggacatccagacaggtggtgcatggttgt	KY631002	0	0	8	1	0	0	0	0	0	0	0	0	0	0	0	0	0	0	0	0	0	0	0	0	0	0	0	0	0	0	0	0	0	0	0	3	0	0	0	0	0	0
OTU_064011	ccgcacggtaaacgatggacacccgctgtcggcgatacactgtcggcggccaagcgaaagcgttaagtgtcccacctggggagtacgccggcaacggtgaaactcaaaggaattgacgggggcccgcacaagcggaggaacatgtggtttaattcgatgatacgcgaggaaccttacccgggcttgaattgcaactgaattatctggaaacaggtaagccgcaaggcagttgtgaaggtgctgcatggttgt	KY631003	0	0	0	0	0	0	0	1	0	1	0	0	1	0	2	0	0	0	0	1	0	0	0	7	0	0	13	2	2	0	7	0	0	0	0	4	0	1	1	1	0	0
OTU_064025	ccacgccctaaactatgtatactggttgttgctatgctagtcatggcagtaatccacctaacggattaagtataccgcctggggagtacggtcgcaagattaaaactcaaaggaattgacgggggcccgcacaagcggaggaacatgtggtttaattcgatgatacgcgaggaaccttacccgggattgaaatgtaggagttagatgatgagagtcattgtcccttcggggctcctatgtaggtgctgcatggttgt		0	0	0	9	0	0	0	6	1	0	0	0	0	0	0	0	0	0	0	0	0	0	0	0	16	0	0	0	0	0	0	0	0	6	1	1	3	1	0	0	0	1
OTU_064033	ccacgccgtaaacgatgagtgctaggtgtcgggggtcaaacctcggtgccgacgttaacacattaagcactccgcctggggagtacgtgcgcaagcatgaaactcaaaggaattgacggggacccgcacaagcagcggagcatgtggtttaattcgatgatacgcgaggaaccttacccgggattgaaatgtatatgcaggtactggaaacagtgctgtttttcgtaagaagacatatatgtaggtgctgcatggttgt		0	0	0	5	0	0	2	23	0	0	0	0	0	2	0	0	0	2	0	0	0	0	0	0	0	0	1	0	12	5	0	0	0	0	2	0	2	0	0	0	1	0
OTU_064068	ccacgcagtaaacgatgaatactagttttttgcgatatactgtaagagactaagcgaaagcgataagtattccacctggggagtacgccggcaacggtgaaactcaaaggaattgacgggggcccgcacaagcggaggaacatgtggtttaattcgatgatacgcgaggaaccttacctgggattgaaatgtataggctgctagatggaaacatttggtattctcttcggagacttatatgtaggtgctgcatggttgt		0	0	0	11	0	0	0	6	0	0	0	0	0	0	0	0	0	0	0	0	0	0	0	0	1	0	0	0	0	0	0	0	0	0	0	0	0	0	0	0	0	0
OTU_064111	ccacgctgtaaacgttgggaactaggtgtggggatgctatcctgtgtttctgcgccgtagctaacgcattaagttccccgcctggggagtacggtcgcaaggctaaaactcaaaggaattgacgggggcccgcacaagcggcggagcatgcggattaattcgatgcaacgcgaagaaccttaccaaggcttgacatacaccgggattggctagagatagttgagtctttggactggtgtacaggtggtgcatggttgt		0	0	0	3	0	0	0	0	0	0	0	0	0	5	0	0	0	0	0	0	0	0	0	0	1	0	0	0	0	0	0	0	0	0	0	0	0	1	0	0	0	1
OTU_064136	ccacgccctaaacgatgtcaattagctgttggggtacatgatgccttagtagcgtagctaacgcgtgaaattgaccgcctggggagtacggtcgcaagattaaaactcaaaggaattgacggggacccgcacaagcggtggatgatgtggattaattcgatgcaacgcgaagaaccttacctactcttgacatccagcgaatcctttagagatagaggagtgccttcgggaacgctgagacaggtgctgcatggctgt		0	0	0	0	0	3	2	0	0	0	0	0	0	0	1	0	0	0	0	0	1	2	0	0	0	0	0	1	0	0	0	0	1	1	0	0	0	0	1	0	0	0
OTU_064194	ccacacggtaaacgatgaatactcgctgtaggcgatacacagtctgcggcctagcgaaagcgttaagtattccacctggggagtacgccggcaacggtgaaactcaaaggaattgacgggggcccgcacaagcggaggaacatgtggtttaattcgatgatacgcgaggaaccttacccgggcttgaaatgtagatgacggcaggtgaaagcttgctttccttcgggacatctatgtaggtgctgcatggttgt		0	0	0	0	0	0	0	0	0	1	3	0	0	0	1	0	0	1	0	0	2	0	2	1	0	0	3	0	0	1	2	0	1	0	0	1	0	0	2	2	0	0
OTU_064252	ccacgctgtaaactatgattactcagagtatgcgatataatgtatgctctcaagcgaaagcattaagtaatccacctggggagtacgccggcaacggtgaaactcaaagagattggcgggggtccgcacaagcggaggaacatgtggtttaattcgatgatacgcgaggaaccttacccgggattgaaatgtagatgcatgaggcagagatgtctcttcccttcggggcttctatgtaggtgctgcatggttgt		1	0	0	27	0	0	1	10	0	0	0	0	0	5	0	0	0	0	0	0	0	1	4	0	0	0	1	1	0	3	0	0	0	0	3	0	1	0	2	1	3	1
OTU_064269	ccacaccgtaaacgatgagtgttaggtgtcgggggtcaaacctcggtgccgacgcaaacgcattaaacactccgcctggggagtacgttcgcaagaatgaaactcaaaggaatagacggggacccgcacaagcggtggagcatgtggtttaattcgaagatacgcgaagaaccttacccggacttgatatctaacaaatcatctagagatagaagagtgtctgcttgcagaaatgttaagacaggtgctgcacggctgt		0	0	0	0	0	0	0	0	0	0	0	0	0	0	1	0	0	1	0	0	0	4	1	0	0	0	0	1	0	0	0	0	0	0	0	0	0	0	1	0	6	0
OTU_064353	ccatgctgtaaacgttgtctactagccgttgggggacatgattccttagtggcgcagctaacgcgataagtagaccgcctggggagtacggtcgcaagactaaaactcaaatgaattgacgggggcccgcacaagcggaggaacatgtggtttaattcgatgatacgcgaggaaccttacccgggcttaaatcacatacgaacgttccggaaacgggacggccgcaaggcgtatgtgaaggtgctgcatggttgt		0	0	0	0	0	0	0	0	0	0	0	1	0	0	0	0	12	1	0	0	0	0	1	0	0	0	0	0	0	0	0	0	0	0	0	0	0	0	3	0	0	0
OTU_064463	ccatgctgtaaacggtgggcgctaggtgtagggggcttccacgtcttctgtgccgtagctaacgcattaagcgccccgcctggggagtacggccgcaaggctaaaactcaaaggaattgacgggggcccgcacaagcggaggaacatgtggtttaattcgatgatacgcgaggaaccttacctgggattgaaatgtataggccggcttttggaaacaagagtcattcacttcggtgacttatatgtaggtgctgcatggttgt		0	0	0	1	0	0	0	0	0	0	0	0	0	6	0	0	0	0	0	0	0	1	0	0	0	0	0	0	0	2	0	0	0	0	0	0	0	0	0	2	0	2
OTU_064512	ccacgccgtaaacgatgagcactaggtgtcgggggttacccccctcggtgccgcagctaacgcattaagtgctccgcctggggagtacgtacgcaagtatgaaactcaaaggaattgacggggacccgcacaagtagcggagcatgtggtttaattcgaagcaacgcgaagaaccttaccaggacttgacatactagtgccaggtatagagatatacccttatcttagatacactaatacaggtggtgcatggttgt	KY631004	0	0	1	0	0	0	0	0	0	0	0	0	0	0	0	0	0	1	0	0	0	0	1	1	1	0	0	2	0	0	0	0	0	0	0	0	3	0	0	2	0	0
OTU_064525	ccacgccgtaaacgatgagtgctaggtgtcgggggtcaaacctcggtgccgacgttaacacattaagcactccgcctggggagtacgtgcgcaagcatgaaactcaaaggaattgacggggacccgcacaagcagcggagcatgtggtttaattcgtggctacgcgaagaaccttaccagggcttgacatctcctgacagctgtagagatacagtgtcccttcggggcaggaagacaggtggtgcatggttgt	KY631005	0	0	0	1	0	0	0	1	0	0	0	0	0	0	0	0	0	0	0	0	0	0	0	1	0	0	0	0	15	0	0	0	0	0	0	0	0	0	0	0	0	0
OTU_064599	ccatgctgtaaacggtgggcgctaggtgtagggggcttccacgtcttctgtgccgtagctaacgcattaagcgccccgcctggggagtacggccgcaaggctaaaactcaaaggaattgacggggacccgcacaagcagcggagcatgtggtttaattcgatgcaacgcgaagaaccttaccagggcttgacatatgggtgaaagacgtagagatacgtcccctcttcggagcagccatacaggtggtgcatggttgt	KY631006	0	0	0	0	0	0	0	0	0	0	0	0	0	6	0	0	0	1	0	0	0	0	0	0	0	0	0	0	0	9	0	0	0	0	0	0	0	0	0	5	0	0
OTU_064618	ccacgcagtaaacgatgaatactagatctatgcaatataccgtatgggtctaagcgaaagcgataagtaatccacctggggagtacgtcggcaacgatgaaactcaaaggaattgacgggggcccgcacaagcggaggaacatgtggtttaattcgatgatacgcgaggaaccttacccgggattgaaatgtatatgctggcaggtagaaatacttgttgttcccttcggggacatatatgtaggtgctgcatggttgt		0	0	0	2	0	0	0	1	0	0	0	0	0	0	0	0	0	0	0	0	0	0	0	0	0	0	0	0	0	0	0	0	0	1	1	0	0	2	2	1	1	0
OTU_064640	ccacgccctaaacgatgtcaattagctgttggggtacatgatgccttagtagcgtagctaacgcgataagtagaccgcctggggagtacggtcgcaagactaaaactcaaatgaattgacgggggcccgcacaagcggtggagcatgtggtttaattcgatgcaacgcgaagaaccttacctggccttgacataccaagagtttgctagagatagcgaagtgccttcgggaacttggatacaggtgctgcatggctgt		1	0	0	1	0	0	0	0	0	0	1	0	2	1	0	3	0	1	1	0	1	0	0	0	1	0	1	0	0	1	0	0	2	1	0	0	0	0	0	0	0	0
OTU_064681	ccacgccgtaaacgatgagtgttaggtgcctggcaaagctgggtgccgcagctaacgcattaaacactccgcctggggagtacgcacgcaagtgtgaaactcaaaggaattgacggggacccgcacaagcagcggagcatgtggtttaattcgatgatacgcgaggaaccttacccgggattgaaatgtatatgctgacaggtagaaatacttgttgttcccttcggggacatatatgtaggtgctgcatggttgt		0	0	0	2	0	0	0	0	0	0	0	0	0	0	0	3	0	0	0	1	1	0	0	0	1	0	0	1	0	3	0	0	0	5	1	1	4	6	0	1	1	0
OTU_064761	ccatgccgtaaacggtgggcgctaggtgtgggtttccttccacgggatccgtgccgtagctaacgcattaagcgccccgcctggggagtacggccgcaaggctaaaactcaaaggaattgacggggacccgcacaagcagcggagcatgtggtttaattcgaagcaacgcgaagaaccttaccgggacttgaaatcttatggaaagcgcaggagactgtgcccctcttcggagccgtaagacaggtggtgcatggttgt	KY631007	0	0	0	0	0	0	0	0	0	0	0	0	0	0	0	0	0	1	0	0	0	3	1	0	0	0	0	0	0	3	0	0	0	0	0	0	0	0	0	1	0	2
OTU_064772	ccgcacagtaaactatgtacactaggcgttggagcaagagcttcagtgccgccgcaaacgcattaagtgtaccgcctgggaagtatgcccgcaagggtgaaactcaaaggaattgacgggggcccacacaagcggtggagcatgtggtttaattcgatgcaacgcgaagaaccttacctggccttgacataccaagagtttgctagagatagcgaagtgccttcgggaacttggatacaggtgctgcatggctgt		1	0	0	0	0	4	0	0	0	0	0	0	0	0	0	0	15	3	0	0	0	1	0	0	0	0	0	0	0	0	0	0	0	0	0	0	0	0	2	0	0	0
OTU_064773	ccgcgctgtaaacgttgtatgctggacattggtgatatactgtcagtgtctgagggaaaccattaagcataccacctggggagtacgccggcaacggtgaaactcaaaggaattgacggggacccgcacaagcggtggagcatgtggtttaattcgacgcaacgcgaggaaccttaccagcgtttgacatcctagaaactgggcagagatgcgcaggtgctctttcgggagaatctagtgacaggtggtgcatggctgt		0	0	0	0	0	0	1	0	0	0	0	0	0	0	0	0	0	0	0	0	11	0	0	0	0	0	0	0	0	0	0	0	0	0	0	0	0	0	0	0	0	0
OTU_064774	cctagccgtaaacgatggacactaggtgtggggacatgtatgtttccgtgccgcagctaacgcattaagtgtcccgcctggggagtacggtcgcaagactaaaactcaaaggaattgacgggggcccgcacaagcagcggagcatgtggcttaattcgaagcaacgcgaagaaccttaccagggcttgacatatacatgatagaacctagagataggggaaaggatggaacttgttccatacatgtatacaggtggtgcatggttgt		0	0	0	1	1	0	0	0	0	0	0	0	0	2	0	0	0	0	0	0	0	0	0	2	0	0	0	0	2	5	0	0	0	1	0	0	1	0	0	0	0	0
OTU_064797	ccacgcagtaaacgatgaatactagatctatgcaatataccgtatgggtctaagcgaaagcgataagtattccacctggggagtacgccggcaacggtgaaactcaaaggaattgacgggggcccgcacaagcggaggaacatgtggtttaattcgatgatacgcgaggaaccttacccgggcttgaactgcaggagacggttggcagagatgccatcctcccttcggggctcctgtggaggtgctgcatggttgt		0	0	0	0	0	0	0	0	0	0	0	0	0	0	0	0	0	0	0	0	0	0	0	0	0	0	0	0	0	0	0	0	0	7	0	0	0	5	0	0	0	0
OTU_064886	ccacgccgtaaacgatgattactaggtgttgggggtcgaacctcagcgcccaagctaacgcgataagtaatccgcctggggagtacgtacgcaagtatgaaactcaaaggaattgacggggacccgcacaagcggtggagcatgtggtttaattcgaagcaacgcgaagaaccttaccaagtcttgacatcccgatgcaaagtccttaaccggactccttcttcggaacatcggtgacaggtggtgcatggttgt		0	0	0	0	0	0	0	0	0	0	0	0	0	0	6	0	0	2	0	0	0	0	0	0	0	0	6	0	0	0	1	1	2	0	0	0	0	0	0	0	0	0
OTU_064952	ccacgctgtaaacgatgagtgctaggtgtcggcaagagtcggtgccgcagttaacacattaagcactccgcctggggagtacgtgcgcaagcatgaaactcaaaggaattgacggggacccgcacaagcggtggagcatgtggtttaattcgaagcaacgcgaagaaccttaccaaatcttgacatcctttgaccgctctagagatagagttttcctcttcggaggacaaagtgacaggtggtgcatggttgt		0	6	2	0	0	0	0	0	0	1	0	1	2	0	0	1	0	0	0	0	0	0	0	1	0	0	0	0	0	0	1	0	0	0	0	0	0	0	0	0	0	0
OTU_065004	ctatgctgtaaacggtgggcgctaggtgtggggaccttccacggtttctgtgccgtagctaacgctttaagcgccccgcctggggagtacggccgcaaggctaaaactcaaaggaattgacggggacccgcacaagcggtggagcatgtggtttaattcgaagcaacgcgaagaaccttacctggtcttgacatccctctgaccggacagtaatgtgtcctttccttcgggacagaggagacaggtggtgcatggttgt		0	0	0	0	1	1	1	0	0	7	0	1	16	0	0	1	0	0	0	1	0	0	0	0	0	0	3	0	0	0	5	3	0	0	0	9	0	0	0	0	0	0
OTU_065022	ccacacggtaaacgatgaatactcgctgtaggcgatacacagtctgcggcctagcgaaagcgttaagtattccacctggggagtacgccggcaacggtgaaactcaaaggaattgacgggggcccgcacaagcggaggaacatgtggtttaattcgatgatacgcgaggaaccttacccgggcttaaatcacatacgaatggtctggaaacagatcagccgcaaggcgtatgtgaaggtgctgcatggttgt	KY631008	0	0	0	0	0	0	0	1	0	0	0	1	2	0	4	1	0	0	0	0	0	0	2	0	0	0	0	3	2	0	6	0	0	0	0	4	1	0	0	0	0	0
OTU_065111	ccacgccgtaaacgatgagtgctaagtgtcggagggtttccgcccttcggtgctggagttcacgcattaagcactccgcctggggagtacggccgcaaggctgaaactcaaaggaattgacggggacccgcacaagcggtggagcatgtggtttaattcgaagcaacgcgaagaaccttaccaggacttgacatactagtgccaggtatagagatatacccttatcttagatacactaatacaggtggtgcatggttgt		0	0	0	0	0	0	0	0	0	0	0	0	0	3	0	0	0	0	0	0	0	0	1	0	0	0	0	0	5	1	0	0	0	0	3	0	0	0	0	0	0	1
OTU_065230	ccacgccgtaaactatgattactcggagtttgaaattaatttaagctcccaagcgaaagcgataagtaatccacctggggagtacgtcggcaacgatgaaactcaaaggaattgacgggggcccgcacaagcggaggaacatgtggtttaattcgatgatacgcgaggaaccttacccgggattgaaatgtatatgctgacaggtagaaatacttgt	KY631009	0	0	0	2	0	0	0	0	0	0	0	0	0	0	0	0	0	0	0	0	1	0	0	0	1	0	0	2	0	0	0	0	0	2	0	0	1	0	1	0	1	0
OTU_065265	ccacgctgtaaacgatgtcgatttggaggttgtggtcttgaaccgtggcttccggagctaacgcgttaaatcgaccgcctggggagtacggccgcaaggttaaaactcaaatgaattgacgggggcccgcacaagcggtggagcatgtggtttaattcgatgcaacgcgaagaaccttacctactcttgacatcctcagaaggtcttggagacaagactgtgccttcgggaactgagagacaggtgctgcatggctgt	KY631010	0	0	0	0	0	0	0	0	0	0	0	0	0	0	5	0	0	0	0	0	0	0	0	0	0	0	1	0	0	0	4	0	0	0	0	0	0	0	0	0	0	0
OTU_065437	ccacgccctaaactatgtatactggttgttgctatgctagtcatggcagtaatccacctaacggattaagtataccgcctggggagtacggtcgcaagattaaaactcaaaggaatagacggggacccgcacaagcggtggagcatgtggtttaattcgatgatacgcgaggaaccttacccgggattgaaatgtagatgccgacagatgaaagtttgttttccttcgggacatctatgtaggtgctgcatggttgt		0	0	0	1	0	0	0	2	0	0	0	0	0	0	0	1	0	0	0	1	2	0	0	0	4	0	0	0	0	0	0	0	0	0	0	0	0	1	0	0	0	0
OTU_065508	ccacgccgtaaacgatgagtgctaggtgtcgggagtcaaatctcggtgccgcagttaacgcaataagcactccgcctggggagtacgtacgcaagtatgaaactcaaaggaattgacggggacccgcacaagcagcggagcatgtggtttaattcgaagcaacgcgaagaaccttaccagggcttgacatatagatgaccggtgtagagatacacccttctcttcggagacatgtatacaggtggtgcatggttgt	KY631011	0	0	0	0	0	0	0	0	0	0	0	0	0	0	0	0	0	0	0	0	0	2	4	0	0	0	0	0	0	0	0	0	0	0	0	0	0	0	6	0	0	0
OTU_065527	ccacgccgtaaacgatgagtgttaggtgcctggtaaaaactgggtgccgcagctaacgcattaaacactccgcctggggagtacgcacgcaagtgtgaaactcaaaggaattgacgggggcccgcacaagcggcggagcatgcggattaattcgatgcaacgcgaagaaccttaccaaggcttgacatacactgcgatggttccagagatgggccagccttcggggtggtgtacaggtggtgcatggttgt		0	0	0	0	0	0	0	0	0	0	0	0	0	2	0	0	0	0	0	0	0	0	0	0	1	0	0	0	1	0	0	0	0	5	0	0	2	2	0	0	0	2
OTU_065536	ccacgccgtaaacgatgattactaggtgtaggaggtatcgactccttctgtgccgcagcaaacgcaataagtaatccacctggggagtacggccgcaaggttaaaactcaaatgaattgacgggggcccgcacaagcggtggagcatgtggtttaattcgatgcaacgcgaagaaccttacctggccttgacataccaagagtttgctagagatagcgaagtgccttcgggaacttggatacaggtgctgcatggctgt		2	0	0	0	0	0	0	0	0	0	0	0	0	0	0	0	0	0	0	0	0	1	3	1	0	0	1	0	1	0	0	0	0	0	4	0	0	0	3	0	0	1
OTU_065642	ccacgccgtaaacgttgggcgctaggtgtgggggccattccacggtctccgtgccgcagctaacgcattaagcgccccgcctggggagtacggccgcaaggctaaaactcaaatgaattgacgggggcccgcacaagcggtggagcatgtggtttaattcgatgcaacgcgaagaaccttacctggccttgacataccaagagtttgctagagatagcgaagtgccttcgggaacttggatacaggtgctgcatggctgt		3	0	0	1	0	0	0	0	0	0	0	0	0	0	0	1	0	0	0	0	0	3	1	0	1	0	0	0	0	0	0	0	0	0	0	0	0	1	0	0	0	1
OTU_065697	ccacgctgtaaacgctgtcgatttggggattgggcttaatgcttggtgcccgtagctaacgtgataaatcgaccgcctggggagtacggccgcaaggttaaaactcaaatgaattgacgggggcccgcacaagcggtggagcatgtggtttaattcgatgatacgcgaggaaccttacccgggcttaaattgcagatgccgattgttgaaagacgattttccttttaggacatctgtgaaggtgctgcatggttgt		0	0	0	0	0	0	2	0	4	0	0	0	0	0	0	1	0	0	0	2	3	0	0	0	2	0	0	1	0	0	0	0	1	0	0	0	0	0	0	0	0	0
OTU_065698	ccacgctgtaaacgctgtcgatttggggattgggcttagagcttggtgcccgtagctaacgtgataaatcgaccgcctggggagtacggccgcaaggttaaaactcaaatgaattgacgggggcccgcacaagcggtggagcatgtggtttaattcgaagcaacgcgaagaaccttacctgatcttgacatcccactgaccgttccttaatcggaaccttccttcgggacagtggtgacaggtggtgcatggttgt		0	0	1	0	0	0	1	0	0	0	2	0	0	0	1	0	0	0	0	0	0	0	1	0	0	0	1	1	0	0	1	2	0	0	0	0	0	0	0	0	0	0
OTU_065768	ccgcacagtaaacgatgaatactcgcggttggcgatacagtgtcagccgccaagcgaaagcgttaagtattccacctggggagtacgccggcaacggtgaaactcaaaggaattgacgggggcccgcacaagcggaggaacatgtggtttaattcgatgatacgcgaggaaccttacccgggcttaaatcacatacgaacgttccggaaacgggacggccgcaaggcgtatgtgaaggtgctgcatggttgt	KY631012	0	0	1	0	0	0	0	0	0	0	0	0	0	0	2	0	0	0	0	0	0	0	0	4	0	0	2	1	0	0	0	0	0	0	0	1	0	0	0	0	0	0
OTU_065775	cctggccgtaaacgatgggtactaggtgtaggaggtatcgacccctcctgtgccggagttaacgcaataagtaccccgcctggggagtacgtccgcaaggatgaaactcaaaggaattgacggggacccgcacaagtggtggagcatgtggtttaattcgacgcaacgcgaggaaccttaccagcgtttgacatcctaagaaagtgaaagagatttcgctgtgctccttcgggagaacttagagacaggtggtgcatggctgt		0	0	0	0	0	0	0	0	0	0	0	0	0	0	6	0	0	0	0	0	0	0	0	0	0	0	1	1	0	0	2	1	0	0	0	0	0	0	0	1	0	0
OTU_065984	ccacgccgtaaacgatgaatactaggtgtcggggtccaaaaggacttcggtgccgcagcaaacgcaataagtattccacctggggagtacgttcgcaagaatgaaactcaaaggaattgacggggacccgcacaagcggtggagcatgtggtttaattcgacgcaacgcgaagaaccttaccaagtcttgacatatttcggcgattaatagagatattaatctatgacttcggtcaactgaaatacaggtggtgcatggttgt		0	0	0	0	0	0	0	1	0	0	0	0	0	0	0	0	0	0	0	0	0	0	0	12	0	0	0	0	1	0	0	0	0	0	0	0	0	0	0	0	0	0
OTU_066011	ccacgccgtaaacgatgactactaggtgtcggggagcaaagctcttcggtgccgcagcaaacgcagtaagtagtccacctggggagtacgttcgcaagaatgaaactcaaaggaattgacggggacccgcacaagcggtggagcatgtggtttaattcgatgatacgcgaggaaccttacccgggcttaaatcacatacgaacgttccggaaacgggacggccgcaaggcgtatgtgaaggtgctgcatggttgt		0	0	1	0	0	0	0	0	0	1	2	0	0	0	3	0	0	0	0	0	0	0	0	1	0	0	5	0	0	0	2	0	0	0	0	1	0	0	0	0	0	0
OTU_066043	ccacgccgtaaacgatgagtgctaagtgttagggggtttccgccccttagtgctgcagctaacgcattaagcactccgcctggggagtacggtcgcaagactgaaactcaaaggaattgacggggacccgcacaagcggtggagcatgtggtttaattcgatgcaacgcgaagaaccttacctggccttgacataccaagagtttgctagagatagcgaagtgccttcgggaacttggatacaggtgctgcatggctgt		0	2	0	0	0	0	0	0	0	0	0	0	0	0	1	2	2	0	0	0	1	1	0	0	0	0	0	1	0	1	0	0	1	1	0	0	0	0	0	0	0	5
OTU_066088	ccacgccgtaaacgatgagtgctaggtgtcgggtgtcacaactcggtgccgtcgttaacacagtaagcactccgcctggggagtacgtgcgcaagcatgaaactcaaaggaattgacggggacccgcacaagcagcggagcatgtggtttaattcgacgcaacgcgaagaaccttaccaagtcttgacatatttcggcgcataatagagatattaagctatgacttcggtcaactgaaatacaggtggtgcatggttgt		1	0	0	0	0	0	0	0	0	0	0	0	0	3	0	0	0	2	0	0	0	1	1	0	0	0	0	0	0	0	0	0	0	0	0	0	1	0	0	3	0	0
OTU_066392	ccacgctgtaaacgctgtcgatttggggattgggcttaatgcttggtgcccgtagctaacgtgataaatcgaccgcctggggagtacggccgcaaggttaaaactcaaatgaattgacgggggcccgcacaagcggtggagcatgtggtttaattcgatgatacgcgaggaaccttacctgggattgaaatgtataggccggcttttggaaacaagagtcattcacttcggtgacttatatgtaggtgctgcatggttgt		0	0	0	2	0	0	0	0	0	0	0	0	1	1	0	0	0	7	0	0	0	0	0	0	1	0	0	0	0	0	0	0	0	0	0	0	0	0	0	0	0	0
OTU_066644	ccacgcagtaaacgatgaatactagatctatgcaatataccgtatgggtctaagcgaaagcgataagtattccacctggggagtacgccggcaacggtgaaactcaaagagattggcgggggtccgcacaagcggaggaacatgtggtttaattcgatgatacgcgaggaaccttacccgggattgaaatgtatatgccgtttctctgaaaggagagacattcacttcggtgacatatatgtaggtgctgcatggttgt	KY631013	0	0	0	1	0	0	0	9	0	0	0	0	0	0	0	0	0	0	0	0	0	0	0	0	0	0	0	0	1	0	0	0	0	0	2	0	0	0	0	0	0	0
OTU_073748	ccacgccctaaacgatgaatgctagttgttgccctgcttgtcagggcagtaatgcagctaacgcattaagcattccgcctggggagtacggtcgcaagattaaaactcaaaggaatagacggggacccgcacaagcggtggagcatgtggtttaattcgaagatacgcgaagaaccttacctaggcttgacattgatagaatctactagagatagtggagtgctggcttgccagagcttgaaaacaggtgctgcacggctgt	KY631014	6	15	127	0	135	5	67	4	4	36	3644	47	58	31	8	143	16	0	199	0	4	21	0	110	0	208	26	56	0	150	153	124	0	49	7	38	134	13	35	108	0	0
OTU_073755	ccatgccgtaaacgatgattactaagcgtcgggggtcgaacctcggcactcaagctaacgcgataagtaatccgcctggggagtacgtacgcaagtatgaaactcaaaggaattgacggggacccgcacaagtggtggagcatgtggtttaattcgacgcaacgcgaggaaccttaccagcgtttgacatcctaagaaagtgaaagagatttcgctgtgctccttcgggagaacttagagacaggtggtgcatggctgt	KY631015	3	6	206	9	8	0	40	2	9	136	16	0	58	4	229	5	29	15	54	16	2	44	0	51	1	21	254	93	7	9	373	59	7	57	18	153	12	41	34	35	0	4
OTU_073779	ccacgccgtaaacgatgaatactaggtgtaggggttgtcatgacctctgtgccgccgcaaacgcattaagtattccgcctggggagtacggtcgcaagattaaaactcaaaggaattgacgggggcccgcacaagcagcggagcatgtggtttaattcgaagcaacgcgaagaaccttacctagacttgacatctcctgcattactcttaatcgaggaagttccttcggggacaggatgacaggtggtgcatggttgt	KY631016	0	1	0	0	0	0	0	0	0	0	0	0	25	0	0	0	0	0	0	0	0	0	0	0	0	0	0	0	0	0	1	0	0	0	0	0	0	0	0	0	0	0
OTU_073806	ccacgccgtaaacgatgagtgctaggtgttaggccctttccggggcttagtgccgtagctaacgcattaagcactccgcctggggagtacgaccgcaaggttgaaactcaaaggaattgacgggggcccgcacaagcggtggagcatgtggtttaattcgaagcaacgcgaagaaccttaccaggtcttgacatcccgatgcccgctctagagatagagttttacttcggtacatcggtgacaggtggtgcatggttgt	KY631017	1	10	0	5	0	5	7	8	43	0	49	3	66	6	4	176	2	0	31	0	4	0	0	0	5	0	3	3	1	16	1	0	5	2	9	1	0	14	0	0	6	0
OTU_073829	ccacacggtaaacgatgaatactcgctgtcggcgatatacagtcggcggcttagcgaaagcgttaagtattccacctggggagtacgccggcaacggtgaaactcaaaggaattgacgggggcccgcacaagcggaggaacatgtggtttaattcgatgatacgcgaggaaccttacccgggcttgaattgcaactgaattatctggaaacaggtaagccgcaaggcagttgtgaaggtgctgcatggttgt	KY631018	1	0	0	1	10	0	0	1	1	7	5	2	2	0	30	1	5	2	0	4	6	0	1	82	1	0	37	13	1	0	11	4	1	4	5	32	0	7	0	7	0	0
OTU_073832	ccactactgtaaactatgataactcgctgtcggcgatatagtgtcggtggctaagtgaaagcgataagttatccacctggggagtacgaccgcaaggttgaaactcaaaggaattgacgggggcccgcacaagcggaggaacatgtggtttaattcgatgatacgcgaggaaccttacccgggctcgaacggcagatagacaatgcagagatgtgttggctcttcggagtgtctgtcgaggtgctgcatggttgt		0	0	0	0	0	40	1	0	0	0	0	0	0	1	0	1	19	4	0	0	1	51	7	0	0	0	0	0	0	0	0	0	0	0	0	0	4	0	31	0	0	0
OTU_073848	ccatgccgtaaacggtgggcgctaggtgtagggggcttccacgtcttctgtgccgtagctaacgcattaagcgccccgcctggggagtacggccgcaaggctaaaactcaaaggaattgacgggggcccgcacaagcggcggagcatgtggattaattcgatgcaacgcgaagaaccttacctgggcttgacatatacgggatcgctgcagagatgtggtttcccttgtggctcgtatacaggtggtgcatggttgt	KY631019	4	1	0	0	0	0	1	0	1	1	0	0	3	19	0	0	0	4	0	0	0	25	7	2	1	0	0	1	1	39	3	0	0	0	0	0	1	1	0	51	0	51
OTU_073859	ccacgccgtaaacgatgaatactaggtgtaaggggtatcgaccccccttgtgccgtagcaaacgcactaagtattccacctggggagtacggtcgcaaggctgaaactcaaaggaattgacggggacccgcacaagcagtggagtatgtggattaattcgacgcaacgcgaagaaccttaccaaggcttgacatcctctgaccgacctagagataggttttttcttcggaacagagagacaggtggtgcatggttgt	KY631020	1	0	0	3	0	7	0	3	1	1	0	0	0	16	0	0	1	1	1	0	0	0	0	3	2	0	0	3	2	4	0	0	0	3	0	0	3	1	1	0	0	0
OTU_073900	ccacgctgtaaacgatggatactaagtgttggggaaactcagtgctgtagctaacgcaataagtatcccgcctgtggagtatgcacgcaagtgtgaaacataaaggaattgacgggggcccgcacaagcggtggagtatgtggtttaattcgacgcaacgcgaagaaccttaccaagtcttgacatccttggcaaagctatagagatatagtggaggatatccgagtgacaggtggtgcatggttgt		3	1	0	0	0	0	0	0	0	4	0	0	0	0	34	1	1	1	0	0	0	0	2	3	0	0	13	3	1	0	12	1	0	3	1	5	2	1	0	0	0	0
OTU_073960	ccacgccctaaacgatgaatgctagttgttgccctgcttgtcagggcagtaatgcagctaacgcattaagcattccgcctggggagtacggtcgcaagattaaaactcaaaggaatagacggggacccgcacaagcggtggagcatgtggtttaattcgaagatacgcgaagaaccttacccggacttgatatctaacaaatcatctagagatagaagagtgtctgcttgcagaaatgttaagacaggtgctgcacggctgt		0	0	0	0	4	0	1	2	5	0	1	8	3	1	0	1	2	1	4	0	0	1	2	4	5	0	0	4	1	5	0	0	0	2	1	0	14	1	0	0	0	1
OTU_073963	ccacgcagtaaacgatgaatactagatctatgcaatataccgtatgggtctaagcgaaagcgataagtattccacctggggagtacgccggcaacggtgaaactcaaagagattggcgggggtccgcacaagcggaggaacatgtggtttaattcgatgatacgcgaggaaccttacccgggattgaaatgtaggagttagatgatgagagtcattgtcccttcggggctcctatgtaggtgctgcatggttgt	KY631021	1	1	1	40	0	0	0	15	0	0	0	0	0	1	0	0	0	0	0	2	0	0	1	0	7	0	0	0	2	3	0	0	0	4	13	0	1	12	0	0	1	0
OTU_073983	cccggccgtaaacgatggacgctaggtgtggggggacgctccctccgtgccgcagccaacgcattaagcgtcccgcctggggagtacggccgcaaggctaaaactcaaaggaattgacgggggcccgcacaagcagcggagcatgtggcttaattcgaagcaacgcgaagaaccttaccagcgcttgacatatgggtgaagcgggggagaccccgtggccgagaggagcccatacaggtggtgcatggctgt	KY631022	0	0	40	0	0	0	1	0	0	2	0	2	3	1	0	0	0	0	1	0	0	0	0	13	1	0	2	0	0	0	0	0	0	0	0	0	0	0	0	0	0	0
OTU_073990	ccacgctgtaaacgatgggcactaggtgtggggggtgtcgactccctccgtgccgaagctaacgcattaagtgccccgcctggggagtacggccgcaaggctaaaactcaaaggaattgacgggggcccgcacaagcagcggagcatgtggtttaattcgacgcaacgcgaagaaccttacctgggcttgacatgtaggtcgtacccgtggaaacacggggtcagttcggctggaccttcacaggtggtgcatggctgt	KY631023	0	0	0	0	0	4	0	0	0	1	0	0	0	0	0	0	0	0	0	0	0	5	0	0	0	0	0	0	0	0	0	0	0	0	0	0	0	0	0	0	0	0
OTU_074026	ccacgccgtaaacgatgagtactaagtgtcggcatccgaaggatgtcggtgctgccgcaaacgcagtaagtactccacctggggagtacgttcgcaagaatgaaactcaaaggaattgacggggacccgcacaagcggtggagcatgtggtttaattcgaagcaacgcgaagaaccttaccaagtcttgacatccctctgaatatcgggtaatgccgataggccttcgggacagaggagacaggtggtgcatggttgt	KY631024	0	0	0	0	0	0	0	0	0	0	0	0	0	0	9	0	0	0	0	1	0	0	0	0	0	22	1	0	0	0	1	3	0	0	0	1	2	0	0	0	2	0
OTU_074058	ccacgctttaagcgccccgcctggggagtacggccgcaaggctaaaactcaaaggaattgacgggggcccgcacaagcggcggagcatgtggattaattcgatgcaacgcgaagaaccttacctgggcttgacatacactagattgggccagagatggtttgtccctttgtggttggtgtacaggtggtgcatggttgt		2	1	1	1	2	0	0	0	4	1	3	4	0	0	0	5	0	2	1	0	2	0	0	0	1	3	1	0	0	0	0	2	2	0	0	1	0	0	0	0	0	0
OTU_074103	ccatgccgtaaacgttgggcactaggtgtgggggacattccacgttttccgcgccgtagctaacgcattaagtgccccgcctggggagtacggccgcaaggctaaaactcaaaggaattgacgggggcccgcacaagcggtggagcatgtggtttaattcgatgcaacgcgaagaaccttacctggtcttgacatccacggaagttttcagagatgagaatgtgccttcgggaaccgtgagacaggtgctgcatggctgt		0	0	2	0	0	0	0	0	0	0	1	0	0	0	0	0	0	0	1	0	0	2	0	0	0	0	0	0	1	0	0	1	1	0	1	0	0	0	2	0	0	0
OTU_074122	ccacaccgtaaacgatgagtgctaggtgtcgggtgtcaaaactcggtgccgcagctaacgcagtaagcactccgcctggggagtacgttcgcaagaatgaaactcaaaggaattgacggggacccgcacaagcagcggagcatgtggtttaattcgaagcaacgcgaagaaccttaccggggcttgacatctatctgccaagtttagagataagctatttcttcggaacggatagacaggtggtgcatggttgt	KY631025	0	0	0	1	0	0	0	1	0	0	0	0	0	0	0	0	0	10	0	0	0	0	0	0	0	0	0	0	1	0	0	0	0	0	3	0	17	0	0	1	1	1
OTU_074124	ccacgccctaaacgatgtcaattagctgttggggtacatgatgccttagtagcgtagctaacgcgtgaaattgaccgcctggggagtacggtcgcaagattaaaactcaaaggaattgacggggacccgcacaagcggtggatgatgtggattaattcgatgcaacgcgaagaaccttacctgggcttgacatacactagattgggccagagatggtttgtccctttgtggttggtgtacaggtggtgcatggttgt		1	0	2	1	0	1	2	0	0	0	0	1	4	1	0	0	0	2	1	0	2	0	2	0	4	0	0	1	0	0	5	0	2	1	0	1	0	1	1	0	0	3
OTU_074135	ccacgccgtaaacgatgaatactaggtgtcggggagcaaagctcttcggtgccgcagcaaacgcaataagtattccacctggggagtacgttcgcaagaatgaaactcaaaggaattgacggggacccgcacaagcggtggagcatgtggtttaattcgaagcaacgcgaagaaccttacctggtcttgacatccacagaactttccagagatggattggtgccttcgggaactgtgagacaggtgctgcatggctgt		0	0	4	0	0	0	0	0	0	0	3	0	8	0	0	0	0	0	0	4	1	0	0	1	0	1	1	0	0	0	5	1	0	0	0	0	1	0	0	0	0	1
OTU_074137	ccacgccgtaaacgatgattactaggtgtcggggatcaaaggatttccggtgccgcagcaaacgcagtaagtaatccacctggggagtacgttcgcaagaatgaaactcaaaggaattgacggggacccgcacaagcggtggagcatgtggtttaattcgaagcaacgcgaagaaccttaccaagtcttgacatccttctgaatgacgggcaaagccgtcagccctccggggcaggagagacaggtggtgcatggttgt	KY631026	0	0	0	0	0	0	0	0	0	0	0	0	0	0	3	0	0	0	0	0	0	0	0	0	0	0	0	23	0	0	4	1	0	0	2	0	0	0	0	0	0	0
OTU_074140	ccacgccgtaaacgttgggcactaggtgtggggctcgatcgacgggctccgtgccgtagctaacgcattaagtgccccgcctgggaagtacggccgcaaggctaaaactcaaaggaattgacgggggcccgcacaagcggcggagcatgttgcttaattcgatgcaacgcgaagaaccttaccaaggcttgacatgtagggaaaagccgtagagatacggtgtccttcggggccctacacaggtggtgcatggctgt	KY631027	0	0	0	0	0	0	0	0	0	0	0	0	0	0	0	0	0	0	0	0	0	11	1	0	0	0	0	0	0	0	0	0	0	0	0	0	0	0	0	0	0	12
OTU_074176	ccacgctgtaaacgatgtcgatttggggattggggtttaactctggtgcccgaagctaacgtgataaatcgaccgcctggggagtacggccgcaaggttaaaactcaaatgaattgacgggggcccgcacaagcggtggagcatgtggtttaattcgatgcaacgcgaagaaccttacctactcttgacatcctaagaagaactcagagatgagtttgtgccttcgggaacttagagacaggtgctgcatggctgt	KY631028	0	0	0	0	0	0	0	0	0	0	1	0	0	0	0	0	0	0	0	0	0	0	0	0	0	27	0	0	0	0	0	0	1	1	0	0	0	0	0	0	0	5
OTU_074178	cccagccgtaaacgatggacgctaggtgtggggggatcgtccctccgtgccgcagccaacgcattaagcgtcccgcctggggagtacggccgcaaggctaaaactcaaaggaattgacgggggcccgcacaagcagcggagcatgtggcttaattcgaagcaacgcgaagaaccttaccagcgcttgacatatcggtgaagcggcggagacgccgcggcctaacggagccgttacaggtggtgcatggctgt	KY631029	0	0	11	0	0	0	0	0	0	0	0	1	3	0	1	2	1	0	0	0	1	6	0	17	0	0	2	0	2	0	2	4	0	0	1	3	4	1	0	13	0	2
OTU_074207	ctatgctgtaaacggtgggcgctaggtgtggggaccttccacggtttctgtgccgtagctaacgctttaagcgccccgcctggggagtacggccgcaaggctaaaactcaaaggaattgacggggacccgcacaagtagcggagcatgtggtttaattcgacgcaacgcgaagaaccttaccagggcttgacatgacagtgacgggttaagagattaaccgttcccttcggggacactgccacaggtggtgcatggttgt	KY631030	0	36	0	0	1	1	4	0	2	0	0	0	0	3	0	14	0	0	0	0	13	0	0	0	0	0	0	0	0	1	1	0	0	0	1	0	0	0	0	1	0	0
OTU_074213	ccacgccgtaaacgatgagaactaagtgttggggaaactcagtgctgtagttaacgcaataagttctccgcctggggagtatgcacgcaagtgtgaaactcaaaggaattgacgggggcccgcacaagcggtggagtatgtggtttaattcgaagcaacgcgaagaaccttaccaggtcttgacatggtgttaaaggatgctgagaagcatagatagttataacacacacaggtggtgcatggttgt	KY631031	0	0	0	0	0	1	24	1	0	0	0	0	0	0	0	0	0	0	0	0	0	0	0	0	0	0	0	0	0	0	0	0	0	0	0	0	0	0	0	0	0	0
OTU_074224	ccacgccctaaacgatgcatacttggtgtgggcagttcattctgtccgtgccggagctaacgcgttaagtatgccgcctggggagtacggtcgcaaggctgaaactcaaaggaattgacgggggcccgcacaagcggtggagcatgtggtttaattcgacgcaacgcgaagaaccttacctgggctcgaacggcttacgcaaacccgtggaaacatgggtcctcccgcaagggacgtgagtcgaggtgctgcatggctgt	KY631032	0	2	21	0	0	0	0	0	0	0	0	0	0	0	0	0	0	1	0	0	0	0	0	0	0	0	0	0	0	0	0	0	0	0	0	0	0	0	0	0	0	0
OTU_074228	ccacgccgtaaacgatgagtgctaagtgttggagggtttccgcccttcagtgctgcagcaaacgcattaagcactccgcctggggagtacgaccgcaaggttgaaactcaaaggaattgacgggggcccgcacaagcggtggagcatgtggtttaattcgaagcaacgcgaagaaccttaccaggtcttgacatccagagaactttccagagatggattggtgccttcgggaactctgagacaggtgctgcatggctgt		0	0	1	0	0	0	0	0	1	1	1	0	0	0	0	0	1	0	0	0	1	0	0	0	1	0	1	0	0	0	0	0	0	0	1	0	0	0	1	0	0	0
OTU_074314	ccacgctgtaaacgatgattactaggtgtggggagctaaggctttccgtgccggagcaaacgcaataagtaatccacctggggagtacggccgcaaggctgaaactcaaaggaattgacgggggcccgcacaagcagtggattatgtggtttaattcgaagcaacgcgaagaaccttaccaggtcttgacatcccctgcatagcacagagatgtgtgaagtctcttcggagacagggagacaggtggtgcatggttgt	KY631033	0	0	0	0	0	0	0	0	0	0	0	0	0	0	11	0	0	0	0	1	0	0	0	0	0	0	3	0	0	0	5	1	0	0	0	4	0	0	0	0	0	0
OTU_074396	ccatgccgtaaacggtgggcgctaggtgtgggtttccttccacgggatccgtgccgtagctaacgcattaagcgccccgcctggggagtacggccgcaaggctaaaactcaaaggaattgacgggggcccgcacaagcggcggagcatgcggattaattcgatgcaacgcgaagaaccttaccaaggcttgacatacactgcgatggttccagagatgggccagccttcggggtggtgtacaggtggtgcatggttgt		0	0	0	0	0	0	0	0	1	0	1	0	1	0	0	1	0	1	1	0	0	0	2	2	3	0	0	1	0	7	0	0	0	0	1	2	1	0	2	0	1	0
OTU_074398	ctatgctgtaaacggtgggcgctaggtgtggggaccttccacggtttctgtgccgtagctaacgctttaagcgccccgcctggggagtacggccgcaaggctaaaactcaaaggaattgacggggacccgcacaagcggtggagcatgtggtttaattcgaagcaacgcgaagaaccttaccaaatcttgacatcctttgaccgctctagagatagagttttcctcttcggaggacaaagtgacaggtggtgcatggttgt		0	32	0	0	0	0	0	0	0	2	1	1	6	0	0	6	0	0	1	0	0	0	0	0	0	0	0	0	0	0	1	1	3	0	0	0	0	0	0	0	0	0
OTU_074446	ccacgccgtaaacgatgagtgctaggtgtcgggagtcaaatctcggtgccgcagttaacgcaataagcactccgcctggggagtacgtacgcaagtatgaaactcaaaggaattgacggggacccgcacaagcggcggagcatgcggattaattcgatgcaacgcgaagaaccttaccaaggcttgacatgcaccggtacagtgtagagatatgctggcctttttggctggtgtgcaggtggtgcatggttgt		0	1	0	2	0	0	0	1	0	0	0	0	0	10	0	0	0	5	0	2	0	0	1	0	6	0	0	3	4	5	0	0	0	0	1	2	1	0	1	1	0	0
OTU_074468	ccacaccgtaaacgctggatactagaattttgcgagaaatcgtagggttcgcagttaacgcattaagtatcccacctgaggagtacgaccgcaaggttaaaactcaaaggaattgacgggggcccgcacaagcagtggagtatgtggtttaattcgacgcaacgcgaagaaccttaccaaggcttgacatatatatgaataatgtggaaacacattaggacttcggtccatatatacaggtggtgcatggttgt		0	0	0	0	0	2	0	0	0	0	1	0	0	0	1	0	0	8	0	0	0	0	0	0	0	0	0	0	0	0	0	0	0	0	0	0	1	0	4	2	0	5
OTU_074495	ccacgccgtaaactatgattactcggagtttgaagttaatttaagctcccaagcgaaagcgataagtattccacctggggagtacgccggcaacggtgaaactcaaagagattggcgggggtccgcacaagcggaggaacatgtggtttaattcgatgatacgcgaggaaccttacccgggattgaaatgtagatgcatgaggcagagatgtctcttcccttcggggcttctatgtaggtgctgcatggttgt		0	0	0	7	0	0	0	2	0	0	0	0	0	0	0	0	0	0	0	0	0	0	0	0	0	0	0	0	0	0	0	0	0	0	1	1	1	4	0	0	0	0
OTU_074497	ccacgctgtaaacgatgagtgctaggtgtcggcaagagtcggtgccgcagttaacacattaagcactccgcctggggagtacgtgcgcaagcatgaaactcaaaggaattgacggggacccgcacaagcagcggagcatgtggtttaattcgatgcaacgcgaagaaccttacctggtcttgacatccacggaagttttcagagatgagaatgtgccttcgggaaccgtgagacaggtgctgcatggctgt		0	0	0	0	0	0	2	1	0	0	4	5	6	0	0	0	0	0	0	0	2	2	0	0	0	1	0	0	0	0	0	1	1	0	0	0	0	0	0	0	0	1
OTU_074556	ccacgccctaaacgatgtatactagttgttgctttgctagtcaaggcagtaatgcacctaacggattaagtataccgcctggggagtacggtcgcaagattaaaactcaaaggaatagacggggacccgcacaagcggtggagcatgtggtttaattcgaagatacgcgaagaaccttacctaggcttgatatccaacaaattctgtagagatacggaagcgctagcttgctagaatgttgagacaggtgctgcacggctgt	KY631034	0	0	0	0	0	0	0	0	3	6	0	0	0	0	0	0	0	0	0	8	7	0	1	0	0	0	0	0	0	0	0	0	0	0	0	0	0	0	0	0	0	0
OTU_074640	ccacgcggtaaacgatgattgctaggtgtaggtgggtatggacccatcggtgccgcagctaacgcagtaagcaatccacctggggagtacgttcgcaagaatgaaactcaaaggaattgacggggacccgcacaagcggtggagcatgtggtttaattcgaagcaacgcgaagaaccttaccaagtcttgacatcccgttcgatgcgccgtaatgggcgcagcccttcgggggagcggagacaggtggtgcatggttgt	KY631035	0	1	0	0	0	0	0	0	0	1	0	0	0	0	4	0	0	0	0	0	0	0	0	4	0	0	0	1	0	0	0	1	0	0	0	0	0	0	1	1	0	0
OTU_074719	ccatgccgtaaacgttgggcactaggtgtggggccttttccatgggttctgcgccgtagctaacgcattaagtgccccgcctggggagtacggccgcaaggctaaaactcaaaggaattgacgggggcccgcacaagcggcggagcatgtggattaattcgatgcaacgcgaagaaccttacctgggcttgacatatacaggatcgcgccagagatggtgtttcccttgtggcttgtatacaggtggtgcatggttgt		0	1	0	1	1	0	0	0	0	0	0	0	0	5	0	0	0	1	0	0	0	2	0	0	1	0	0	0	0	1	0	0	0	0	1	0	0	0	2	1	0	2
OTU_074722	ccatgctgtaaacgttgtctactagccgttgggggacatgattccttagtggcgcagctaacgcgataagtagaccgcctggggagtacggtcgcaagactaaaactcaaatgaattgacgggggcccgcacaagcggtggagcatgtggtttaattcgaagcaacgcgaagaaccttacctacacttgacatcccttgcattacccttaatcggggaaatctcttcggagacaaggtgacaggtggtgcatggttgt		1	0	0	0	0	0	0	0	0	0	0	0	0	0	0	0	1	0	1	0	0	0	1	0	1	0	0	0	0	1	0	0	0	0	0	0	0	0	2	1	0	1
OTU_074743	ccacgccgtaaacgatgaatactaggtgtaggaggtatcgactccttctgtgccgcagttaacgcattaagtattccacctggggagtacggccgcaaggttaaaactcaaaggaattgacgggggcccgcacaagcagtggagtatgtggtttaattcgaagatacgcgaagaaccttacccggacttgatatctaacaaatcatctagagatagaagagtgtctgcttgcagaaatgttaagacaggtgctgcacggctgt		0	0	0	3	0	0	0	0	0	0	0	0	0	0	0	0	0	1	0	0	0	0	0	0	3	0	0	0	0	0	0	0	0	0	1	1	1	0	0	0	9	0
OTU_074769	ccacgccgtaaacgatgtcgacttggaggttgtgcccttgaggcgtggcttccggagctaacgcgttaagtcgaccgcctggggagtacggccgcaaggttaaaactcaaatgaattgacgggggcccgcacaagcggtggagcatgtggtttaattcgacgcaacgcgaagaaccttaccaagtcttgacatatttcggagaatattagagataatattttatgacttcggtcaactgaaatacaggtggtgcatggttgt		0	0	0	0	0	0	1	0	0	1	2	1	6	0	0	0	1	0	1	1	1	0	0	1	2	0	0	0	0	0	0	1	0	0	0	0	1	0	0	0	0	0
OTU_074794	ccatgccgtaaacgttgggcactaggtgtggggccttttccatgggttctgcgccgtagctaacgcattaagtgccccgcctggggagtacggccgcaaggctaaaactcaaaggaattgacgggggcccgcacaagcggcggagcatgcggattaattcgatgcaacgcgaagaaccttaccaaggcttgacatgcaccggtacagtgtagagatatgctggcctttttggctggtgtgcaggtggtgcatggttgt		0	0	0	3	0	0	0	0	0	0	0	0	0	13	0	2	0	0	0	0	0	0	0	0	3	0	0	0	0	2	0	0	0	0	0	0	0	1	0	1	0	0
OTU_074800	ctatgctgtaaacggtgggcgctaggtgtggggaccttccacggtttctgtgccgtagctaacgctttaagcgccccgcctggggagtacggccgcaaggctaaaactcaaaggaattgacgggggcccgcacaagcggaggaacatgtggtttaattcgatgatacgcgaggaaccttacccgggcttaaattgcactggctttcacccgaaagggtgttttcttcggaccagtgtgaaggtgctgcatggttgt		0	1	0	0	0	0	0	0	0	0	0	0	1	0	1	0	0	0	0	0	0	0	0	1	0	2	3	0	0	0	1	1	2	0	0	2	0	0	0	0	0	0
OTU_074844	ccacgccgtaaacgatgattactcgtagtatgcgatatattgtatgctactaagggaaaccgataagtaatccacctggggagtacgccggcaacggtgaaactcaaaggaattgacgggggcccgcacaagcggtggagcatgtggtttaattcgatgcaacgcgaagaaccttacctggccttgacataccaagagtttgctagagatagcgaagtgccttcgggaacttggatacaggtgctgcatggctgt		0	0	0	0	0	0	0	0	0	0	0	0	0	0	1	0	0	3	0	0	0	1	10	0	1	0	0	0	0	1	0	0	0	0	11	0	0	0	4	0	0	2
OTU_074877	ccatgccgtaaacgatgattactaagcgtcgggggtcgaacctcggcactcaagctaacgcgataagtaatccgcctggggagtacgtacgcaagtatgaaactcaaaggaattgacggggacccgcacaagcagcggagcatgtggtttaattcgaagcaacgcgaagaaccttaccaggacttgacatatatgagaaaagcttagagataagtaatactcttcggagactgatatacaggtggtgcatggttgt	KY631036	0	0	0	0	0	0	0	0	0	4	0	0	0	1	0	0	0	0	0	0	2	0	0	0	0	1	2	0	0	0	5	3	0	2	0	3	0	0	0	0	0	0
OTU_074887	ccatgctgtaaacgatgaatgcttgatgttggactgaagttcagtgtcgaagttaacgcgataagcattccgcctggggagtacggccgcaaggttaaaactcaaaggaattgacggggacccgcacaagcggtggagcatgtggtttaattcgatgcaacgcgaagaaccttaccaactcttgacatcctcatcggggagaagagagatcttttctttcagttaggctggatgagtgacagatgctgcatggctgt	KY631037	0	0	0	0	0	0	0	0	0	0	0	0	0	0	5	0	0	0	0	0	0	0	0	0	0	0	3	0	0	0	0	0	0	0	0	0	0	2	0	0	0	0
OTU_074888	ccatgctgtaaacgttgtctactagccgttgggggacatgattccttagtggcgcagctaacgcgataagtagaccgcctggggagtacggtcgcaagactaaaactcaaatgaattgacgggggcccgcacaagcggtggagcatgtggtttaattcgatgatacgcgaggaaccttacccgggattgaaatgtaggagttagatgatgagagtcattgtcccttcggggctcctatgtaggtgctgcatggttgt		1	0	0	0	0	0	0	1	0	0	0	0	0	0	0	0	1	1	0	0	0	0	8	0	0	0	0	0	0	0	0	0	0	0	10	0	0	0	2	1	0	0
OTU_074928	ccacgccgtaaacgatgactactaggtgtcgggtggcaaagccattcggtgccgcagcaaacgcaataagtagtccacctggggagtacgttcgcaagaatgaaactcaaaggaattgacggggacccgcacaagcggtggagcatgtggtttaattcgacgcaacgcgaggaaccttaccagcgtttgacatcctaagaaagtgaaagagatttcgctgtgctccttcgggagaacttagagacaggtggtgcatggctgt		0	1	3	1	0	0	0	0	0	4	0	1	1	0	4	1	0	0	1	0	0	1	1	6	0	0	3	10	0	0	11	5	0	0	0	10	2	0	0	0	0	0
OTU_075018	ccacgcagtaaacgatggacactcgttgtcggcgacaaacagtcggtggtcaagcgaaagtgataagtgtcccacctggggagtacggtcgcaaggctgaaactcaaaggaattgacgggggcccgcacaagcggtggagcatgtggtttaattcgatgcaacgcgaagaaccttacctggccttgacataccaagagtttgctagagatagcgaagtgccttcgggaacttggatacaggtgctgcatggctgt		0	0	0	0	0	0	0	0	0	0	0	0	0	0	0	0	10	1	0	0	0	0	0	0	0	0	0	0	0	0	0	0	0	0	0	0	0	0	0	0	0	1
OTU_075020	ccacgccctaaacgatgaatgctagttgttgccctgcttgtcagggcagtaatgcagctaacgcattaagcattccgcctggggagtacggtcgcaagattaaaactcaaaggaatagacggggacccgcacaagcggtggagcatgtggtttaattcgaagcaacgcgaagaaccttaccaagtcttgacatcccgatgaccggcacttaaccgtgccttctcttcggagcatcggagacaggtggtgcatggttgt		0	0	0	0	0	0	0	0	0	0	0	0	0	0	0	0	0	0	0	0	0	0	0	0	0	0	1	0	0	0	0	11	0	1	0	0	0	0	0	0	0	0
OTU_075047	ccacgccgtaaacgatgagcactaggtgtcggtctcgcaagagatcggtgccgtagttaacgcattaagtgctccgcctggggagtacgcacgcaagtgtgaaactcaaaggaattgacggggacccgcacaagcagcggagcatgtggtttaattcgacgcaacgcgaagaaccttaccaagtcttgacatatttcggagaatattagagataatattttatgacttcggtcaactgaaatacaggtggtgcatggttgt		0	0	0	0	0	0	1	0	3	0	0	0	0	1	0	3	0	0	0	0	0	0	0	0	1	2	0	0	0	0	0	1	0	0	0	1	0	2	0	0	0	0
OTU_075060	ccacgccgtaaacgatgagtgctaggtgtcgggggtcaaacctcggtgccgacgttaacacattaagcactccgcctggggagtacgtgcgcaagcatgaaactcaaaggaattgacgggggcccgcacaagcagcggagcatgtggcttaattcgaagcaacgcgaagaaccttaccagggcttgacatataagtgagctcgtggaaacacgagggccgaaaggagcttatacaggtggtgcatggctgt		0	0	0	0	0	0	0	1	0	0	0	0	0	2	0	0	0	0	0	0	0	0	0	0	1	0	0	0	6	3	0	0	0	3	0	0	3	0	1	0	2	0
OTU_075070	ccacgccgtaaacgatgattactcgtagtatgcgatatattgtatgctactaagggaaaccgataagtaatccacctggggagtacgccggcaacggtgaaactcaaaggaattgacgggggcccgcacaagcggaggaacatgtggtttaattcgatgatacgcgaggaaccttacccgggcttaaattgcagatgccgattgttgaaagacgattttccttttaggacatctgtgaaggtgctgcatggttgt	KY631038	1	0	0	4	0	1	0	1	0	0	0	0	0	0	0	1	0	0	0	0	0	0	0	0	2	0	0	0	0	0	0	0	0	0	0	0	0	0	0	0	0	0
OTU_075189	ccacgccgtaaacgatgaatactaggtgtcggggtccaaaaggacttcggtgccgcagcaaacgcaataagtattccacctggggagtacgttcgcaagaatgaaactcaaaggaattgacggggacccgcacaagtagcggagcatgtggtttaattcgaagcaacgcgaagaaccttacctacacttgacatcccttgcattactcttaatcgaggaaatcccttcggggacaaggtgacaggtggtgcatggttgt		0	0	0	0	0	0	0	0	0	0	0	0	0	0	0	0	0	1	0	0	0	0	0	13	0	0	0	1	0	0	0	0	0	0	1	1	0	0	0	0	0	0
OTU_075273	ccacgctgtaaacgatgagtgttaggttcttggtttaaactgggagccgcagctaacgcattaaacactccgcctggggagtacgcacgcaagtgtgaaactcaaaggaattgacggggacccgcacaagcagcggagcatgtggtttaattcgaagcaacgcgaagaaccttacctggtcttgacatccctctgaccggacagtaatgtgtcctttccttcgggacagaggtgacaggtggtgcatggttgt		1	0	0	0	0	0	0	0	0	0	0	0	1	0	0	0	0	0	0	0	0	0	0	0	0	0	0	0	0	0	2	7	0	1	1	2	0	0	1	1	0	0
OTU_075296	ccatgccgtaaacggtgggcgctaggtgtgggtttccttccacgggatccgtgccgtagctaacgcattaagcgccccgcctggggagtacggccgcaaggctaaaactcaaaggaattgacggggacccgcacaagcagcggagcatgtggtttaattcgaagcaacgcgaagaaccttaccggggcttgacatatatctgaccctcttagagataagagctttcttcggaacagatatacaggtggtgcatggttgt		0	0	1	0	0	0	0	0	0	0	0	0	0	0	0	0	0	4	0	0	0	5	0	0	0	0	0	0	0	0	0	0	0	0	0	0	0	0	4	0	1	0
OTU_075304	ccatgctgtaaacgatgattactaagcgtcgggggtcgaacctcggcactcaagctaacgcgataagtaatccgcctggggagtacgtacgcaagtatgaaactcaaaggaattgacggggacccgcacaagcggtggagcatgtggtttaattcgaagcaacgcgaagaaccttaccaagtcttgacatccccctgaccggtgagtaacgtcacctttcctacgggacaggggagacaggtggtgcatggttgt		0	0	0	0	0	0	0	0	0	0	0	0	0	0	0	0	0	0	0	0	0	0	0	19	0	0	1	3	1	0	2	0	0	1	0	1	2	0	0	0	0	0
OTU_075307	ccgcacggtaaacgatgaatactcgccctgtgcgatacaatgtacggggcttagcgaaagcgttaagtattccacctggggagtacgccggcaacggtgaaactcaaaggaattgacgggggcccgcacaagcggaggaacatgtggtttaattcgatgatacgcgaggaaccttacccgggcttaaatcacatacgaacgttccggaaacgggacggccgcaaggcgtatgtgaaggtgctgcatggttgt	KY631039	0	0	2	0	0	0	0	0	0	1	0	0	0	0	5	0	0	0	0	0	0	0	0	0	0	0	12	0	0	0	6	0	0	0	0	1	0	0	0	0	0	0
OTU_075324	ccacaccgtaaacgatggatactaggtgtaggggatgaataatcttctgtgccgtcgcaaacgcagtaagtatcccacctggggagtacggccgcaaggttgaaactcaaaggaattgacgggggcccgcacaagcagtggagtatgtggtttaattcgacgcaacgcgaagaaccttaccagggcttgacatatatatgaaagtctaagagattagacccctcttcggagcatatatacaggtggtgcatggttgt	KY631040	0	0	0	0	0	0	0	0	0	0	0	0	0	0	0	0	0	0	0	0	0	0	0	0	0	0	0	0	0	0	5	0	0	0	0	1	0	3	1	0	0	1
OTU_075332	ccacgcagtaaacgatgaatactagttttttgcgatatactgtaagagactaagcgaaagcgataagtattccacctggggagtacgccggcaacggtgaaactcaaaggaattgacggggacccgcacaagcagcggagcatgtggtttaattcgacgcaacgcgaagaaccttaccaagtcttgacatatttcggcgattaatagagatattaatctatgacttcggtcaactgaaatacaggtggtgcatggttgt		0	0	0	3	0	0	0	1	0	0	0	0	0	1	0	0	0	0	0	0	0	0	0	0	7	0	0	0	2	0	0	0	0	3	0	0	3	5	0	0	0	0
OTU_075414	ccacgccgtaaacgatgagtgttaggtgcctggcaaagctgggtgccgcagctaacgcattaaacactccgcctggggagtacgcacgcaagtgtgaaactcaaaggaattgacggggacccgcacaagcagcggagcatgtggtttaattcgaagcaacgcgaagaaccttaccgggacttgaaatcctatggaaagcgcaggagactgtgcccctcttcggagccgtaggacaggtggtgcatggttgt		0	0	0	1	0	0	0	0	0	0	0	1	0	3	0	0	0	0	0	0	0	0	1	2	1	0	0	0	0	0	0	0	0	0	0	0	2	1	0	9	0	3
OTU_075562	ccacacggtaaacgatggatactcgctgttggcgatacacagtcagcggcttagcgaaagcgttaagtatcccacctggggagtacgccggcaacggtgaaactcaaaggaattgacgggggcccgcacaagcggaggaacatgtggtttaattcgatgatacgcgaggaaccttacccgggattgaaatgtatatgctgacaggtagaaatacttgttgttcccttcggggacatatatgtaggtgctgcatggttgt		0	1	0	0	0	0	0	0	0	0	0	0	0	0	1	0	1	0	0	2	0	0	0	0	0	0	1	0	0	0	0	0	1	0	1	3	1	1	0	2	0	0
OTU_075579	ccacgccctaaacgatgaatgctagttgttgccctgcttgtcagggcagtaatgcagctaacgcattaagcattccgcctggggagtacggtcgcaagattaaaactcaaaggaattgacgggggcccgcacaagcagcggagcatgtggcttaattcgaagcaacgcgaagaaccttaccagcgcttgacatgaccgtgaagccggggagacccggtggccgagaggagcggtcacaggtggtgcatggctgt		0	0	2	0	0	0	0	0	1	0	0	0	0	0	0	0	0	0	0	0	0	0	0	5	0	3	0	0	0	0	0	0	0	0	0	0	0	0	0	0	0	1
OTU_075782	ccacgctgtaaacgatgagtgctaggtgtcgggagtcaaatctcggtgccgcagctaacgcaataagcactccgcctggggagtacgtgcgcaagcatgaaactcaaaggaattgacggggacccgcacaagtagcggagcatgtggtttaattcgacgcaacgcgaagaaccttaccagggcttgacatgacagtgacgggttaagagattaaccgttcccttcggggacactgccacaggtggtgcatggttgt	KY631041	0	0	0	4	0	0	0	2	0	0	0	0	0	2	0	0	0	0	0	0	0	0	0	0	1	0	1	2	1	0	0	0	0	0	1	0	0	1	2	0	2	0
OTU_075832	ccatgccgtaaacgttgggcactaggtgtggggccttttccatgggttctgcgccgtagctaacgcattaagtgccccgcctggggagtacggccgcaaggctaaaactcaaaggaattgacgggggcccgcacaagcggcggagcatgtggattaattcgatgcaacgcgaagaaccttacctgggcttgacatgcactggatcgggctagagatagtctttccctttgtggctggtgtacaggtggtgcatggttgt		0	0	0	0	0	0	0	0	0	0	0	0	0	13	0	0	0	0	0	0	0	1	0	0	0	0	0	0	0	3	0	0	0	0	0	0	0	0	0	1	0	0
OTU_075906	ccacgcagtaaacgatgattactagttgtttgcgatacacagtaagcgactgagcgaaagcattaagtaatccacctggggagtacgttcgcaagaatgaaactcaaaggaattgacgggggcccgcacaagcggaggaacatgtggtttaattcgatgatacgcgaggaaccttacctgggattgaaatgtataggctgctagatggaaacatttggtattctcttcggagacttatatgtaggtgctgcatggttgt		0	0	0	2	0	0	0	0	0	0	0	0	0	0	0	0	0	0	0	0	0	0	0	0	0	0	0	0	3	0	0	0	0	0	0	0	0	0	0	0	6	0
OTU_076233	ccacgctgtaaacgctgtcgatttggggattgggcttagagcttggtgcccgtagctaacgtgataaatcgaccgcctggggagtacggccgcaaggttaaaactcaaatgaattgacgggggcccgcacaagcggtggagcatgtggtttaattcgatgatacgcgaggaaccttacccgggattgaaatgtatatgcaggtactggaaacagtgctgtttttcgtaagaagacatatatgtaggtgctgcatggttgt		0	0	0	1	0	0	0	4	1	0	0	0	0	0	0	0	0	2	1	0	0	0	0	0	1	0	0	0	0	1	0	0	0	0	1	0	0	0	0	0	0	2
OTU_076382	ccacgcagtaaacgatgataactgggcgtatgcgatatacagtatgctcctaagcgaaagcgttaagttatccacctggggagtacgccggcaacggtgaaactcaaaggaattgacggggacccgcacaagcggtggagcatgtggtttaattcgaagcaacgcgaagaaccttaccaagtcttgacataccattgacgtatcggtaaagcgatatttccttcgggacaatggatacaggtggtgcatggttgt		0	0	0	0	1	0	1	0	4	0	2	0	0	0	0	5	0	0	0	0	0	0	0	0	0	1	0	0	0	0	0	0	1	0	0	0	1	0	0	0	0	0
OTU_076936	ccactactgtaaacgatgataactcgctgtcggcgataaaatgtcggtggccaagcgaaagcgataagttatccacctggggagtacgaccgcaaggttgaaactcaaaggaattgacgggggcccgcacaagcggaggaacatgtggtttaattcgatgatacgcgaggaaccttacccgggattgaaatgtatatgctgacaggtagaaatacttgttgttcccttcggggacatatatgtaggtgctgcatggttgt		0	0	0	0	0	0	0	0	0	0	0	0	0	0	0	0	0	0	0	0	0	1	0	0	0	0	0	0	0	0	0	0	0	0	4	0	4	0	2	0	0	0
OTU_077028	ccatgctgtaaacgttgtctactagccgttgggggacatgattccttagtggcgcagctaacgcgataagtagaccgcctggggagtacggtcgcaagactaaaactcaaatgaattgacggggacccgcacaagcagcggagcatgtggtttaattcgaagcaacgcgaagaaccttaccaaggcttgacatatacatgacagctctagagatagagtctctcttcggagcatgtatacaggtggtgcatggttgt		3	0	0	0	0	0	0	0	0	0	0	0	0	0	0	0	3	0	0	0	0	2	0	0	0	0	0	0	0	0	0	0	0	0	0	0	0	0	4	0	0	0
OTU_077049	ctatgctgtaaacggtgggcgctaggtgtggggaccttccacggtttctgtgccgtagctaacgctttaagcgccccgcctggggagtacggccgcaaggctaaaactcaaaggaattgacgggagcccgcacaagcggtggagcatgttgtttaattcgaagatacgcgaagaaccttaccaggtcttgacatctgaagcaaagctatagagatatagtggaggttagcttcaagacaggtggtgcatggttgt		0	0	0	0	0	0	0	0	0	1	0	0	0	0	0	0	0	0	0	0	0	0	0	0	0	0	6	0	0	0	0	0	1	0	0	1	1	0	0	0	0	0
OTU_084283	ccacgctgtaaacgatgtcgatttagaggttgtggtcttgaaccgtggcttctggagctaacgcgttaaatcgaccgcctggggagtacggccgcaaggttaaaactcaaatgaattgacgggggcccgcacaagcggtggagcatgtggtttaattcgatgcaacgcgaagaaccttacctactcttgacatccagcgaatcctttagagatagaggagtgccttcgggaacgctgagacaggtgctgcatggctgt	KY631042	0	0	155	0	0	9	4	0	0	0	14	0	0	0	1	12	3	0	0	0	7	5	3	0	0	0	5	1	0	0	0	0	0	3	0	0	0	0	16	0	0	0
OTU_084285	ccatgccgtaaacggtgggcgctaggtgtgggtttccttccacgggatccgtgccgtagctaacgcattaagcgccccgcctggggagtacggccgcaaggctaaaactcaaaggaattgacgggggcccgcacaagcggcggagcatgtggattaattcgatgcaacgcgaagaaccttacctgggcttgacatatacgggatcgctgcagagatgtggtttcccttgtggctcgtatacaggtggtgcatggttgt	KY631043	87	7	26	74	139	34	0	42	8	21	3	6	7	71	3	0	0	109	0	0	8	534	129	49	126	0	0	55	21	230	6	0	0	0	3	10	20	0	100	522	9	442
OTU_084290	ccacgccgtaaacgatgagtgctaagtgttagagggtttccgccctttagtgctgaagttaacgcattaagcactccgcctggggagtacggccgcaaggctgaaactcaaaggaattgacgggggcccgcacaagcggtggagcatgtggtttaattcgaagcaacgcgaagaaccttaccaggtcttgacatcctctgaaaactctagagatagagcttctccttcgggagcagagtgacaggtggtgcatggttgt	KY631044	0	0	0	0	0	0	0	0	0	0	0	0	0	0	0	0	0	0	0	0	0	10	0	0	0	0	0	0	0	0	0	0	0	0	0	0	0	0	0	0	0	0
OTU_084302	ccacgccgtaaacgatgagtgctaagtgttagggggtttccgccccttagtgctgcagctaacgcattaagcactccgcctggggagtacggtcgcaagactgaaactcaaaggaattgacggggacccgcacaagcggtggagcatgtggtttaattcgaagcaacgcgaagaaccttaccaaatcttgacatcctttgaccgctctagagatagagttttcctcttcggaggacaaagtgacaggtggtgcatggttgt	KY631045	0	113	325	5	0	0	0	0	26	62	43	5	52	4	1	57	0	3	336	20	0	0	0	5	3	115	8	1	0	0	135	0	1	0	1	2	14	1	0	1	0	0
OTU_084310	ccacgccgtaaacgatgaatactaggtgtcgggaagcaaagcttttcggtgccgcagcaaacgcaataagtattccacctggggagtacgttcgcaagaatgaaactcaaaggaattgacggggacccgcacaagcggtggagcatgtggtttaattcgaagcaacgcgaagaaccttacctggtcttgacatccccctgccgagctcgtaacagagaagttcctacgggacaggggagacaggtggtgcatggttgt	KY631046	0	0	2	0	0	0	0	0	0	0	0	1	0	0	0	0	2	0	0	0	1	0	0	0	0	2	0	2	0	0	0	0	0	0	0	0	0	0	0	1	0	0
OTU_084341	ccacgccgtaaacgatgtcgacttggaggttgtgcccttgaggcgtggcttccggagctaacgcattaagcgccccgcctggggagtacggccgcaaggctaaaactcaaaggaattgacgggggcccgcacaagcggcggagcatgtggattaattcgatgcaacgcgaagaaccttacctgggcttgacatgtggcggatcggtgcagagatgtgctttccctttgggtcgccaacacaggtggtgcatggttgt		2	0	0	0	0	0	0	0	0	0	0	0	0	0	0	0	0	0	0	0	0	0	0	0	1	0	1	0	0	0	0	1	3	0	0	0	0	0	0	1	0	4
OTU_084358	ccacgctgtaaacgctgtcgatttgggggttgggcttaatgcttggtgcccgtagctaacgtgataaatcgaccgcctggggagtacggccgcaaggttaaaactcaaatgaattgacgggggcccgcacaagcggtggagcatgtggtttaattcgatgcaacgcgaagaaccttacctactcttgacatccatggaagttcgcagagatgtgaatgtgccttcgggaactttgagacaggtgctgcatggctgt	KY631047	1	8	0	0	2	0	1	2	2	0	89	13	0	2	1	1	1	0	0	6	0	0	1	40	11	51	2	16	0	14	1	0	0	13	0	12	14	4	0	0	2	0
OTU_084369	ccatgccgtaaacgatgattactaggtgtggggggtctgaccccctccgtgccggagttaacacaataagtaatccacctggggagtacggccgcaaggttgaaactcaaaggaattgacgggggcccgcacaagcagtggagtatgtggtttaattcgaagcaacgcgaagaaccttaccaggtcttgacatccaactaacgaagcagagatgcattaggtgcccttcggggaaagttgagacaggtggtgcatggttgt	KY631048	0	0	1	0	0	0	0	0	0	0	0	1	5	0	0	0	0	0	0	0	0	0	0	0	4	0	0	0	0	0	0	0	2	0	1	0	0	0	0	0	0	0
OTU_084377	ccacgccctaaacgatgtctactagttgtcgggtcttaattgacttggtaacgcagctaacgcgtgaagtagaccgcctggggagtacggtcgcaagattaaaactcaaaggaattgacggggacccgcacaagcggtggatgatgtggattaattcgatgcaacgcgaaaaaccttacctacccttgacatgtcaggaacctccgagagattggagggtgcccgaaagggagcctgaacacaggtgctgcatggctgt	KY631049	1	0	0	1	0	0	0	0	1	0	1	1	1	0	0	0	0	0	0	1	0	1	0	1	0	0	2	0	0	0	0	0	1	0	0	0	0	0	5	0	0	0
OTU_084389	ccacgctgtaaacgatgattactcgatgttggcgatacacagtcagcgtcttagcgaaagcgttaagtaatccacctggggagtacgcccgcaagggtgaaactcaaaggaattgacgggggcccgcacaagcggtggagcatgtggtttaattcgatgatacgcgaggaaccttacctaggctagaatgcgcgtgaccgatccagagatggatcttcccttcggggcacaaagcaaggtgctgcatggctgt	KY631050	1	0	0	0	0	2	0	0	0	1	1	2	0	2	0	0	0	2	0	0	1	4	3	0	1	0	0	0	0	0	0	0	0	0	0	0	1	0	0	0	1	0
OTU_084574	ccacgctgtaaacgatggatgctaggtgttgggcagttatgttcagtgccgcagcaaacgcgataagcatcccgcctggggagtacgtttgcaagaatgaaactcaaaggaattgacgggggcccgcacaagcggtggagcacgtggtttaattcgatgctaaccgaagaaccttacctgggtttgacatccacagaatactatagagatatggtagtgcctggtttaccaggaactgtgagacaggtgctgcatggctgt	KY631051	0	0	0	0	0	1	3	0	0	0	0	3	0	4	0	1	0	0	0	0	0	5	0	3	0	0	4	0	0	0	1	2	0	1	0	0	0	0	1	10	0	0
OTU_084584	ccacgccgtaaacgatgattactaggtgttgggggtcaaacctcagcgcccaagctaacgcgataagtaatccgcctggggagtacgtacgcaagtatgaaactcaaaggaattgacggggacccgcacaagcggtggagcatgtggtttaattcgatgcaacgcgaagaaccttacctactcttgacatccaaagaattctgcagagatgcggaagtgccttcgggagctttgagacaggtgctgcatggctgt		0	0	2	0	0	1	5	0	26	2	4	0	1	1	3	1	0	0	1	1	34	1	1	0	0	2	4	1	0	0	3	7	0	0	0	1	0	0	0	0	0	1
OTU_084612	ccacgccgtaaacgatgtcgacttggaggttgtgcccttgaggcgtggcttccggagctaacgcgttaagtcgaccgcctggggagtacggccgcaaggttaaaactcaaatgaattgacgggggcccgcacaagcggtggagcatgtggtttaattcgaagcaacgcgaagaaccttaccaggacttgacatactagtgccaggtatagagatatacccttatcttagatacactaatacaggtggtgcatggttgt		0	0	0	1	0	0	0	0	0	0	0	0	0	0	0	0	0	2	0	0	0	1	0	0	0	0	0	1	0	1	0	0	1	0	1	1	0	0	1	0	1	2
OTU_084657	ccacaccgtaaacgttgggcgctaggtgtgggatccattccacgggttccgtgccgcagctaacgcattaagcgccccgcctggggagtacggccgcaaggctaaaactcaaaggaattgacgggggcccgcacaagcggcggagcatgcggattaattcgatgcaacgcgaagaaccttacctgggtttgacatacgccggaaagcatcagagatggtgcccctttttgtcggtgtacaggtggtgcatggctgt	KY631052	0	0	8	0	0	0	0	0	0	0	0	0	0	0	0	0	0	0	0	0	0	5	0	0	0	0	0	0	0	0	0	0	0	0	0	0	0	0	0	0	0	0
OTU_084672	ccacgccgtaaacgatgattactcgtagtatgcgatatattgtatgctactaagggaaaccgataagtaatccacctggggagtacgccggcaacggtgaaactcaaaggaattgacgggggcccgcacaagcggaggaacatgtggtttaattcgatgatacgcgaggaaccttacctgggattgaaatgtataggccggcttttggaaacaagagtcattcacttcggtgacttatatgtaggtgctgcatggttgt	KY631053	0	0	0	2	0	0	0	2	0	0	0	0	0	16	0	0	0	0	0	0	0	0	1	1	5	0	0	0	1	2	0	0	0	1	20	0	9	0	0	0	2	0
OTU_084690	ccatgctgtaaacgttgggaactgggtgtggggggctgttttggtttcctgtgtcgtagctaacgcgttaagttccccgcctggggagtacggtcgcaaggctaaaactcaaaggaattgacggggacccgcacaagcagcggagcatgtggtttaattcgaagcaacgcgaagaaccttaccaggacttgacatatatgagaaaagcttagagataagtaatactcttcggagactgatatacaggtggtgcatggttgt	KY631054	0	0	0	2	0	0	0	0	0	0	0	26	0	0	0	0	0	0	0	0	0	0	0	0	0	0	0	0	1	0	0	0	0	0	0	0	0	0	0	0	0	0
OTU_084694	ccacgccgtaaacgatgagcactaggtgtcgggtgtaagctcggtgccggcgtaaacacaataagtgctccgcctggggagtacgttcgcaagaataaaactcaaaggaattgacggggacccgcacaagtagcggagcatgtggtttaattcgaagcaacgcgaagaaccttacctaagcttgacatacctttgcaatatgcttgtaaagagcatacctgtacttgtacacagaggatacaggtggtgcatggttgt	KY631055	1	0	0	2	8	9	0	3	0	0	0	0	0	1	0	1	0	1	0	0	0	8	1	1	0	1	0	0	2	0	0	0	0	0	0	0	1	0	3	0	1	1
OTU_084708	ccacgccgtaaacgatgtcgacttggaggttgtgcccttgaggcgtggcttccggagctaacgcgttaagtcgaccgcctggggagtacggccgcaaggttaaaactcaaaggaatagacggggacccgcacaagcggtggagcatgtggtttaattcgaagatacgcgaagaaccttacctaggcttgacattgatagaatctactagagatagtggagtgctggcttgccagagcttgaaaacaggtgctgcacggctgt		0	0	1	1	1	0	1	0	0	0	15	0	1	0	0	0	1	0	0	1	0	0	0	1	0	2	0	2	0	0	1	0	0	0	0	1	0	0	1	0	0	0
OTU_084714	ccacacagtaaacgatgaatactcgctgtttgcgatatacagtaagcggccaagcgaaagcgttaagtattccacctggggagtacgccggcaacggtgaaactcaaaggaattgacgggggcccgcacaagcggaggaacatgtggtttaattcgatgatacgcgaggaaccttacccgggcttgaattgcagaggaacaatccagagatggtgcggcccttcggggtctctgtgaaggtgctgcatggttgt		0	0	0	0	0	0	0	1	1	0	0	0	1	0	1	0	0	1	1	3	22	1	2	1	0	0	1	0	0	0	0	0	0	0	0	0	0	0	0	0	0	0
OTU_084730	ccacgcagtaaacgatgaacactcgttgccggcgatagacggccggtggccaagcgaaagtgataagtgttccacctggggagtacgttcgcaagtatgaaactcaaaggaattgacgggggcccgcacaagcggaggagcatgtggtttaattcgatgatacgcgaggaaccttacctggacttgaacgcagggggaatggcgatgaaagttgccagctagagatagccgcctgcgaggtgctgcatggttgt		0	0	0	0	0	0	0	0	0	0	1	1	6	0	6	0	0	0	0	0	0	0	0	1	0	0	0	4	0	0	0	4	0	0	0	1	0	0	2	0	0	0
OTU_084748	ccacgccgtaaacgatgagaactaggtgtcgtgggagttgacccccgcggtgccgaagctaacgcattaagttctccgcctgggaagtacggtcgcaagactaaaactcaaaggaattgacgggggcccgcacaagcggtggagcatgtggtttaattcgacgcaacgcgcagaaccttacctggtcttgacatcctcggaacccttcagagatgagggggtgcccgcaagggagccgagagacaggtgctgcatggctgt	KY631056	0	0	0	0	0	0	10	0	0	0	0	0	0	0	0	0	0	0	0	0	0	0	0	0	0	0	0	0	0	0	0	0	0	0	0	0	0	0	0	0	0	0
OTU_084798	ccacgccgtaaacgatgactactaggtgtcggggagcaaagctcttcggtgccgcagcaaacgcagtaagtagtccacctggggagtacgttcgcaagaatgaaactcaaaggaattgacggggacccgcacaagcggtggagcatgtggtttaattcgaagcaacgcgaagaaccttaccaagtcttgacatctgcctgaccgttccttaaccgggactttccttcgggacaggcaagacaggtggtgcatggttgt	KY631057	1	0	0	0	0	0	0	0	0	1	0	0	0	0	0	0	1	0	0	0	0	0	0	4	0	0	4	3	0	0	1	8	0	0	0	2	0	0	0	0	0	1
OTU_084815	ccacgccctaaacgatgtatactagttgttgctttgctagtcaaggcagtaatgcacctaacggattaagtataccgcctggggagtacggtcgcaagattaaaactcaaaggaatagacggggacccgcacaagcggtggagcatgtggtttaattcgaagatacgcgaagaaccttacctggacttgacatcctaaaaacatctaagagattagaaagtgccagttcgctggaatttagtgacaggtgctgcacggctgt	KY631058	0	0	0	0	0	10	0	1	0	0	0	0	0	0	0	0	4	0	0	0	0	1	0	0	0	0	0	0	0	0	0	0	0	0	0	0	0	0	5	0	0	0
OTU_084907	ccacgcagtaaacgatgattactaggagtttgcgatataatgtaagctctacagcgaaagcgttaagtaatccacctggggagtacgccggcaacggtgaaactcaaaggaattgacgggggcccgcacaagcggaggaacatgtggtttaattcgatgatacgcgaggaaccttacccgggtttgaacgcagtctgaccgccgatgaaagtcggtttctagcaatagcggattgcgaggtgctgcatggttgt	KY631059	0	0	1	0	0	0	2	0	0	2	0	0	3	0	0	0	0	0	0	0	0	1	0	1	0	0	2	1	0	0	0	0	0	0	1	6	0	0	2	0	0	0
OTU_084931	ccatgccgtaaacgttgggcactaggtgtggggccttttccatgggttctgcgccgtagctaacgcattaagtgccccgcctggggagtacggccgcaaggctaaaactcaaaggaattgacgggggcccgcacaagcggcggagcatgcggattaattcgatgcaacgcgaagaaccttaccaaggcttgacatacactgcgatggttccagagatgggccagccttcggggtggtgtacaggtggtgcatggttgt	KY631060	1	0	0	3	0	0	0	0	0	0	0	0	0	7	0	0	0	0	0	0	0	0	0	1	1	0	0	0	1	1	0	0	0	1	0	0	0	7	0	0	0	0
OTU_084943	ccacgccgtaaacgatgaatgctaggtattgggggtcaaacctcggtgccgcagttaacacattaagcattccgcctggggagtacgcgcgcaagcgtgaaactcaaaggaattgacggggacccgcacaagcagcggagcatgtggtttaattcgacgcaacgcgaagaaccttaccaagtcttgacatatttcggcgattaatagagatattaatctatgacttcggtcaactgaaatacaggtggtgcatggttgt		0	0	0	0	0	0	0	0	0	0	0	0	1	3	0	0	0	2	0	0	0	0	0	2	6	0	0	2	4	3	1	0	0	0	2	0	2	1	0	5	0	0
OTU_085045	ccacgccctaaacgatgaatgctagttgttgccctgcttgtcagggcagtaatgcagctaacgcattaagcattccgcctggggagtacggtcgcaagattaaaactcaaaggaatagacggggacccgcacaagcggtggagcatgtggtttaattcgatgatacgcgaggaaccttacccgggattgaaatttagatgacgagtgatgaaagttgctttcccttcggggcatctaagtaggtgctgcatggttgt		0	0	0	0	0	0	0	0	0	0	23	0	0	0	0	0	0	0	0	0	0	0	0	0	0	0	0	0	0	0	0	0	0	2	0	0	0	0	0	0	0	0
OTU_085081	ccgcacggtaaacgatggatgcccgctgtccggcccctgggtcgggcggccacgcgaaagccttgagcatcccacctggggagtacgccggcaacggtgaaactcaaaggaattgacgggggcccgcacaagcggaggaacatgtggtttaattcgatgatacgcgaggaaccttacccgggattgaaatgtatatggaggtattggaaacagtactgtttttcgtaagaagacatatatgtaggtgctgcatggttgt		0	0	0	2	0	0	0	8	0	0	0	0	0	0	0	0	0	0	0	0	0	0	0	0	0	0	0	0	0	0	0	0	0	16	0	0	3	4	0	0	0	0
OTU_085148	ccacgccctaaactatgtatactggttgttgctatgctagtcatggcagtaatccacctaacggattaagtataccgcctggggagtacggtcgcaagattaaaactcaaaggaatagacggggacccgcacaagcggtggagcatgtggtttaattcgatgatacgcgaggaaccttacccgggattgaaatgtagatgcatgaggcagagatgtctcttcccttcggggcttctatgtaggtgctgcatggttgt		0	0	0	7	0	0	0	6	0	0	0	0	0	0	0	0	0	0	0	0	0	0	0	0	0	0	0	2	0	0	0	0	0	2	3	0	0	1	0	1	0	0
OTU_085170	ccacgccgtaaacgatgtcgattagaagcttgagcaatagtttgggtttcgcagctaacgcgataaatcgaccgcctggggagtacggccgcaaggttaaaactcaaatgaattgacgggggcccgcacaagcggtggagcatgtggtttaattcgaagcaacgcgaagaaccttacctgatcttgacatcgtaggaagggactggaagcagtcttgtgcctttgggagcctacagacaggtgctgcatggctgt	KY631061	0	0	0	0	0	0	0	0	0	0	0	0	0	0	0	0	0	0	0	0	0	0	0	0	1	0	6	0	0	0	2	0	0	0	0	4	0	0	0	0	0	0
OTU_085214	ccacgccgtaaacgatgactactaggtgtcgggtggcaaagccattcggtgccgcagcaaacgcaataagtagtccacctggggagtacgttcgcaagaatgaaactcaaaggaattgacgggggcccgcacaagcggcggagcatgtggattaattcgatgcaacgcgaagaaccttacctgggcttgacatacactagattgggccagagatggtttgtccctttgtggttggtgtacaggtggtgcatggttgt		0	0	2	0	0	0	0	0	1	6	0	2	25	1	1	1	0	1	0	2	5	3	1	0	1	1	4	1	0	3	4	33	2	1	0	21	0	0	0	0	1	2
OTU_085223	ccacgccgtaaacgatgagtgttaggtgtctggagtaaatctgggtgccgcagcaaacgcaataaacactccgcctggggagtacgcacgcaagtgtgaaactcaaaggaattgacgggggcccgcacaagcggaggaacatgtggtttaattcgatgatacgcgaggaaccttacccgggcttaaattgcagtggaatgatgtggaaacatgtcagtgagcaatcaccgctgtgaaggtgctgcatggttgt		0	11	0	0	0	0	0	0	0	0	0	1	0	0	0	0	0	0	0	0	0	0	0	0	0	0	0	0	0	0	0	0	0	0	0	0	0	0	0	0	0	0
OTU_085251	ccatgccgtaaacgatgtctactagccgttggggcctttgaggctttagtggcgcagctaacgcgataagtagaccgcctggggagtacggtcgcaagactaaaactcaaatgaattgacgggggcccgcacaagcggtggagcatgtggtttaattcgatgcaacgcgaagaaccttacctactcttgacatccagagaatcctttagagatagaggagtgccttcgggaactctgagacaggtgctgcatggctgt		0	0	0	0	0	0	1	0	0	0	0	0	1	0	0	4	0	0	0	0	0	2	4	0	0	0	1	0	0	0	0	0	0	0	0	0	0	0	0	0	0	0
OTU_085257	ccatgctgtaaacgttgtctactagccgttgggggacatgattccttagtggcgcagctaacgcgataagtagaccgcctggggagtacggtcgcaagactaaaactcaaatgaattgacgggggcccgcacaagcggtggagcatgtggtttaattcgacgcaacgcgaggaaccttaccagcgtttgacatcctaggaatgagaaagagatttttcagtgctccttcgggagaacctagagacaggtggtgcatggctgt		0	0	0	0	0	0	0	0	0	0	0	0	0	0	0	0	8	1	0	0	0	1	0	0	0	0	0	0	0	0	0	0	0	0	2	0	0	0	12	2	0	0
OTU_085268	ccacgccctaaacgatgagtgctaggtgtcgggagtcaaatctcggtgccgccgttaacacagtaagcactccgcctggggagtacgcacgcaagtgtgaaactcaaaggaatagacggggacccgcacaagcggtggagcatgtggtttaattcgaagatacgcgaagaaccttacccggacttgatatctaacaaatcatctagagatagaagagtgtctgcttgcagaaatgttaagacaggtgctgcacggctgt		0	0	0	6	0	0	0	1	0	0	0	0	0	3	0	0	0	0	0	0	0	0	0	0	1	0	0	0	0	0	0	0	0	3	1	0	2	3	0	0	3	3
OTU_085372	ccacgccgtaaacgatgagtgctaggtgtcgggagtcaaatctcggtgccgcagttaacgcaataagcactccgcctggggagtacgtacgcaagtatgaaactcaaaggaattgacggggacccgcacaagcagcggagcatgtggtttaattcgaagcaacgcgaagaaccttaccaagtcttgacatatttcggaaggttttagagataaaactttatgacttcggtcaactgaaatacaggtggtgcatggttgt	KY631062	0	0	0	1	0	2	0	0	0	0	0	0	0	1	0	0	0	1	0	0	0	0	0	0	2	0	0	0	4	0	0	0	0	7	0	0	0	1	0	1	0	0
OTU_085405	ccacgctgtaaacgatgagtgctagattttggtagtcaaatatcagaatcgaagttaacatattaagcactccgcctggggagtacgtgcgcaagcatgaaactcaaaggaattgacgggggcccgcacaagcggaggaacatgtggtttaattcgatgatacgcgaggaaccttacccgggattgaaatgtatatgctgacaggtagaaatacttgttgttcccttcggggacatatatgtaggtgctgcatggttgt		0	0	0	6	0	0	0	0	0	0	0	0	0	0	0	0	0	0	0	0	0	0	0	0	3	0	0	0	0	0	0	0	0	0	0	0	0	3	0	0	4	0
OTU_085423	ccatgctgtaaacgttgtctactagccgttgggggacatgattccttagtggcgcagctaacgcgataagtagaccgcctggggagtacggtcgcaagactaaaactcaaatgaattgacgggggcccgcacaagcggtggagcatgtggtttaattcgatgcaacgcgaagaaccttaccaaggcttgacatgcaccggtacagtgtagagatatgctggcctttttggctggtgtgcaggtggtgcatggttgt		2	0	0	0	0	0	0	0	0	0	0	0	0	0	0	0	0	1	0	0	0	1	3	0	0	0	0	0	0	0	0	0	0	0	2	0	0	0	8	0	0	11
OTU_085435	ccacactgtaaacgatggatactaggtgtaggggataataaatcctctgtgccgtcgcaaacgcaataagtatcccacctggggagtacggccgcaaggttgaaactcaaaggaattgacgggggcccgcacaagcagtggagtatgtggtttaattcgacgcaacgcgaagaaccttaccagggcttgacatatacaggaatatataagagattatatagctcttcggagcctgtatacaggtggtgcatggttgt	KY631063	1	0	0	0	0	0	0	0	0	0	0	0	0	0	9	0	0	0	0	0	0	0	0	0	0	0	0	0	0	0	0	0	0	0	0	0	0	0	0	0	0	0
OTU_085460	ccacgccgtaaacgatgaatactaggtgtgggggtttcaacacctccgtgccgccgctaacgcattaagtattccgcctggggagtacggtcgcaagattaaaactcaaaggaattgacggggacccgcacaagtggtggagcatgtggtttaattcgacgcaacgcgaggaaccttaccagcgtttgacatcctaagaaagtgaaagagatttcgctgtgctccttcgggagaacttagagacaggtggtgcatggctgt		0	0	0	0	0	0	0	0	0	0	0	0	0	0	0	0	0	0	0	1	3	0	0	0	0	0	0	4	0	0	2	0	0	0	0	3	0	0	0	0	0	1
OTU_085485	ccacgccgtaaacgatggtcactaggtgtgggaggtgtcgactcctcctgtgccgtagctaacgcattaagtgacccgcctggggagtacggccgcaaggctaaaactcaaaggaattgacgggggcccgcacaagcagcggagcatgtggtttaattcgacgcaacgcgaagaaccttacctgggcttgacatgttcctgaccggtgtggaaacacaccttcccttcggggcaggatcacaggtggtgcatggctgt	KY631064	0	0	0	0	17	0	0	0	0	0	0	0	0	0	0	0	0	0	0	0	0	0	0	0	0	0	0	0	0	3	0	0	0	0	0	0	0	0	0	0	0	0
OTU_085518	ccacgctgtaaacgctgtcgatttggggattgggcttagagcttggtgcccgtagctaacgtgataaatcgaccgcctggggagtacggccgcaaggttaaaactcaaaggaattgacgggggcccgcacaagcggcggagcatgtggattaattcgatgcaacgcgaagaaccttacctgggcttgacatatacgggatcgctgcagagatgtggtttcccttgtggctcgtatacaggtggtgcatggttgt		12	0	0	2	7	0	1	0	0	0	0	0	0	1	0	0	0	7	1	0	0	0	2	1	9	0	0	0	0	7	0	0	0	0	1	1	2	1	0	0	0	3
OTU_085533	ccatgctgtaaacggtgggcgctaggtgtagggggcttccacgtcttctgtgccgtagctaacgcattaagcgccccgcctggggagtacggccgcaaggctaaaactcaaaggaattgacgggggcccgcacaagcggcggagcatgtggattaattcgatgcaacgcgaagaaccttacctactcttgacatccagcgaatcctttagagatagaggagtgccttcgggaacgctgagacaggtgctgcatggctgt		0	0	1	0	0	5	0	0	0	0	0	0	0	0	0	1	1	0	0	0	0	0	0	0	0	0	0	3	0	0	0	0	0	0	0	0	0	0	0	0	0	0
OTU_085595	ccacgccgtaaacgatgagtgctaggtgtcgggggtcaaacctcggtgccgacgttaacacattaagcactccgcctggggagtacgtgcgcaagcatgaaactcaaaggaattgacgggggcccgcacaagcggaggaacatgtggtttaattcgatgatacgcgaggaaccttacccgggcttgaaatgcatttgaccggtcttgaaataggccttctcttcggagcagatgtgtaggtgctgcatggttgt		0	0	0	1	0	0	0	0	0	0	0	0	0	0	0	0	0	0	0	0	0	0	0	0	0	0	0	0	12	1	0	0	0	0	0	0	0	0	0	0	0	0
OTU_085603	ccacgccgtaaacgatgattactaggtgttgggggtcaaacctcagcgcccaagctaacgcgataagtaatccgcctggggagtacgtacgcaagtatgaaactcaaaggaattgacggggacccgcacaagcagcggagcatgtggtttaattcgacgcaacgcgaagaaccttaccaagtcttgacatatttcggagaatattagagataatattttatgacttcggtcaactgaaatacaggtggtgcatggttgt		0	0	0	0	0	0	0	0	2	1	1	1	2	0	1	0	0	0	0	0	3	0	0	0	0	3	0	1	0	0	0	2	0	1	0	0	0	0	1	0	0	0
OTU_085604	ccacgccgtaaacgatgattactaggtgttgggggtcgaacctcagcgcccaagctaacgcgataagtaatccgcctggggagtacgtacgcaagtatgaaactcaaaggaattgacggggacccgcacaagcggtggagcatgtggtttaattcgaagcaacgcgaagaaccttacctggtcttgacatcccggtgcccggcaggtaatgctgccttttcttcggaacaccggtgacaggtggtgcatggttgt		0	0	0	0	0	0	0	0	0	2	1	0	0	0	2	0	0	0	0	0	0	0	0	2	0	1	3	5	0	0	1	2	0	0	0	3	0	0	0	1	0	0
OTU_085605	ccacgccgtaaacgatgattactcgtagtatgcgatatattgtatgctactaagggaaaccgataagtaatccacctggggagtacgccggcaacggtgaaactcaaaggaattgacgggggcccgcacaagcggaggaacatgtggtttaattcgatgcaacgcgaagaaccttacctactcttgacatccaaagaagaactcagagatgagtttgtgccttcgggagctttgagacaggtgctgcatggctgt		0	0	0	2	0	0	0	5	0	0	0	0	0	0	0	1	0	0	0	1	0	0	0	0	0	0	0	0	0	0	0	0	0	0	1	0	3	1	0	0	0	0
OTU_085636	ccacgccgtaaatcgaccgcctggggagtacggccgcaaggttaaaactcaaatgaattgacgggggcccgcacaagcggtggagcatgtggtttaattcgatgcaacgcgaagaaccttacctactcttgacatccaaagaagaactcagagatgagtttgtgccttcgggagctttgagacaggtgctgcatggctgt	KY631065	0	1	1	1	0	0	0	0	2	0	2	0	0	0	0	0	0	1	3	0	0	0	0	0	1	2	1	0	0	0	2	0	0	0	0	0	0	0	0	0	0	0
OTU_085688	ccacgcagtaaacgatgaatactagttttttgcgatatactgtaagagactaagcgaaagcgataagtattccacctggggagtacgccggcaacggtgaaactcaaaggaattgacggggacccgcacaagcagcggagcatgtggtttaattcgaagcaacgcgaagaaccttaccggggcttgacatggcagagaagatggtagagatatcattgtcctcttcggaggctctgtcacaggtggtgcatggttgt		0	0	0	1	0	0	0	0	0	0	0	0	0	0	0	0	0	0	0	0	0	0	0	0	4	0	0	0	0	0	0	0	0	1	0	1	1	6	0	0	0	0
OTU_085724	ccacgccgtaaacgatgaatactaggtgtcgggtagcgaagctattcggtgccgcagcaaacgcaataagtattccacctggggagtacgttcgcaagaatgaaactcaaaggaattgacggggacccgcacaagcggtggagcatgtggtttaattcgatgcaacgcgaagaaccttacctgggcttgacatacactagattgggccagagatggtttgtccctttgtggttggtgtacaggtggtgcatggttgt		0	1	1	0	0	0	2	1	1	5	1	1	5	1	1	0	0	0	0	0	3	1	0	0	0	2	1	0	0	0	2	2	1	2	0	4	0	0	0	0	0	0
OTU_085841	ccatgctgtaaacgttgtctactagccgttgggggacatgattccttagtggcgcagctaacgcgataagtagaccgcctggggagtacggtcgcaagactaaaactcaaatgaattgacgggggcccgcacaagcggtggagcatgtggtttaattcgaagcaacgcgaagaaccttaccagggcttgacatatgcatgaccggtgtagagatacacctttctcttcggagacatgtttacaggtggtgcatggttgt	KY631066	0	0	0	0	0	1	0	0	0	0	0	0	0	0	0	0	4	0	0	0	0	1	3	0	0	0	0	0	0	0	0	0	0	0	0	0	0	0	9	1	0	0
OTU_085868	ccacgcagtaaacgatgataactgggcgtatgcgatatacagtatgctcctaagcgaaagcgttaagttatccacctggggagtacgccggcaacggtgaaactcaaaggaatagacggggacccgcacaagcggtggagcatgtggtttaattcgaagatacgcgaagaaccttacccggacttgatatctaacaaatcatctagagatagaagagtgtctgcttgcagaaatgttaagacaggtgctgcacggctgt		0	0	0	1	2	0	1	0	0	0	0	0	1	0	0	0	1	1	0	2	3	0	0	0	8	0	0	0	0	0	0	0	0	2	0	0	2	2	0	0	0	0
OTU_085877	ccacgccctaaacgatgaatgctagttgttgccctgcttgtcagggcagtaatgcagctaacgcattaagcattccgcctggggagtacggtcgcaagattaaaactcaaaggaatagacggggacccgcacaagcggtggagcatgtggtttaattcgaagatacgcgaagaaccttacctaggcttgacattgatagaatctactagagatagtggagtgcccttcggggagctaaaaaacaggtgctgcacggctgt	KY631067	0	0	0	0	1	0	0	0	0	0	10	0	2	0	2	0	1	0	2	0	0	0	0	0	0	0	0	0	0	0	0	1	2	0	0	0	2	0	0	2	1	1
OTU_085949	ccacgccgtaaacgatgagtgttaggtgcctggcaaagctgggtgccgcagctaacgcattaaacactccgcctggggagtacgcacgcaagtgtgaaactcaaaggaattgacggggacccgcacaagtagcggagcatgtggtttaattcgaagcaacgcgaagaaccttacctaggcttgacatcctcttgcccggaaattaacctttcccttctcttcggagacaagagtgacaggtggtgcatggttgt	KY631068	0	0	0	0	0	0	0	0	0	0	0	0	0	0	0	0	0	2	0	0	0	0	0	0	1	0	0	0	0	0	1	0	0	0	0	0	5	0	0	10	0	0
OTU_086012	ccacgcggtaaacgatgaatgctaggtgttggggagcaaagctcttcggtgccgccgcaaacgcattaagcattccacctggggagtacgttcgcaagaatgaaactcaaaggaattgacggggacccgcacaagcggtggagcatgtggtttaattcgaagcaacgcgaagaaccttacctgggcttgacatacactagattgggccagagatggtttgtccctttgtggttggtgtacaggtggtgcatggttgt		0	0	0	0	0	0	0	0	0	0	0	0	4	0	0	0	0	0	0	0	0	0	0	0	0	0	4	0	0	0	0	3	0	0	0	0	0	0	0	0	0	0
OTU_086097	ccacacggtaaacgatggatactcgctgttggcgatacacagtcagcggcttagcgaaagcgttaagtatcccacctggggagtacgccggcaacggtgaaactcaaaggaattgacgggggcccgcacaagcggaggaacatgtggtttaattcgatgatacgcgaggaaccttacccgggcttgaactgccagtgacagatgcagagacgcatttttcttcggacactggtggaggtgctgcatggttgt	KY631069	0	0	0	0	0	0	0	0	0	0	0	0	0	0	0	0	0	0	0	0	0	0	0	10	1	0	0	0	0	0	0	0	0	0	0	0	0	0	0	0	0	0
OTU_086104	ccacgcagtaaacgatgattactaggagtttgcgatacacagtaagctctacagcgaaagcgttaagtaatccacctggggagtacgccggcaacggtgaaactcaaaggaattgacgggggcccgcacaagcggcggagcatgtggattaattcgatgcaacgcgaagaaccttacctgggcttgacatacactagattgggccagagatggtttgtccctttgtggttggtgtacaggtggtgcatggttgt		0	0	0	0	0	0	1	0	0	0	1	0	2	0	1	0	0	0	0	0	0	0	0	0	1	0	1	0	0	0	0	0	0	0	0	0	0	1	2	0	0	0
OTU_086217	ccacgccgtaaacgatgagtgttaggtgtctggaataatctgggtgccgcagctaacgcaataaacactccgcctggggagtacgcacgcaagtgtgaaactcaaaggaattgacggggacccgcacaagcggtggagcatgtggtttaattcgaagcaacgcgaagaaccttaccaagtcttgacatccccctgaccggtgagtaacgtcacctttcctacgggacaggggagacaggtggtgcatggttgt		0	0	0	0	0	0	0	0	0	0	0	0	2	0	0	0	0	0	0	0	1	0	0	16	0	0	0	0	0	0	0	1	0	1	0	0	0	0	0	1	0	0
OTU_086319	ccacgctgtaaacgatgagtgttaggttcttggtttaaactgggagccgcagctaacgcattaaacactccgcctggggagtacgcacgcaagtgtgaaactcaaaggaattgacggggacccgcacaagcagcggagcatgtggtttaattcgaagcaacgcgaagaaccttaccaaggcttgacatatagttgagtcattgagaaaccaatgagtccctcgggacagctatacaggtggtgcatggttgt		0	4	0	0	0	0	0	0	0	0	0	0	0	0	0	2	0	0	1	0	1	0	0	0	0	1	0	0	0	0	0	0	1	0	0	0	0	0	0	0	0	0
OTU_086534	ccacgccgtaaacgatgaatgctaggtattgggggtcaaacctcggtgccgcagttaacacattaagcattccgcctggggagtacgcgcgcaagcgtgaaactcaaaggaattgacgggggcccgcacaagcagcggagcatgtggcttaattcgaagcaacgcgaagaaccttaccagggcttgacatataagtgagctcgtggaaacacgagggccgaaaggagcttatacaggtggtgcatggctgt		0	0	0	0	0	0	0	0	0	0	0	0	0	2	0	0	0	1	0	0	0	0	0	0	0	0	0	0	1	9	0	0	0	2	1	0	0	0	0	0	1	0
OTU_087027	ccacgccctaaactatgtatactggttgttgctatgctagtcatggcagtaatccacctaacggattaagtataccgcctggggagtacggtcgcaagattaaaactcaaaggaattgacgggggcccgcacaagcagtggggtatgtggtttaattcgacgcaacgcgaagaaccttaccagggcttgacatgattaggaatatataagagattatatagctctacggagtctaattacaggtggtgcatggttgt		0	0	0	0	0	0	0	3	0	0	0	0	0	0	0	0	0	0	0	0	0	0	0	0	0	0	0	0	0	0	0	0	0	2	0	0	0	6	0	0	0	0
OTU_087465	ccacgctgtaaacgctgtcgatttgggggttgggcttaatgcttggcgcccgtagctaacgtgataaatcgaccgcctggggagtacggccgcaaggttaaaactcaaatgaattgacgggggcccgcacaagcggtggagcatgtggtttaattcgaagcaacgcgaagaaccttacctgctcttgacatcccggtggccggcaggtaatgctgccttttcttcggaacaccggtgacaggtggtgcatggttgt		0	1	0	0	0	0	0	0	0	0	0	0	0	0	3	0	0	0	1	0	1	0	0	8	0	0	0	0	0	0	0	0	0	0	0	0	0	0	0	0	0	0
OTU_087742	ccacgcagtaaacgatgattactcagagtatgcgatatactgtatgctctcaagcgaaagcgttaagtaatccacctggggagtacgtcggcaacgatgaaactcaaaggaattgacggggacccgcacaagcagcggagcatgtggtttaattcgaagcaacgcgaagaaccttaccggggcttgacatatatctgaccctcttagagataagagctttcttcggaacagatatacaggtggtgcatggttgt		0	0	0	2	0	0	0	2	0	0	0	0	0	1	0	0	0	0	0	0	0	1	0	0	0	0	0	0	0	0	0	0	0	0	0	0	0	0	5	0	3	0
OTU_087748	ccacgcagtaaacgatgattactgggcgtatgcgatataatgtatgctcctaagcgaaagcgttaagtaatccacctggggagtacgccggcaacggtgaaactcaaaggaattgacggggacccgcacaagtggtggagcatgtggtttaattcgacgcaacgcgaggaaccttaccagcgtttgacatcctaggaacgaaaaagagatttttcggtgctccttcgggagaacctagagacaggtggtgcatggctgt		0	0	0	0	0	0	2	0	1	0	0	0	0	0	0	0	0	0	0	1	0	0	0	2	0	0	2	0	0	0	1	0	0	0	0	0	0	0	0	1	0	0
OTU_094822	ccacgctgtaaacgatgagtgttaggttcttggtttaaactgggagccgcagctaacgcattaaacactccgcctggggagtacgcacgcaagtgtgaaactcaaaggaattgacggggacccgcacaagcagcggagcatgtggtttaattcgacgcaacgcgaagaaccttaccaagtcttgacatatttcggagaatattagagataatattttatgacttcggtcaactgaaatacaggtggtgcatggttgt	KY631070	1	82	0	8	13	0	49	3	140	18	47	368	340	5	5	219	10	0	10	4	41	0	1	0	0	169	14	4	2	0	29	163	61	2	1	29	4	4	0	1	0	5
OTU_094823	ccacgccgtaaactatgattactcggagtttgaaattaatttaagctcccaagcgaaagcgataagtaatccacctggggagtacgtcggcaacgatgaaactcaaaggaattgacgggggcccgcacaagcggaggaacatgtggtttaattcgatgatacgcgaggaaccttacccgggattgaaatgtatatgctgacaggtagaaatacttgttgttcccttcggggacatatatgtaggtgctgcatggttgt	KY631071	5	3	0	263	232	9	67	72	8	15	0	0	0	36	0	400	1	55	11	158	229	21	7	6	180	3	1	97	0	290	4	2	0	182	268	4	137	389	19	131	181	81
OTU_094826	ccacgctgtaaacgatgtcgatttagaggttgtggtcttgaaccgtggcttctggagctaacgcgttaaatcgaccgcctggggagtacggccgcaaggttaaaactcaaatgaattgacgggggcccgcacaagcggtggagcatgtggtttaattcgatgcaacgcgaagaaccttacctggtcttgacatccacagaactttccagagatggattggtgccttcgggaactgtgagacaggtgctgcatggctgt	KY631072	0	0	10	0	0	2	4	0	0	0	9	0	0	0	1	0	0	0	0	0	4	5	3	0	0	0	0	0	0	0	0	0	0	1	0	0	0	0	1	0	0	0
OTU_094835	ccacactgtaaacgatgattgctaggtgtaggaggtaataatccttctgtgccggagttaacgcaataagcaatccacctggggagtacggtcgcaagactgaaactcaaaggaattgacgggggcccgcacaagcagtggattatgtggtttaattcgaagctacgcgaagaaccttaccaggtcttgacatcgagtgacgagcaaagagatttgcttttccttcgggacacgaagacaggtggtgcatggttgt	KY631073	3	1	1	84	0	0	0	98	2	0	0	1	1	36	2	0	0	4	1	0	1	0	1	24	36	0	0	10	44	28	2	1	1	55	3	2	3	60	1	4	43	1
OTU_094836	ccacgccgtaaacgatgaatactaggtgtcggggtccaaaaggacttcggtgccgcagcaaacgcaataagtattccacctggggagtacgttcgcaagaatgaaactcaaaggaattgacggggacccgcacaagcggtggagcatgtggtttaattcgaagcaacgcgaagaaccttaccaagtcttgacatccccctgaccggtgagtaacgtcacctttcctacgggacaggggagacaggtggtgcatggttgt	KY631074	0	1	18	3	0	0	1	0	0	0	4	1	8	0	5	1	5	0	1	0	4	0	0	603	0	0	7	13	1	0	25	3	1	0	4	11	2	4	0	2	0	0
OTU_094848	ccacgccgtaaacgatgagtgccagatgtcgggggtcaaacctcggtatcgccgttaacacaataagcactccgcctggggagtacgcacgcaagtgtgaaactcaaaggaattgacggggacccgcacaagcagcggagcatgtggtttaattcgaagcaacgcgaagaaccttaccggggcttgacatggcagagaagatggtagagatatcattgtcctcttcggaggctctgtcacaggtggtgcatggttgt	KY631075	0	0	1	122	2	0	0	206	3	0	0	0	0	34	0	0	0	1	1	2	0	0	0	5	69	1	0	18	17	7	0	2	0	27	5	0	24	391	0	0	10	5
OTU_094851	ccacgccctaaacgatgccaactaggcgttgggagagatttcggtgccgtagttaacacgataagttggccgcctggggagtacggccgcaaggttgaaactcaaaggaattgacggggacccgcacaagcggtggagcatgtggtttaattcgatgcaacgcgaagaaccttacccggtcttgacatcctagggatgttctagagataggacagtgccttcgggagcctagagacaggtgttgcatggctgt	KY631076	52	1	2	12	0	4	1	2	0	0	0	1	3	31	1	0	1	9	2	0	0	8	14	1	3	0	0	0	3	0	3	0	0	0	8	1	3	0	8	1	165	22
OTU_094870	ccacgccgtaaacgatgagtgctaagtgttagagggtttccgccctttagtgctgcagctaacgcattaagcactccgcctggggagtacggccgcaaggctgaaactcaaaggaattgacgggggcccgcacaagcggtggagcatgtggtttaattcgaagcaacgcgaagaaccttaccaggtcttgacatcctctgacaaccctagagatagggctttccccttcgggggacagagtgacaggtggtgcatggttgt	KY631077	0	2	0	0	1	1	0	0	0	1	0	0	4	0	0	1	0	0	0	0	0	0	0	0	0	0	3	1	0	0	0	0	0	0	0	0	0	0	0	0	0	0
OTU_094874	ccacactgtaaacgatgattactaggtgtggggagtctgaccctctccgtgccgcagttaacgcaataagtaatccacctggggagtacgatcgcaagattaaaactcaaaggaattgacgggggcccgcacaagcagtggattatgtggtttaattcgaagcaacgcgaagaaccttaccaggtcttgacatctcctgaatagcttagagataagtgaagcccttcggggcaggaagacaggtggtgcatggttgt	KY631078	0	0	1	9	25	0	0	22	2	0	0	1	0	0	0	0	8	19	0	0	0	0	6	0	2	0	1	0	71	2	2	0	0	0	23	1	18	0	9	0	0	22
OTU_094881	ccacgccgtaaacgatgattactcgtagtatgcgatatattgtatgctactaagggaaaccgataagtaatccacctggggagtacgccggcaacggtgaaactcaaaggaattgacgggggcccgcacaagcggaggaacatgtggtttaattcgatgatacgcgaggaaccttacccgggattgaaatgtatatgctgacaggtagaaatacttgttgttcccttcggggacatatatgtaggtgctgcatggttgt	KY631079	2	2	1	70	1	0	0	39	0	0	0	2	1	12	0	4	0	0	2	2	0	0	1	3	5	0	1	8	0	36	0	2	0	31	59	0	40	19	0	9	5	2
OTU_094887	ccacgccgtaaacgatgaatactaggtgtcgggtggcaaagccattcggtgccgcagcaaacgcaataagtattccacctggggagtacgttcgcaagaatgaaactcaaaggaattgacggggacccgcacaagcggtggagcatgtggtttaattcgaagcaacgcgaagaaccttaccaagtcttgacatccctctgaccggtctttaaccggaccctcccttcggggcagaggagacaggtggtgcatggttgt	KY631080	0	1	21	0	0	1	1	0	0	2	2	3	10	0	3	5	0	1	18	1	1	4	0	110	0	0	1	22	0	1	0	10	2	6	0	7	2	0	0	2	0	1
OTU_094902	ccacacagtaaacgatgaatactcgctgtttgcgatatacagtaagcggccaagcgaaagcattaagtattccacctggggagtacgccggcaacggtgaaactcaaaggaattgacggggacccgcacaagcggtggagcatgtggtttaattcgacgcaacgcgaggaaccttaccagcgtttgacatcccaagaagttaacagagatgttttcgtgcctcttcggaggaacttggtgacaggtggtgcatggctgt		1	2	1	0	0	0	1	0	0	0	0	2	0	0	0	0	0	0	0	1	1	2	0	0	0	0	0	0	1	1	0	0	0	0	0	0	0	0	0	0	0	1
OTU_094911	ccacgctgtaaacgatggatgctaggtgttgggcagttatgttcggtgccgtagctaacgcgataagcatcccgcctggggagtacgtttgcaagaatgaaactcaaaggaattgacgggggcccgcacaagcggtggagcacgtggtttaattcgatgctaaccgaagaaccttacctgggtttgacatccacagaatactttagagatagagtagtgcctgatttatcaggagctgtgagacaggtgctgcatggctgt	KY631081	0	0	0	0	19	0	7	0	0	0	141	2	0	3	0	0	3	0	0	0	0	0	1	0	6	0	3	14	0	0	0	1	0	0	3	20	0	0	2	2	0	0
OTU_094926	ccacgctgtaaacgatgaatactaggtgtcggggatcaaaagatcttcggtgccgcagctaacgcaataagtattccacctggggagtacgttcgcaagaatgaaactcaaaggaattgacggggacccgcacaagcggtggagcatgtggtttaattcgatgcaacgcgaagaaccttacctactcttgacatccagagaactttccagagatggattggtgccttcgggaactctgagacaggtgctgcatggctgt		0	0	0	0	0	1	0	0	0	0	0	0	0	0	1	0	1	0	0	1	0	3	1	0	0	0	1	0	0	0	0	0	1	0	0	0	0	0	0	0	0	0
OTU_094972	ccacaccgtaaacgatgagtgttaggtgtcgggggtcaaacctcggtgccgacgcaaacgcattaaacactccgcctggggagtacgttcgcaagaatgaaactcaaaggaattgacggggacccgcacaagcagcggagcatgtggtttaattcgaagcaacgcgaagaaccttaccaggacttgacatactagtgccaggtatagagatatacccttatcttagatacactaatacaggtggtgcatggttgt	KY631082	0	0	0	2	0	3	0	1	0	0	0	0	0	2	1	0	0	5	0	0	0	3	1	0	0	0	1	1	3	1	1	0	0	1	1	0	2	0	9	1	7	0
OTU_094973	ccacgccgtaaacgttgggcgctaggtgtggggctcattccacgagttccgtgccgcagctaacgcattaagcgccccgcctggggagtacggccgcaaggctaaaactcaaaggaattgacgggggcccgcacaagcggcggagcatgttgcttaattcgatgcaacgcgaagaaccttacctaggcttgacatgcacggaaatcctccagagatggtgggtccgtaagggccgtgcacaggtggtgcatggttgt	KY631083	1	0	0	0	0	0	0	0	0	0	0	1	0	0	0	0	0	0	0	0	0	5	1	0	1	0	1	0	0	0	0	0	3	1	0	0	0	0	0	0	0	0
OTU_094977	ccacgccgtaaactatgattactcggagtttgaaattaatttaagctcccaagcgaaagcgataagtaatccacctggggagtacgtcggcaacgatgaaactcaaaggaattgacgggggcccgcacaagcggaggaacatgtggtttaattcgatgatacgcgaggaaccttacccgggattgaaatgtaggagttagatgatgagagtcattgtcccttcggggctcctatgtaggtgctgcatggttgt	KY631084	0	0	0	25	2	0	0	5	0	0	0	0	0	2	0	1	0	0	1	8	0	0	0	1	36	0	0	1	0	5	0	1	0	14	11	0	7	23	0	5	1	0
OTU_094978	ccacgccgtaaacgatgaatactaggtgtcgggttgcacagcaattcggtgccgcagcaaacgcagtaagtattccacctggggagtacgttcgcaagaatgaaactcaaaggaattgacggggacccgcacaagcggtggagcatgtggtttaattcgaagcaacgcgaagaaccttaccaagtcttgacatcccgatgacaggaacctaaccgttccctttcttcggaacatcggagacaggtggtgcatggttgt	KY631085	1	0	1	0	0	0	1	0	0	20	1	0	0	0	34	1	1	0	0	0	1	3	0	0	0	0	0	7	0	0	4	33	0	0	0	0	1	0	0	10	0	0
OTU_094995	ccacgccctaaacgatgtatgcttggtgttggttttataagatcagtgccgtaggcaatctgttaagcataccacctggggagtacgatcgcaagtttgaaactcaaaggaattgacgggggcccgcacaagcggtggattatgtggtttaattcgatgcaacgcgaagaaccttaccagggtttgaatagtaaaggaatgatgcggaaacgtatcagtcttcggacctttatataggtgctgcatggctgt	KY631086	0	0	0	0	0	25	2	3	0	0	0	1	1	0	0	0	1	0	0	0	0	6	0	0	0	0	0	0	4	0	0	0	0	1	5	0	23	0	0	0	0	1
OTU_095008	ccacgccgtaaacgatgattactaggtgttgggggtcgaacctcagcgcccaagctaacgcgataagtaatccgcctggggagtacgtacgcaagtatgaaactcaaaggaattgacggggacccgcacaagcggtggagcatgtggtttaattcgaagatacgcgaagaaccttacctaggcttgacattgatagaatctgctagaaatagtggagtgtctagcttgctagaccttgaaaacaggtgctgcacggctgt		0	1	0	0	0	0	0	0	1	0	17	0	1	0	0	0	1	0	0	0	0	0	0	2	0	2	0	1	0	0	1	1	0	0	0	1	1	0	0	1	0	0
OTU_095012	ccacgccctaaacgatggatactcgacatttgcgatacacagtaagtgtctgagcgaaagcattaagtatcccacctgggaagtacgaccgcaaggttgaaactcaaaggaattggcgggggtccgcacaagcggtggagcatgtggtttaattcgatgatacgcgaggaaccttacctgggctagaatgcagttggaccgttggtgaaagctaacttccccgcaaggggccgattgtaaggtgctgcatggctgt	KY631087	0	0	0	0	0	0	0	0	0	0	1	0	1	0	0	0	0	1	0	0	1	10	1	1	0	0	0	0	0	0	0	0	0	0	2	0	0	0	1	0	0	0
OTU_095015	ccacgccgtaaacgatgactactaggtgtcgggtagcaaagctattcggtgccgcagctaacgcaataagtagtccacctggggagtacgttcgcaagaatgaaactcaaaggaattgacggggacccgcacaagcggtggagcatgtggtttaattcgaagcaacgcgaagaaccttacctgctcttgacatccctctgaccgtcctttaatcgggactttccttcgggacagaggagacaggtggtgcatggttgt	KY631088	0	0	0	0	0	1	0	0	0	4	0	1	9	0	5	7	1	0	0	0	0	1	0	7	0	24	9	5	0	0	6	2	1	1	1	51	8	0	0	12	0	1
OTU_095052	ccacgctgtaaacgctgtcgatttggggattgggcttaatgcttggtgcccgtagctaacgtgataaatcgaccgcctggggagtacggccgcaaggttaaaactcaaatgaattgacgggggcccgcacaagcggtggagcatgtggtttaattcgatgcaacgcgaagaaccttacctgggcttgacatacactagattgggccagagatggtttgtccctttgtggttggtgtacaggtggtgcatggttgt		2	26	5	4	2	2	13	5	23	24	10	23	0	2	6	42	4	2	2	7	77	0	3	3	1	13	7	1	0	0	8	23	16	2	1	1	0	2	0	0	1	0
OTU_095080	ccacaccgtaaacgatggatactaggtattggggaaaacacctcggtaccgtagctaacgcattaagtatcccacctggggagtacgaccgcaaggttaaaactcaaaggaattgacgggggcccgcacaagcagtggagtatgtggtttaattcgaagatacgcgaagaaccttaccagggcttgacatatatatgaaaatcatagagatatgtactactcttcggagacatatatacaggtggtgcatggttgt	KY631089	1	0	0	0	0	4	0	0	0	0	0	0	0	1	1	1	25	15	0	0	0	0	2	0	0	0	0	1	1	0	0	0	1	1	13	0	0	0	33	0	5	2
OTU_095117	ccacgccctaaacgatgagaactaagtgttggagtatttcagtgctgcagttaacgcaataagttctccgcctgaggagtatgcacgcaagtgtgaaacttaaaggaattgacgggggcccgcacaagtggtggagtatgcggtttaattcgatgcaacgcgaagaaccttaccaggccttgacatcccttgcaaagtcttagagataagatagaggttatcaaggtgacaggtggtgcatggttgt		0	1	0	1	0	1	1	0	0	1	0	0	6	0	23	0	0	0	0	0	0	0	0	0	0	0	2	5	0	0	0	0	0	0	0	0	0	1	0	1	0	0
OTU_095119	ccacgccgtaaacgatgattactaggtgttgggggtcaaacctcagcgcccaagctaacgcgataagtaatccgcctggggagtacgtacgcaagtatgaaactcaaaggaattgacgggggcccgcacaagcggcggagcatgtggattaattcgatgcaacgcgaagaaccttacctgggcttgacatacactagattgggccagagatggtttgtccctttgtggttggtgtacaggtggtgcatggttgt		0	6	0	0	0	0	1	0	2	1	2	1	8	0	1	2	0	0	0	0	27	0	1	0	1	6	4	0	0	0	1	7	9	1	1	5	0	0	0	0	0	0
OTU_095164	ccacgctgtaaacgatgagtgctagattttggtagtcaaatatcagaatcgaagttaacatattaagcactccgcctggggagtacgtgcgcaagcatgaaactcaaaggaattgacggggacccgcacaagcagcggagcatgtggtttaattcgacgcaacgcgaagaaccttaccaagtcttgacatatttcggcgattaatagagatattaatctatgacttcggtcaactgaaatacaggtggtgcatggttgt	KY631090	0	1	0	0	0	0	0	0	0	0	0	0	0	0	0	0	0	0	0	0	0	0	0	0	2	0	0	0	0	0	0	0	0	1	0	0	0	4	0	0	2	0
OTU_095182	ctatgctgtaaacggtgggcgctaggtgtggggaccttccacggtttctgtgccgtagctaacgctttaagcgccccgcctggggagtacggccgcaaggctaaaactcaaaggaattgacgggggcccgcacaagcggcggagcatgtggattaattcgatgcaacgcgaagaaccttacctggtcttgacatccacagaactttccagagatggattggtgccttcgggaactgtgagacaggtgctgcatggctgt		0	0	1	0	0	3	0	0	1	0	1	1	41	0	0	2	1	0	0	0	1	0	0	0	0	1	0	0	0	0	0	0	0	0	0	1	1	0	0	1	0	0
OTU_095194	ccacgccctaaacgatgtcaattagctgttggggtgcatgacaccttagtagcgtagctaacgcgtgaaattgaccgcctggggagtacggtcgcaagattaaaactcaaaggaattgacggggacccgcacaagcggtggatgatgtggattaattcgatgcaacgcgaagaaccttacctggtcttgacatgtacggaatcctccagagacggaggagtgccttcgggagccgtaacacaggtgctgcatggctgt	KY631091	0	1	33	0	0	0	0	0	17	0	0	0	8	0	0	0	0	0	1	0	0	0	0	0	0	0	0	0	0	1	0	0	0	0	0	0	0	0	0	0	0	0
OTU_095226	ccacaccgtaaacgatggatactaggtgtagggtgtgataaacattctgtgccgtcgcaaacgcaataagtatcccacctggggagtacggccgcaaggttgaaactcaaaggaattgacgggggcccgcacaagcagtggagtatgtggtttaattcgatgcaacgcgaagaaccttaccagggcttgacatatagaggaatatgctagagatagtatagctcttcggagtctctatacaggtggtgcatggttgt	KY631092	0	0	0	0	0	0	0	0	0	0	0	0	0	0	16	0	0	0	0	0	0	0	0	3	0	0	1	1	0	0	0	0	0	0	1	0	0	0	1	0	1	0
OTU_095227	ccacgccataaacgatgagaactggatgtcgggagggtctgcctctcggtgtcgtagctaacgcgttaagttctccgcctggggagtacggccgcaaggttgaaactcaaaggaattgacggggacccgcacaagcggtggagcatgtggtttaattcgatgcaacgcgaagaaccttacctggtcttgacatcccaggaaccctgcagagatgcgggggtgccttcgggaacctggagacaggtgctgcatggctgt	KY631093	0	0	0	0	0	0	0	0	0	0	1	0	0	0	0	0	0	0	0	0	0	4	0	0	0	0	0	1	0	1	1	0	0	0	0	0	0	0	0	1	0	6
OTU_095265	ccacgcagtaaacgatgaatactagatctatgcaatataccgtatgggtctaagcgaaagcgataagtattccacctggggagtacgccggcaacggtgaaactcaaagagattggcgggggtccgcacaagcggaggaacatgtggtttaattcgatgatacgcgaggaaccttacccgggattgaaatgtatacgctggatttgtgaaagcgagtctattcacttcggtgacgtatatgtaggtgctgcatggttgt	KY631094	0	1	0	22	0	0	0	1	1	0	0	0	0	2	0	0	0	0	0	0	0	0	0	0	0	0	0	0	1	1	0	0	0	2	0	0	0	2	0	0	0	0
OTU_095282	ccacgccgtaaacgatgaatgccagacgtcggggggcttgcccttcggtgtcacacctaacggattaagcattccgcctggggagtacggtcgcaagattaaaactcaaaggaattgacgggggcccgcacaagcggtggagcatgtggtttaattcgaagcaacgcgcagaaccttaccaacccttgacatcccctgaccgccggcgagagtcggtttccccgcaaggggcagggagacaggtgctgcatggctgt	KY631095	1	0	0	0	0	0	0	0	0	1	0	0	0	0	0	0	0	0	0	0	0	8	0	1	1	0	0	0	0	0	0	0	0	0	1	0	0	0	0	0	1	1
OTU_095285	ccacgccgtaaacgatgattactcgtagtatgcgatatattgtatgctactaagggaaaccgataagtaatccacctggggagtacgccggcaacggtgaaactcaaaggaattgacggggacccgcacaagcagcggagcatgtggtttaattcgaagcaacgcgaagaaccttaccaggacttgacatactagtgccaggtatagagatatacccttatcttagatacactaatacaggtggtgcatggttgt		0	0	0	11	0	0	0	12	0	0	0	0	0	5	0	1	0	0	0	0	0	0	0	0	0	0	0	1	3	6	0	0	0	0	4	0	2	0	0	1	2	0
OTU_095300	ccacgccgtaaacgatgattactaggtgttgggggtcgaacctcagcgcccaagctaacgcgataagtaatccgcctggggagtacgtacgcaagtatgaaactcaaaggaattgacggggacccgcacaagcggtggagcatgtggtttaattcgacgcaacgcgaggaaccttaccagcgtttgacatcctaggaatgagaaagagatttttcagtgctccttcgggagaacctagagacaggtggtgcatggctgt	KY631096	0	0	2	0	0	0	0	0	0	4	0	0	1	1	5	0	0	0	1	6	0	0	0	11	2	0	11	3	0	0	15	2	0	3	2	5	1	1	0	1	0	0
OTU_095361	ccacgccgtaaactatgattactcggagtttgaaattaatttaagctcccaagcgaaagcgataagtaatccacctggggagtacgtcggcaacgatgaaactcaaaggaattgacgggggcccgcacaagcggaggaacatgtggtttaattcgatgatacgcgaggaaccttacccgggcttaaattgcagatgccgattgttgaaagacgattttccttttaggacatctgtgaaggtgctgcatggttgt	KY631097	0	0	0	0	0	0	0	0	0	0	0	0	0	0	0	4	0	0	0	1	16	0	0	1	3	0	0	0	0	0	0	0	0	0	0	0	0	0	0	0	0	0
OTU_095413	ccacacagtaaactatgtacactaggtgctggggtaacactcagtgccgtcgcaaacgcagtaagtgtaccgcctggggagtatgcccgcaagggtgaaactcaaaggaattgacgggggcccacacaagcggtggagcatgtggtttaattcgatgatacgcgaggaaccttacctgggtttgacatcaagagtaatactgtagagatacagtagcgtagcaatacgacttttgacaggtgctgcatggctgt	KY631098	0	0	0	0	0	8	0	0	0	0	0	0	0	0	0	0	0	0	0	0	0	3	1	0	0	0	0	0	0	0	0	0	0	0	0	0	0	0	2	0	0	0
OTU_095455	ccacgccgtaaacgatgggtgctaggtgtggggggtgtcgactccctccgtgccgaagctaacgcattaagcaccccgcctggggagtacggccgcaaggctaaaactcaaaggaattgacgggggcccgcacaagcagcggagcatgtggtttaattcgacgcgacgcgaagaaccttaccagggcttgacatgcactggaatgtcgtagaaatacggcagcccttcggggccagtgcacaggtggtgcatggctgt	KY631099	2	0	0	0	0	0	0	0	0	0	0	0	0	0	0	0	0	0	0	0	0	3	0	0	0	0	0	0	0	0	2	0	0	1	0	0	0	0	0	0	0	10
OTU_095484	ccacgccgtaaacgatgattactaggtgttgggggtcaaacctcagcgcccaagctaacgcgataagtaatccgcctggggagtacgtacgcaagtatgaaactcaaaggaatagacggggacccgcacaagcggtggagcatgtggtttaattcgaagatacgcgaagaaccttacctaggcttgacattgatagaatctactagagatagtggagtgctggcttgccagagcttgaaaacaggtgctgcacggctgt		0	0	0	0	0	0	0	0	1	0	10	0	0	0	0	0	0	0	0	0	0	0	0	1	0	0	0	0	0	0	0	0	0	0	0	0	0	1	2	0	0	0
OTU_095500	ctatgctgtaaacggtgggcgctaggtgtggggaccttccacggtttctgtgccgtagctaacgctttaagcgccccgcctggggagtacggccgcaaggctaaaactcaaaggaattgacgggggcccgcacaagcggaggaacatgtggtttaattcgatgatacgcgaggaaccttacccgggcttaaattgcagatgaattacggtgaaagccgtaagccgcaaggcatctgtgaaggtgctgcatggttgt		0	1	0	0	0	0	0	0	0	0	0	0	0	0	0	0	0	0	0	0	0	0	0	0	0	0	0	0	0	0	0	0	10	0	0	0	0	0	0	0	0	0
OTU_095502	ccacaccgtaaacgatggtaattaaatgttggcacggaatgtgtcggtgttgtagttaacacattaaattacccgcctgggtagtacattcgcaagaatgaaactcaaacggaattgacggggacccgcacaagtggtggagcatgttgcttaattcgacaatacacgtaaaaccttacctaggtttgacatctcctgcaaagctatagagatatagtggaggttaacaggatgacaggtggtgcatggttgt	KY631100	0	0	0	0	0	0	0	0	0	0	0	0	0	0	0	0	0	0	0	0	0	0	0	0	0	0	0	0	0	0	12	0	0	0	0	0	0	0	0	1	0	0
OTU_095505	ccacgccctaaacgatgaatgctagttgttgccctgcttgtcagggcagtaatgcagctaacgcattaagcattccgcctggggagtacggtcgcaagattaaaactcaaaggaatagacggggacccgcacaagcggtggagcatgtggtttaattcgacgcaacgcgaggaaccttaccagcgtttgacatcccaagaagttaacagagatgttttcgtgcctcttcggaggaacttggtgacaggtggtgcatggctgt		0	0	1	0	1	1	0	0	1	0	2	1	1	0	0	1	0	0	0	0	0	0	0	1	0	0	0	2	0	0	3	0	0	2	0	1	0	0	0	0	0	0
OTU_095553	ccacgccgtaaacgatgagtgttaggtgtctggagtaaatctgggtgccgcagcaaacgcaataaacactccgcctggggagtacgcacgcaagtgtgaaactcaaaggaattgacgggggcccgcacaagcggaggaacatgtggtttaattcgatgatacgcgaggaaccttacccgggcttgaaatgtagatgacggcaggtgaaagcttgctttccttcgggacatctatgtaggtgctgcatggttgt		0	1	0	0	0	2	0	0	1	0	0	2	0	0	0	1	0	0	0	0	0	0	1	0	0	0	0	0	0	0	0	4	4	0	0	0	0	0	0	0	0	0
OTU_095574	ccgcacggtaaacgatggacacccgctgtcggcgatacactgtcggcggccaagcgaaagcgttaagtgtcccacctggggagtacgccggcaacggtgaaactcaaaggaattgacgggggcccgcacaagcggaggaacatgtggtttaattcgatgatacgcgaggaaccttacccgggcttgaaatgtagatgacggcaggtgaaagcttgctttccttcgggacatctatgtaggtgctgcatggttgt		0	1	0	0	0	0	2	0	0	5	3	0	1	1	1	0	0	0	0	2	0	0	0	2	0	0	22	1	0	1	6	2	0	1	1	0	0	0	0	0	0	0
OTU_095655	ccacgctgtaaacgatgagtgctaggtgtcggcaaaagtcggtgccgcagttaacacattaagcactccgcctggggagtacgtgcgcaagcatgaaactcaaaggaattgacggggacccgcacaagcagcggagcatgtggtttaattcgaagcaacgcgaagaaccttaccggggcttgacatatatctgaccctcttagagataagaactttcttcggaacagatatacaggtggtgcatggttgt	KY631101	0	0	1	1	0	0	0	0	0	0	2	2	0	1	0	0	0	1	0	0	0	0	0	0	0	0	0	0	0	0	0	0	0	0	0	0	1	0	0	0	0	1
OTU_095666	ccatgctgtaaacgttgggaactgggtgtggggggctgttttggtttcctgtgtcgtagctaacgcgttaagttccccgcctggggagtacggtcgcaaggctaaaactcaaaggaattgacggggacccgcacaagcagcggagcatgtggtttaattcgacgcaacgcgaagaaccttaccaagtcttgacatattttagaagttattagagataataacctatgacttcggtcaactaaaatacaggtggtgcatggttgt		0	0	0	1	0	0	0	0	0	0	0	12	0	0	0	0	0	0	0	0	0	0	0	0	0	0	0	0	0	0	0	1	0	0	0	0	0	0	0	0	0	0
OTU_095683	ccacgccctaaactatgtatactggttgttgctatgctagtcatggcagtaatccacctaacggattaagtataccgcctggggagtacggtcgcaagattaaaactcaaaggaatagacggggacccgcacaagcggtggagcatgtggtttaattcgtggctacgcgaagaaccttaccagggcttgacatatacatgatagaacctagagataggggaaaggatggaacttgttccatacatgtatacaggtggtgcatggttgt		0	0	0	8	0	0	1	20	0	0	0	0	0	1	0	0	0	0	1	0	0	0	0	0	1	0	0	1	8	1	0	0	0	2	0	0	1	1	0	0	0	0
OTU_095755	ccacgccgtaaacgatgagtgctaggtattggcaaaagtcagtgccgcagttaacacattaagcactccgcctggggagtacgtgcgcaagcatgaaactcaaaggaattgacggggacccgcacaagcagcggagcatgtggtttaattcgaagcaacgcgaagaaccttaccaggacttgacatactagtgccaggtatagagatatacccttatcttagatacactaatacaggtggtgcatggttgt	KY631102	0	0	0	2	0	0	0	0	0	0	2	2	1	1	0	0	0	1	0	0	0	0	0	0	4	0	0	0	2	0	0	0	0	1	2	0	1	0	0	0	0	1
OTU_095776	ccacgccgtaaatggtgagtgctaggtgtcgggagtcaaatctcggtgccgacgttaacacattaagcactccgcctggggagtacgcacgcaagtgtgaaactcaaaggaattgacggggacccgcacaagcagcggagcatgtggtttaattcgaagcaacgcgaagaaccttaccggggcttgacatggcagagaagatggtagagatatcgtcgtcctcttcggaggctctgttacaggtggtgcatggttgt	KY631103	0	0	0	5	0	0	0	0	0	0	0	0	0	1	0	0	0	0	0	0	0	0	0	0	2	0	0	1	0	0	0	0	0	1	0	0	0	8	0	0	0	0
OTU_095789	ccatgccgtaaacgttgggcactaggtgtgggggacattccacgttctccgcgccgtagctaacgcattaagtgccccgcctggggagtacggccgcaaggctaaaactcaaaggaattgacgggggcccgcacaagcggcggagcatgcggattaattcgatgcaacgcgaagaaccttaccaaggcttgacattcaccggaccgcctcagagatggggtttcccttcggggtcggtggacaggtggtgcatggttgt	KY631104	0	1	0	1	0	0	0	0	0	0	0	0	0	0	0	0	0	0	0	0	0	0	0	0	0	0	0	0	0	0	0	0	0	0	0	0	0	0	0	1	0	8
OTU_095792	ccatgctgtaaacgttgtctactagccgttgggggacatgattccttagtggcgcagctaacgcgataagtagaccgcctggggagtacggtcgcaagactaaaactcaaatgaattgacgggggcccgcacaagcggtggagcatgtggtttaattcgatgatacgcgaggaaccttacccgggctcgaacggcagatagacaatgcagagatgtgttggctcttcggagtgtctgtcgaggtgctgcatggttgt		0	0	0	0	0	0	0	0	0	0	0	0	0	0	0	0	7	0	0	0	0	2	1	0	0	0	0	0	0	0	0	0	0	0	0	0	0	0	15	0	0	0
OTU_095793	ctatgctgtaaacggtgggcgctaggtgtggggaccttccacggtttctgtgccgtagctaacgctttaagcgccccgcctggggagtacggccgcaaggctaaaactcaaaggaattgacgggggcccgcacaagcggcggagcatgtggattaattcgatgcaacgcgaagaaccttacctgggcttgacatatatctgaccctcttagagataagaactttcttcggaacagatatacaggtggtgcatggttgt	KY631105	0	2	1	0	0	0	0	1	1	0	0	4	1	1	0	0	0	3	0	0	0	0	0	0	0	0	0	0	0	0	0	0	0	0	0	1	0	0	0	0	0	0
OTU_095833	ccacgccgtaaacgatgctcactggatcttggcgatacactgccagggttcaagcgaaagtcttaagtgagccacctggggagtacgtcggcaacgatgaaactcaaaggaattgacgggggcccgcacaagcggaggaacatgtggtttaattcgatgatacgcgaggaaccttacccgggtttaaatgtggggtgcattaggtggaaacacttattcccttcggggcttcccacaaggtgctgcatggttgt	KY631106	0	1	0	0	0	0	0	0	0	0	0	0	0	0	0	0	0	0	0	0	0	0	0	2	2	0	0	0	0	0	2	0	0	0	0	0	0	5	1	0	0	0
OTU_095870	ctatgctgtaaacggtgggcgctaggtgtggggaccttccacggtttctgtgccgtagctaacgctttaagcgccccgcctggggagtacggccgcaaggctaaaactcaaaggaattgacgggggcccgcacaagcggcggagcatgcggattaattcgatgcaacgcgaagaaccttaccaaggcttgacatacactgcgatggttccagagatgggccagccttcggggtggtgtacaggtggtgcatggttgt		0	2	0	0	0	0	1	0	0	0	0	0	3	5	0	0	1	0	0	0	1	0	0	0	0	0	0	1	0	3	0	1	0	0	0	3	0	0	0	1	0	0
OTU_095947	ccatgccgtaaacgatgattactaagcgtcgggggtcgaacctcggcactcaagctaacgcgataagtaatccgcctggggagtacgtacgcaagtatgaaactcaaaggaattgacggggacccgcacaagtggtggagcatgtggtttaattcgacgcaacgcgaagaaccttaccaagtcttgacatatttcggagaatattagagataatattttatgacttcggtcaactgaaatacaggtggtgcatggttgt		0	0	0	0	0	0	0	0	0	0	1	0	1	1	0	0	0	0	0	0	0	0	0	2	0	1	0	0	0	0	1	3	1	2	2	1	1	0	0	0	0	1
OTU_095989	ccacgccctaaactatgtatactggttgttgctatgctagtcatggcagtaatccacctaacggattaagtataccgcctggggagtacggtcgcaagattaaaactcaaaggaatagacggggacccgcacaagcggtggagcatgtggtttaattcgacgcaacgcgaagaaccttaccaagtcttgacatatttcggcgcataatagagatattaagctatgacttcggtcaactgaaatacaggtggtgcatggttgt		0	0	0	2	0	0	0	2	0	0	0	0	0	2	0	2	0	4	0	0	0	0	0	0	3	0	0	0	1	0	0	0	0	3	1	1	10	4	0	0	4	0
OTU_096111	ccacgccgtaaacgatgaatactaggtgtcgggtagcgaagctattcggtgccgcagcaaacgcaataagtattccacctggggagtacgttcgcaagaatgaaactcaaaggaattgacggggacccgcacaagcagcggagcatgtggtttaattcgacgcaacgcgaagaaccttaccaagtcttgacatattttagaagttattagagataataacctatgacttcggtcaactaaaatacaggtggtgcatggttgt		0	0	1	0	0	0	1	0	0	0	0	0	5	0	0	0	0	0	0	0	0	1	0	0	0	2	0	0	0	0	4	23	6	1	0	1	1	0	0	0	0	0
OTU_096138	ccacgccgtaaacgatgattactaggtgttgggggtcaaacctcagcgcccaagctaacgcgataagtaatccgcctggggagtacgtacgcaagtatgaaactcaaaggaattgacggggacccgcacaagcagcggagcatgtggtttaattcgacgcaacgcgaagaaccttaccaagtcttgacatattttagaagttattagagataataacctatgacttcggtcaactaaaatacaggtggtgcatggttgt		0	0	0	0	1	0	0	0	0	0	0	0	3	0	1	0	0	0	1	0	2	0	0	0	0	1	2	0	0	0	1	7	1	0	0	2	0	0	0	0	0	0
OTU_096203	ccatgctgtaaacgatgattactaagcgtcgggggtcgaacctcggcactcaagctaacgcgataagtaatccgcctggggagtacgtacgcaagtatgaaactcaaaggaattgacggggacccgcacaagcggtggagcatgtggtttaattcgaagcaacgcgaagaaccttacctggtcttgacatcccggtgcccggcaggtaatgctgccttttcttcggaacaccggtgacaggtggtgcatggttgt		0	0	0	0	0	0	0	0	0	1	0	0	2	0	1	0	0	0	0	0	0	0	0	17	1	1	10	3	0	0	7	3	0	0	0	1	0	0	0	0	0	0
OTU_096223	ccacgcagtaaacgatgaatactagttttttgcgatatactgtaagagactaagcgaaagcgataagtattccacctggggagtacgccggcaacggtgaaactcaaaggaattgacggggacccgcacaagcagcggagcatgtggtttaattcgtggctacgcgaagaaccttaccagggcttgacatatacatgatagaacctagagataggggaaaggatggaacttgttccatacatgtatacaggtggtgcatggttgt		0	0	0	3	1	0	0	2	0	0	0	0	0	0	0	0	0	0	0	0	0	0	0	0	1	0	1	0	5	2	0	0	0	0	0	0	0	0	0	0	0	0
OTU_096224	ccacgcagtaaacgatgataactgggcgtatgcgatatacagtatgctcctaagcgaaagcgttaagttatccacctggggagtacgccggcaacggtgaaactcaaaggaattgacggggacccgcacaagcggtggagcatgtggtttaattcgaagcaacgcgaagaaccttacctggtcttgacatcccggtgcccggcaggtaatgctgccttttcttcggaacaccggtgacaggtggtgcatggttgt		0	0	0	0	0	0	0	0	0	1	0	0	0	0	0	0	0	0	0	0	1	0	0	4	0	0	0	2	0	0	0	5	0	0	0	0	0	0	0	0	0	0
OTU_096286	ccacgccgtaaacgatgagtgttaggtgcctggtaaaaactgggtaccgcagctaacgcattaaacactccgcctggggagtacgcacgcaagtgtgaaactcaaaggaattgacggggacccgcacaagcagcggagcatgtggtttaattcgaagcaacgcgaagaaccttaccagaacttgacatccctctgacatactcttaatcgagtagttcttcggacagaggagacaggtggtgcatggttgt		0	0	0	0	0	0	0	1	0	0	0	0	0	0	0	0	0	0	0	0	0	0	0	0	0	0	0	0	1	0	0	0	0	6	0	0	7	5	0	3	0	1
OTU_096335	ccacgctgtaaacactccgcctggggagtacgcacgcaagtgtgaaactcaaaggaattgacggggacccgcacaagcagcggagcatgtggtttaattcgacgcaacgcgaagaaccttaccaagtcttgacatatttcggagaatattagagataatattttatgacttcggtcaactgaaatacaggtggtgcatggttgt	KY631107	0	0	1	0	0	0	2	0	2	2	2	0	0	0	0	0	0	0	0	0	1	0	0	0	0	0	0	0	0	0	0	0	0	0	0	0	0	0	0	0	0	0
OTU_096352	ccacgctgtaaacgctgtcgatttggggattgggcttaatgcttggtgcccgtagctaacgtgataaatcgaccgcctggggagtacggccgcaaggttaaaactcaaatgaattgacgggggcccgcacaagcggaggaacatgtggtttaattcgatgatacgcgaggaaccttacccgggattgaaatgtagatgacaggcgatgagagttgcttttccttcgggacatctatgtaggtgctgcatggttgt		0	0	0	0	0	0	0	0	12	0	0	0	0	0	0	0	0	0	0	0	0	0	0	0	0	1	0	0	0	0	0	0	0	0	0	0	0	0	0	0	0	0
OTU_096376	ccatgctgtaaacgttgtctactagccgttgggggacatgattccttagtggcgcagctaacgcgataagtagaccgcctggggagtacggtcgcaagactaaaactcaaatgaattgacgggggcccgcacaagcggtggagcatgtggtttaattcgaagcaacgcgaagaaccttaccaggtcttgacatccatctaaagctgtagagatacagtgtgagcaagctcgagatgagacaggtggtgcatggttgt	KY631108	1	0	0	0	0	0	0	0	0	0	0	0	0	0	0	0	2	2	1	0	0	0	1	0	0	0	0	0	0	0	0	0	0	0	0	0	0	0	3	0	0	0
OTU_096382	ctatgctgtaaacggtgggcgctaggtgtggggaccttccacggtttctgtgccgtagctaacgctttaagcgccccgcctggggagtacggccgcaaggctaaaactcaaaggaattgacgggggcccgcacaagcggcggagcatgtggattaattcgatgcaacgcgaaaaaccttacctagccttgacatgccaagaatcctgatgaaagttgggagtgcccgcaagggaatttggacacaggtgctgcatggctgt		0	0	0	0	0	1	0	0	0	1	0	0	0	0	0	0	0	0	0	0	0	0	0	0	0	0	0	0	0	0	0	2	1	0	0	7	0	0	0	0	0	0
OTU_096392	ccacacagtaaacgatgaatactcgctgtttgcgatatacagtaagcggccaagcgaaagcgttaagtattccacctggggagtacgccggcaacggtgaaactcaaaggaattgacgggggcccgcacaagcggaggaacatgtggtttaattcgacgcaacgcgaggaaccttaccagcgtttgacatcctagaaactgggcagagatgcgcaggtgctctttcgggagaatctagtgacaggtggtgcatggctgt		0	0	0	0	0	0	0	0	1	1	1	0	0	0	0	0	0	0	0	0	7	0	0	0	0	0	0	0	0	0	0	0	2	0	0	0	0	0	0	0	0	0
OTU_096398	ccacacggtaaacgatgaatactcgctgtaggcgatacacagtctgcggcctagcgaaagcgttaagtattccacctggggagtacgccggcaacggtgaaactcaaaggaattgacgggggcccgcacaagcggaggaacatgtggtttaattcgatgatacgcgaggaaccttacctgggattgaaatgtataggccggcttttggaaacaagagtcattcacttcggtgacttatatgtaggtgctgcatggttgt		0	0	0	0	0	0	0	0	1	0	0	0	0	0	0	0	1	0	0	0	0	0	0	5	0	0	0	0	0	0	0	0	0	0	0	1	0	0	0	2	0	0
OTU_096403	ccacgcagtaaacgatgataactgggcgtatgcgatatacagtatgctcctaagcgaaagcgttaagttatccacctggggagtacgccggcaacggtgaaactcaaaggaattgacggggacccgcacaagtagcggagcatgtggtttaattcgaagcaacgcgaagaaccttacctacacttgacatcccttgcattactcttaatcgaggaaatcccttcggggacaaggtgacaggtggtgcatggttgt		0	0	0	0	0	0	0	0	0	0	0	0	0	0	0	0	0	0	0	10	0	0	0	3	0	0	0	0	1	0	0	0	0	0	0	0	1	0	0	0	0	0
OTU_096407	ccacgcagtaaacgatgattactaggtgttggcggttagaaactgtcagtgtcgtagcaaacgcactaagtaatccgcctggggagtacgttcgcaagaatgaaactcaaaggaattgacggggacccgcacaagcggtggagcatgtggtttaattcgaagcaacgcgaagaaccttaccaagtcttgacatccctattgagctaagtgtaaagcgaagcggcccgcaagggagataggagacaggtggtgcatggttgt	KY631109	2	0	0	0	0	0	0	0	0	0	0	0	0	0	0	0	0	0	0	0	0	8	0	0	0	0	0	0	0	0	0	0	0	2	0	0	0	0	1	0	0	0
OTU_096412	ccacgccctaaacgatgaatgctagttgttgccctgcttgtcagggcagtaatgcagctaacgcattaagcattccgcctggggagtacggtcgcaagattaaaactcaaaggaatagacggggacccgcacaagcggtggagcatgtggtttaattcgacgcaacgcgaagaaccttaccaaggcttgacattgagtgacggccatagagatatggctttcccttcggggacacgaaaacaggtggtgcatggctgt		0	0	1	0	0	0	0	0	0	0	4	0	1	0	0	0	0	0	0	0	0	0	0	1	0	1	0	1	0	0	1	0	0	0	0	0	0	0	0	0	0	0
OTU_096439	ccacgccctaaactatgtatactagttgttgctgtgctagtcatggcagtaatgcagttaacgcattaagtataccacctggggagtacggtcgcaagattaaaactcaaaggaatagacggggacccgcacaagcggtggagcatgtggtttaattcgaagatacgcgaagaaccttacctgggcttgatatcctaagaagtctgtagagatacggatgtgctagcttgctagaacttagagacaggtgctgcacggctgt	KY631110	0	0	0	1	0	1	0	0	0	0	0	0	0	0	0	0	0	5	0	0	0	0	0	0	0	0	0	0	0	0	0	0	0	0	1	0	0	6	0	0	0	0
OTU_096446	ccacgccgtaaacgatgaatactaggtgtcggggagcacagctcttcggtgccgcagcaaacgcaataagtattccacctggggagtacgttcgcaagaatgaaactcaaaggaattgacggggacccgcacaagcggtggagcatgtggtttaattcgaagcaacgcgaagaaccttaccaagtcttgacatcctcctggcgaatccttaaccggattttcccttcggggcaggagagacaggtggtgcatggttgt	KY631111	0	0	0	0	0	0	0	0	3	0	0	2	0	0	0	2	0	0	0	0	0	0	1	0	0	0	0	0	0	6	0	0	4	0	0	0	0	0	0	0	0	0
OTU_096492	ccacgccgtaaacgatgattactaggtgttgggggtcgaacctcagcgcccaagctaacgcgataagtaatccgcctggggagtacgtacgcaagtatgaaactcaaaggaattgacgggggcccgcacaagcagcggagcatgtggcttaattcgaagcaacgcgaagaaccttaccagcgcttgacatgaccgtgaagccggggagacccggtggccgagaggagcggtcacaggtggtgcatggctgt		0	0	1	0	0	0	2	0	0	0	0	0	0	0	0	0	0	0	0	0	0	0	0	5	0	1	0	0	0	0	1	1	0	1	0	2	0	0	0	0	0	0
OTU_096547	ccacgcggtaaacgatgaatgctaggtgttggggagcaaagctcttcggtgccgccgcaaacgcattaagcattccacctggggagtacgttcgcaagaatgaaactcaaaggaattgacggggacccgcacaagcggtggagcatgtggtttaattcgacgcaacgcgaggaaccttaccagcgtttgacatcctaggaacgaaaaagagatttttcggtgctccttcgggagaacctagagacaggtggtgcatggctgt		0	0	0	0	0	0	0	0	0	0	0	0	1	0	2	0	0	0	0	0	0	0	0	8	0	0	4	2	0	0	5	0	0	0	0	1	0	0	0	0	0	0
OTU_096575	ccatgccgtaaacgatgattactaagcgtcgggggtcgaacctcggcactcaagctaacgcgataagtaatccgcctggggagtacgtacgcaagtatgaaactcaaaggaattgacggggacccgcacaagtagcggagcatgtggtttaattcgacgcaacgcgaagaaccttaccagggcttgacatgacagtgacgggttaagagattaaccgttcccttcggggacactgccacaggtggtgcatggttgt		0	0	0	1	0	0	1	0	0	0	0	0	0	1	1	0	0	1	0	1	0	1	0	1	0	0	2	7	0	0	0	0	0	2	0	0	0	1	0	1	0	1
OTU_096697	ccacgccgtaaacgatgaatactaggtgtcggggtccaaaaggacttcggtgccgcagcaaacgcaataagtattccacctggggagtacgttcgcaagaatgaaactcaaaggaattgacggggacccgcacaagcggtggagcatgtggtttaattcgatgcaacgcgaagaaccttacctactcttgacatccaaagaagaactcagagatgagtttgtgccttcgggagctttgagacaggtgctgcatggctgt		0	0	0	0	0	0	0	0	0	0	0	0	0	0	0	0	0	0	0	0	1	0	0	9	0	0	0	0	1	0	2	0	0	0	1	0	0	0	0	0	0	0
OTU_096743	ccacgccgtaaacgatgagtgctaggtgtcgggggtcaaacctcggtgccgtcgttaacacactaagcactccgcctggggagtacgtgcgcaagcatgaaactcaaaggaattgacggggacccgcacaagcagcggagcatgtggtttaattcgaagcaacgcgaagaaccttaccaggacttgacatatatgagaaaagcttagagataagtaatactcttcggagactgatatacaggtggtgcatggttgt	KY631112	2	0	0	1	0	0	1	2	0	0	0	5	0	3	0	0	0	1	0	0	1	0	0	0	2	0	1	0	6	0	0	0	1	2	0	0	0	0	0	0	1	0
OTU_096752	ccacgccgtaaacgatgagtgttaggtgtctggaataatctgggtgccgcagctaacgcaataaacactccgcctggggagtacgcacgcaagtgtgaaactcaaatgaattgacgggggcccgcacaagcggtggagcatgtggtttaattcgatgcaacgcgaagaaccttacctggccttgacataccaagagtttgctagagatagcgaagtgccttcgggaacttggatacaggtgctgcatggctgt		0	0	0	0	0	2	0	0	0	0	0	1	1	0	1	0	0	8	0	0	2	0	0	0	0	0	0	0	0	0	0	0	2	0	0	0	1	0	2	0	0	2
OTU_096858	ccacgctgtaaacgatgattactcggagtatgcgatatatggtatgctctcaagcgaaagcgttaagtaatccacctggggagtacgtcggcaacgatgaaactcaaaggaattgacgggggcccgcacaagcggaggaacatgtggtttaattcgatgatacgcgaggaaccttacccgggcttgaactgcaggagacggttggcagagatgccatcctcccttcggggctcctgtggaggtgctgcatggttgt	KY631113	0	0	0	1	0	0	0	5	0	0	0	0	0	1	0	0	1	0	0	0	0	0	0	0	0	0	0	0	0	1	0	0	0	5	0	0	0	1	0	0	1	0
OTU_096918	ccatgctgtaaacgttgtctactagccgttgggggacatgattccttagtggcgcagctaacgcgataagtagaccgcctggggagtacggtcgcaagactaaaactcaaatgaattgacgggggcccgcacaagcggaggaacatgtggtttaattcgatgatacgcgaggaaccttacccgggctcgaacggcagatgaacgatacagagatgtatcgtctcttcggagcgtctgtcgaggtgctgcatggttgt		1	0	0	0	0	1	0	0	0	0	0	0	0	0	0	0	6	0	0	0	0	1	3	0	0	0	0	0	0	0	0	0	0	0	2	0	0	0	3	0	0	4
OTU_097081	ccacgccgtaaacgatgagcactaggtgtcggcccacaaagggtcggtgccgcagttaacgcattaagtgctccgcctggggagtacgcacgcaagtgtaaaactcaaaggaattgacgggggcccgcacaagcggcggagcatgcggattaattcgatgcaacgcgaagaaccttaccaaggcttgacatacactgcgatggttccagagatgggccagccttcggggtggtgtacaggtggtgcatggttgt		0	0	0	3	0	0	0	1	0	0	0	0	0	0	0	0	0	0	0	0	0	0	0	0	0	0	0	0	1	0	0	0	0	2	0	0	1	3	0	0	0	0
OTU_097131	ccacgccgtaaacgatgagtgttaggtgcctggcaaagctgggtgccgcagctaacgcattaaacactccgcctggggagtacgcacgcaagtgtgaaactcaaaggaattgacgggggcccgcacaagcagcggagcatgtggcttaattcgaagcaacgcgaagaaccttaccagggcttgacatataagtgagctcgtggaaacacgagggccgaaaggagcttatacaggtggtgcatggctgt		0	0	0	0	0	0	0	0	0	0	0	0	0	1	0	0	0	1	0	0	0	0	0	1	0	0	0	0	0	0	0	0	0	2	0	1	3	5	0	0	0	1
OTU_097303	ccacgctgtaaacgctgtcgatttggggattgggcttagagcttggtgcccgtagctaacgtgataaatcgaccgcctggggagtacggccgcaaggttaaaactcaaatgaattgacgggggcccgcacaagcggtggagcatgtggtttaattcgatgatacgcgaggaaccttacccgggcttaaattgcagtggaatgatgtggaaacatgtcagtgagcaatcaccgctgtgaaggtgctgcatggttgt		0	6	0	1	0	0	0	0	4	0	0	0	0	0	0	0	0	0	1	0	0	0	0	0	0	0	0	0	0	0	0	0	0	0	0	0	0	0	0	0	0	1
OTU_097371	ccatgctgtaaacgttgtctactagccgttgggggacatgattccttagtggcgcagctaacgcgataagtagaccgcctggggagtacggtcgcaagactaaaactcaaatgaattgacgggggcccgcacaagcggtggagcatgtggtttaattcgatgatacgcgaggaaccttacccgggattgaaatgtagatgcatgaggcagagatgtctcttcccttcggggcttctatgtaggtgctgcatggttgt		1	0	0	0	0	0	0	0	0	0	0	0	0	0	0	0	0	0	0	0	0	0	3	0	0	0	0	0	0	0	0	0	0	0	4	0	0	0	2	0	0	0
OTU_097452	ccacgcagtaaacgatgataactgggcgtatgcgatatacagtatgctcctaagcgaaagcgttaagttatccacctggggagtacgccggcaacggtgaaactcaaaggaattgacggggacccgcacaagcggtggagcatgtggtttaattcgaagcaacgcgaagaaccttaccaagtcttgacatcccgatgaccggcacttaaccgtgccttctcttcggagcatcggagacaggtggtgcatggttgt		0	0	0	0	0	0	0	0	0	0	0	0	0	0	0	0	0	0	0	0	0	0	0	2	0	0	0	0	0	0	0	10	0	0	0	0	0	0	0	0	0	0
OTU_097479	ccacgccctaaacgatgaatgctagttgttgccctgcttgtcagggcagtaatgcagctaacgcattaagcattccgcctggggagtacggtcgcaagattaaaactcaaaggaatagacggggacccgcacaagcggtggagcatgtggtttaattcgaagcaacgcgaagaaccttaccaagtcttgacatcccgatgaaagatccttaaccggatgccctcttcggagcatcggagacaggtggtgcatggttgt		0	0	0	0	0	0	0	0	0	0	0	0	0	0	1	0	0	0	2	0	0	1	0	0	0	0	1	0	0	0	3	3	2	0	0	0	0	0	0	0	0	0
OTU_097589	ccacgccgtaaacgatgaatactaggtgtcggggtccaaaaggacttcggtgccgcagcaaacgcaataagtattccacctggggagtacgttcgcaagaatgaaactcaaaggaattgacgggggcccgcacaagcggcggagcatgtggattaattcgatgcaacgcgaagaaccttacctgggcttgacatacactagattgggccagagatggtttgtccctttgtggttggtgtacaggtggtgcatggttgt		0	0	0	0	0	0	0	0	0	2	0	0	3	0	0	0	0	0	0	0	2	0	0	0	0	0	0	0	0	0	0	2	0	0	1	0	0	0	0	0	0	0
OTU_097681	ccacgccgtaaacgatgagtgctaggtgtcgggagtcaaatctcggtgccgcagttaacgcaataagcactccgcctggggagtacgtacgcaagtatgaaactcaaaggaattgacggggacccgcacaagcagcggagcatgtggtttaattcgaagcaacgcgaagaaccttaccaggacttgacatcccactgacagctctttaataggagccttcttcggacagtggagacaggtggtgcatggttgt	KY631114	0	3	0	4	0	0	0	0	1	0	0	0	0	0	1	3	0	0	0	0	2	0	0	0	1	0	0	0	0	0	0	0	0	0	0	0	0	0	1	0	0	0
OTU_097691	ccacgccgtaaacgatgagtgctaggtgtcgggggtcaaacctcggtgccgacgttaacacattaagcactccgcctggggagtacgtgcgcaagcatgaaactcaaaggaattgacggggacccgcacaagcagcggagcatgtggtttaattcgaagatacgcgaagaaccttacctaggcttgacattgatagaatctactagagatagtggagtgctggcttgccagagcttgaaaacaggtgctgcacggctgt		0	0	0	2	0	0	0	0	0	0	0	0	0	0	0	0	0	0	0	0	0	0	1	0	0	0	0	2	0	4	0	0	0	0	0	0	1	0	0	0	0	0
OTU_105358	ccacgcagtaaacgatgattactgggcgtatgcgatatacagtatgctcctgagcgaaagcgttaagtaatccacctggggagtacgccggcaacggtgaaactcaaaggaattgacgggggcccgcacaagcggaggaacatgtggtttaattcgatgatacgcgaggaaccttacccgggattgaaatgtagatgccgacagatgaaagtttgttttccttcgggacatctatgtaggtgctgcatggttgt	KY631115	2	51	2	0	6	2	281	2	247	106	4	0	1	3	4	159	4	0	0	3	968	0	2	8	24	1	15	7	2	1	42	10	245	13	0	4	0	0	2	1	0	0
OTU_105369	ccacacagtaaacgatgaatactcgctgtttgcgatatacagtaagcggccaagcgaaagcgttaagtattccacctggggagtacgccggcaacggtgaaactcaaaggaattgacgggggcccgcacaagcggaggaacatgtggtttaattcgatgatacgcgaggaaccttacccgggcttaaattgcagatgccgattgttgaaagacgattttccttttaggacatctgtgaaggtgctgcatggttgt	KY631116	0	2	0	17	0	0	57	0	106	20	22	1	5	0	6	51	0	0	0	63	283	4	1	2	29	17	3	3	0	0	0	0	102	0	0	1	0	0	0	0	1	0
OTU_105380	ccacgccgtaaacgatgagtgctaagtgttagggggtttccgccccttagtgctgcagctaacgcattaagcactccgcctggggagtacggccgcaaggctgaaactcaaaggaattgacgggggcccgcacaagcggtggagcatgtggtttaattcgaagcaacgcgaagaaccttaccaggtcttgacatcccgctgcccggtgtagagatacgcctttcccttcggggacagcggtgacaggtggtgcatggttgt	KY631117	0	0	0	0	0	0	0	0	0	0	0	0	0	0	0	0	2	0	0	0	0	13	0	0	0	0	0	0	0	7	2	0	1	1	0	0	0	1	0	1	0	3
OTU_105394	ccatgctgtaaacggtggatactaggtgtggggccttttccatgggttctgcgccggagctaacgtgttaagtatcccgcctggggagtacggccgcaaggctaaaactcaaaggaattgacgggggcccgcacaagcggcggagcatgcggattaattcgatgcaacgcgaagaaccttaccaaggcttgacatgcaccgcgatggtctagagataggtcagcttttttggtggtgtgcaggtggtgcatggttgt	KY631118	1	0	0	8	14	0	0	2	46	0	1	0	0	6	0	41	0	0	1	50	1	0	4	1	33	1	0	8	0	8	1	0	0	23	1	0	1	21	0	1	3	0
OTU_105425	ccgcacggtaaacgatggacacccgctgtcggcgatacactgtcggcggccaagcgaaagcgttaagtgtcccacctggggagtacgccggcaacggtgaaactcaaaggaattgacgggggcccgcacaagcggaggaacatgtggtttaattcgatgatacgcgaggaaccttacccgggcttaaattacgtacgaatggcgcggaaacgcgccagccgcaaggcgtatgtgaaggtgctgcatggttgt	KY631119	1	0	30	1	0	2	8	2	0	4	7	0	5	1	58	5	3	5	2	0	1	3	0	55	2	18	168	59	1	0	99	2	1	4	4	59	5	1	3	6	0	2
OTU_105451	ccacgccgtaaacgatgaatgccagccgttggcgagcttgctcgtcagtggcgcagctaacgctttaagcattccgcctggggagtacggtcgcaagattaaaactcaaaggaattgacgggggcccgcacaagcggtggagcatgtggtttaattcgaagcaacgcgcagaaccttaccagcctttgacatgtccggtatggaccctggagacagggttcttcagttcggctggccggaacacaggtgctgcatggctgt	KY631120	1	0	0	0	0	1	3	0	0	0	2	1	2	0	0	2	1	4	0	0	1	4	1	0	0	0	0	1	1	0	0	0	0	1	0	0	0	0	1	5	0	2
OTU_105457	ccacgccgtaaacgatgggtactaggtgtaggaggtatcgaccccttctgtgccggagttaacgcaataagtaccccgcctggggactacggtcgcaagactaaaactcaaaggaattgacgggggcccgcacaagcggtggagtatgtggtttaattcgacgcaacgcgaagaaccttaccgggtcttgacattgatcgccatctacagagatgtagagttcccttcggggacgagaaaacaggtggtgcacggctgt	KY631121	0	1	0	12	1	0	1	27	0	0	0	1	0	0	0	0	0	1	0	0	0	0	0	1	2	0	0	0	22	6	1	0	0	7	2	1	7	26	0	0	5	0
OTU_105481	ccacgccgtaaacgatgtcgacttggaggttgtgcccttgaggcgtggcttccggagctaacgcgttaagtcgaccgcctggggagtacggccgcaaggttaaaactcaaatgaattgacgggggcccgcacaagcggtggagcatgtggtttaattcgatgcaacgcgaagaaccttacctggccttgacataccaagagtttgctagagatagcgaagtgccttcgggaacttggatacaggtgctgcatggctgt	KY631122	2	1	4	1	0	5	2	7	0	0	8	3	2	0	3	5	7	5	2	0	7	4	9	1	1	0	5	4	2	4	2	0	4	7	6	2	1	0	11	3	0	5
OTU_105488	ccacgcggtaaacgatgaatactaggtgttggggagcaaagctcttcggtgccgcagcaaacgcaataagtattccacctggggagtacgttcgcaagaatgaaactcaaaggaattgacggggacccgcacaagcggtggagcatgtggtttaattcgaagcaacgcgaagaaccttaccaagtcttgacatcgatctgaccggactgtaacgagtcctttcccttcggggacagagaagacaggtggtgcatggttgt	KY631123	0	0	0	0	0	0	1	0	0	8	6	0	1	0	2	0	0	0	5	0	1	0	0	1	0	117	0	13	0	0	0	15	2	1	3	15	0	1	0	0	0	0
OTU_105493	ccacacggtaaacgatggatactcgctgttggcgatatacagtcagcggcttagcgaaagcgttaagtatcccacctggggagtacgccggcaacggtgaaactcaaaggaattgacgggggcccgcacaagcggaggaacatgtggtttaattcgatgatacgcgaggaaccttacccgggcttaaattatgcatgaatcacattgaaagatgtgagccgcaaggcatgtatgaaggtgctgcatggttgt	KY631124	0	0	11	3	2	0	0	0	0	35	0	0	0	0	1	3	2	1	0	2	0	0	0	0	0	0	0	14	0	0	0	0	0	0	0	3	0	0	4	0	0	0
OTU_105552	ccacgccgtaaacgatggatactaggtgtgggaggtattgaccccttccgtgccggagttaacacaataagtatcccacctggggagtacggccgcaaggttgaaactcaaaggaattgacgggggcccgcacaagcagtggagtatgtggtttaattcgaagcaacgcgaagaaccttaccaagtcttgacatcccgatgaccggtgcagagatgtgccttttcttcggaacatcggagacaggtggtgcatggttgt	KY631125	0	0	0	1	0	0	0	0	0	0	0	0	0	0	2	0	0	0	0	0	0	0	1	0	0	0	0	7	0	0	18	0	0	0	0	1	2	0	0	0	0	0
OTU_105556	ccatgccgtaaacgttgggcactaggtgtgggggacattccacgttttccgcgccgtagctaacgcattaagtgccccgcctggggagtacggccgcaaggctaaaactcaaatgaattgacgggggcccgcacaagcggtggagcatgtggtttaattcgatgcaacgcgaagaaccttacctactcttgacatccagagaactttccagagatggattggtgccttcgggaactctgagacaggtgctgcatggctgt		0	0	0	0	0	0	1	0	0	0	1	0	0	1	2	2	1	0	0	0	0	0	1	0	0	0	0	0	0	0	0	0	1	1	0	0	0	0	1	0	0	0
OTU_105564	ccacgccgtaaacgatggatactaggtgtgggaggtatcaactccttccgtgccgccgctaacgcattaagtatcccgcctggggagtacggtcgcaagattaaaactcaaaggaattgacgggggcccgcacaagtagcggagcatgtggtttaattcgaagcaacgcgaagaaccttacctagacttgacatcctctgcattacccttaatcggggaagttccttcgggaacagagtgacaggtggtgcatggttgt	KY631126	0	0	1	0	0	0	0	1	0	0	0	0	0	0	0	0	0	0	1	0	0	0	0	0	0	0	1	9	0	0	0	0	0	1	0	22	0	0	0	0	0	0
OTU_105612	ccacgccgtaaacgatgagtgctaagtgttagggggtttccgccccttagtgctgcagctaacgcattaagcactccgcctggggagtacgaccgcaaggttgaaactcaaaggaattgacggggacccgcacaagcggtggagcatgtggtttaattcgacgcaacgcgaggaaccttaccagcgtttgacatcccaagaagttaacagagatgttttcgtgcctcttcggaggaacttggtgacaggtggtgcatggctgt		0	0	2	0	0	0	0	0	0	1	0	0	2	0	0	1	0	1	0	0	0	1	0	0	0	0	3	0	0	0	3	0	0	0	0	1	0	0	0	0	0	0
OTU_105621	ccacgcagtaaacgatgattactaggagtttgcgatataatgtaagctctacagcgaaagcgttaagtaatccacctggggagtacgccggcaacggtgaaactcaaaggaattgacgggggcccgcacaagcggaggaacatgtggtttaattcgatgatacgcgaggaaccttacccgggtttgaacgcagggggaccggtcaggaaactgactttctagcaatagccgcctgcgaggtgctgcatggttgt	KY631127	1	0	6	0	0	0	1	0	0	1	0	0	0	2	17	0	0	0	0	0	0	1	0	2	1	0	6	7	0	0	4	0	0	0	5	6	0	0	2	0	0	0
OTU_105623	ccacgccgtaaacgatgattactaggtgttgggggtcgaacctcagcgcccaagctaacgcgataagtaatccgcctggggagtacgtacgcaagtatgaaactcaaaggaattgacggggacccgcacaagcggtggagcatgtggtttaattcgatgcaacgcgaagaaccttacctggtcttgacatccacggaagttttcagagatgagaatgtgccttcgggaaccgtgagacaggtgctgcatggctgt		2	1	0	0	0	1	0	1	1	0	5	0	3	0	2	0	0	0	1	1	3	0	0	1	0	3	0	1	0	0	0	0	0	0	0	0	0	1	1	1	0	0
OTU_105627	ccacgccgtaaacgatgaatactaggtgtcggggctcataagagcttcggtgccgcagctaacgcaataagtattccacctggggagtacgttcgcaagaatgaaactcaaaggaattgacggggacccgcacaagcggtggagcatgtggtttaattcgaagcaacgcgaagaaccttaccaggtcttgacatcccgacggtcggtccgtaacggggccttttcttcggaacgtcggagacaggtggtgcatggttgt	KY631128	0	0	0	0	0	0	0	0	0	0	0	0	0	0	0	0	0	0	0	0	0	2	0	0	0	0	0	13	0	0	0	0	0	0	0	0	0	0	0	0	0	0
OTU_105641	ccacgccctaaacgatgaatgctagttgttgccctgcttgtcagggcagtaatgcagctaacgcattaagcattccgcctggggagtacggtcgcaagattaaaactcaaaggaatagacggggacccgcacaagcggtggagcatgtggtttaattcgatgcaacgcgaagaaccttacctactcttgacatccaaagaagaactcagagatgagtttgtgccttcgggagctttgagacaggtgctgcatggctgt		0	0	1	0	6	0	0	0	0	0	25	3	0	0	1	2	0	0	6	0	1	1	0	4	0	0	0	1	0	0	2	0	1	0	1	0	4	1	1	0	0	0
OTU_105702	ccgcacggtaaacgatggacacccgctgtcggcgatacactgtcggcggccaagcgaaagcgttaagtgtcccacctggggagtacgccggcaacggtgaaactcaaaggaattgacgggggcccgcacaagcggaggaacatgtggtttaattcgatgatacgcgaggaaccttacccgggcttaaattgcactggctttcacccgaaagggtgttttcttcggaccagtgtgaaggtgctgcatggttgt	KY631129	0	0	0	0	0	0	0	0	0	0	0	0	0	0	9	0	1	1	0	0	2	1	0	5	0	0	4	1	0	0	4	0	0	1	0	6	0	0	0	0	0	0
OTU_105725	ccacgctgtaaacgatgattactcggagtatgcgatatatggtatgctctcaagcgaaagcgttaagtaatccacctggggagtacgtcggcaacgatgaaactcaaaggaattgacgggggcccgcacaagcggaggaacatgtggtttaattcgatgatacgcgaggaaccttacccgggattgaaatgtagatgcatgaggcagagatgtctcttcccttcggggcttctatgtaggtgctgcatggttgt		0	0	0	57	0	1	0	19	0	0	0	0	0	4	0	0	0	1	0	0	0	0	1	1	2	0	0	2	4	5	0	0	0	3	6	0	0	8	2	1	3	0
OTU_105730	ccacgccgtaaacgatgaacactaggtgttgggagtaatctcagtgccgtaagcaaacgcaataagtgttccgcctggggagtacggtcgcaagactaaaactcaaaggaattgacggggacccgcacaagtagcggagcatgtggtttaattcgaagcaacgcgaagaaccttacctaagcttgacatggggatgaaagatgtcgtaaagacataatagtgcttgcacacattccacacaggtggtgcatggttgt		0	0	0	2	0	7	0	0	0	0	0	0	0	0	0	0	1	0	0	0	0	16	0	0	0	0	0	0	1	0	0	0	0	0	0	0	6	1	0	0	0	0
OTU_105732	ccacgccgtaaacgatgagtgctaggtgtcggaggggaaccttcggtgccgcagcaaacgcaataagcactccacctggggagtacgatcgcaagattgaaactcaaaggaattgacgggggcccgcacaagcggtggagcatgtggtttaattcgaagcaacgcgaagaaccttaccaaggcttgacatcccgacgaccggtatagagatataccttttcttcggaacgtcggtgacaggtggtgcatggttgt	KY631130	0	0	4	1	0	0	2	0	0	0	2	0	0	0	0	0	0	0	0	0	0	0	0	1	0	0	1	1	0	0	0	0	0	0	0	0	0	0	1	0	0	0
OTU_105738	ccgcgctgtaaacgatgatggctaaccgtgggcgatacacagtccgtggccaagcgaaagcgataagccatccacctggggagtacggccgcaaggctgaaactcaaaggaattgacgggggcccgcacaagcggaggaacatgtggtttaattcgatgatacgcgaggaaccttacccgggctcgaacggcaggggaataactcagagatgggttagtcttcggaccgctgccgaggtgctgcatggttgt	KY631131	0	0	1	0	0	0	0	0	0	0	0	0	0	0	13	0	0	1	0	0	0	0	0	0	0	0	0	6	0	0	2	0	0	0	0	9	0	0	0	0	0	0
OTU_105765	ccacgccgtaaacgatgagtattagatggtggggttactcactatcggagctaacgcaataaatactccgcctggggagtacggtcgcaagactaaaactcaaaggaattgacggggactcgcacaagcggtggagcatgctgtttaattcgtcgatacgcgaagaaccttaccaggccttgacatatagatgaaagagttagagataactttttccttcgggacaactatacaggtggtgcatggttgt	KY631132	1	0	0	0	0	14	0	0	0	0	0	0	0	0	0	2	1	0	0	0	0	9	2	0	0	0	0	0	0	0	0	0	0	0	0	0	1	0	0	0	0	0
OTU_105767	ccacgccgtaaacgatggatactagaattaagtatacaaatatttgattcgaagttaacgcattaagtatcccacctgaggagtacgaccgcaaggttaaaactcaaaggaattgacgggggcccgcacaagcagtggagtatgtggtttaattcgaagcaacgcgaagaaccttaccgaggcttgacatgtacaggaatacataagagattatgtagcacttcggtgcctgtatgcaggtggtgcatggttgt	KY631133	1	0	1	0	0	2	1	0	0	0	0	1	0	0	0	0	3	8	0	0	0	6	1	0	0	0	0	0	0	0	0	0	0	0	2	0	5	0	3	0	0	0
OTU_105869	ccacgccgtaaacgatgactgctaggtgtcgggaggcaaagcctttcggtgccgcagcaaacgcaataagcagtccacctggggagtacgttcgcaagaatgaaactcaaaggaattgacggggacccgcacaagcggtggagcatgtggtttaattcgaagcaacgcgaagaaccttacctgcccttgacatccggctgaccggcgagtaatgtcgcctttccttcgggacagccgagacaggtggtgcatggttgt	KY631134	0	3	0	10	0	0	0	1	0	0	0	0	0	0	0	0	0	0	0	0	0	0	0	2	0	0	0	1	0	0	0	0	0	0	0	1	0	0	0	0	0	0
OTU_105909	ccacgccgtaaacgatgaatactaggtgtcgggtggcaaagccattcggtgccgcagcaaacgcaataagtattccacctggggagtacgttcgcaagaatgaaactcaaaggaattgacggggacccgcacaagcggtggagcatgtggtttaattcgaagcaacgcgaagaaccttaccaagtcttgacatccctctgaccggccagtaacgaggtctttccttcgggacagaggagacaggtggtgcatggttgt	KY631135	0	0	1	0	0	0	0	0	0	1	0	0	12	0	3	0	0	0	0	0	1	0	0	0	0	0	0	0	0	0	0	4	1	2	0	0	1	0	0	0	0	0
OTU_105939	ccacgccgtaaacgatgtcgacttggaggttgtgcccttgaggcgtggcttccggagctaacgcgttaagtcgaccgcctggggagtacggccgcaaggttaaaactcaaatgaattgacgggggcccgcacaagcggtggagcatgtggtttaattcgaagcaacgcgaagaaccttacctgatcttgacatccttctgaccggacagtaatgtgtcctttccttcgggacagaagtgacaggtggtgcatggttgt	KY631136	0	0	2	0	0	0	2	0	1	1	1	1	3	0	0	2	0	0	0	0	0	0	0	0	0	0	0	2	0	0	4	0	0	0	0	0	0	1	0	3	0	0
OTU_106029	ccacgctgtaaacgatgagtgctaggtgtcggcaagagtcggtgccgcagttaacacattaagcactccgcctggggagtacgtgcgcaagcatgaaactcaaaggaattgacggggacccgcacaagcagcggagcatgtggtttaattcgatgcaacgcgaagaaccttacctactcttgacatccaaagaattctgcagagatgcggaagtgccttcgggagctttgagacaggtgctgcatggctgt		0	1	0	0	0	1	9	2	6	1	2	0	0	0	0	3	0	1	0	0	7	1	0	0	0	0	0	0	0	0	2	2	4	1	1	1	0	0	1	0	0	0
OTU_106055	ccacgccgtaaacgatgattactcgtagtatgcgatatattgtatgctactaagggaaaccgataagtaatccacctggggagtacgccggcaacggtgaaactcaaaggaattgacgggggcccgcacaagcggaggaacatgtggtttaattcgatgatacgcgaggaaccttacccgggcttgaactgcaggagacggttggcagagatgccatcctcccttcggggctcctgtggaggtgctgcatggttgt	KY631137	0	0	0	1	0	0	0	7	0	0	0	0	0	0	0	0	0	0	0	0	0	0	0	0	0	0	0	0	0	2	0	0	0	3	0	0	1	1	0	0	0	0
OTU_106061	ccacgccgtaaacgatgtgcgctggatgttgggtggcctagccactcagtgtcgtagctaacgcggtaagcgcaccgcctggggagtacggccgcaaggttgaaactcaaaggaattgacgggggcccgcacaagcggtggagcatgtggtttaattcgaagcaacgcgcagaaccttaccagcccttgacatgggtcggaccggcgcagagatgcgctttccccgcaaggggccgactgcacaggtgctgcatggctgt	KY631138	0	0	6	0	0	1	0	0	0	0	6	0	0	0	0	0	0	0	0	0	0	0	0	0	0	0	0	0	0	0	0	0	0	0	0	0	0	0	0	0	0	3
OTU_106075	ccacgcagtaaacgatgataactgggcgtatgcgatatacagtatgctcctaagcgaaagcgttaagttatccacctggggagtacgccggcaacggtgaaactcaaaggaattgacgggggcccgcacaagcggaggaacatgtggtttaattcgatgatacgcgaggaaccttacccgggattgaaatgtatatggaggtattggaaacagtactgtttttcgtaagaagacatatatgtaggtgctgcatggttgt		0	0	0	4	1	0	0	7	3	0	0	4	0	8	0	2	0	2	1	2	1	0	1	2	5	0	0	7	0	0	1	0	1	4	2	1	10	2	0	0	0	0
OTU_106105	ccactactgtaaacgatgataactcgctgtcggcgataaaatgtcggtggccaagcgaaagcgataagttatccacctggggagtacgaccgcaaggttgaaactcaaaggaattgacgggggcccgcacaagcggaggaacatgtggtttaattcgatgcaacgcgaagaaccttacctggccttgacataccaagagtttgctagagatagcgaagtgccttcgggaacttggatacaggtgctgcatggctgt		1	0	0	0	0	0	2	0	0	0	1	0	0	0	0	0	17	1	0	0	0	3	0	0	0	0	0	0	0	0	0	0	0	0	2	0	0	0	11	0	0	0
OTU_106192	ccacgctgtaaacgatggacgctcgttgtcggcgatagactgtcggcggccaagcgaaagtgataagcgtcccacctggggagtacggtcgcaaggctgaaactcaaaggaattgacgggggcccgcacaagcggtggagcatgtggtttaattcgatgcaacgcgaagaaccttacctggccttgacataccaagagtttgctagagatagcgaagtgccttcgggaacttggatacaggtgctgcatggctgt		2	0	0	0	0	1	0	0	0	0	0	0	0	0	0	0	10	1	0	0	0	0	1	0	1	0	0	1	0	0	0	0	0	0	0	0	0	0	3	0	0	0
OTU_106195	ccacgctgtaaacgttgggaactaggtgtggggatgctatcctgtgtttctgcgccgtagctaacgcattaagttccccgcctggggagtacggtcgcaaggctaaaactcaaaggaattgacgggggcccgcacaagcggcggagcatgtggattaattcgatgcaacgcgaagaaccttacctgggcttgacatatacaggatcgcgccagagatggtgtttcccttgtggcttgtatacaggtggtgcatggttgt		0	0	1	3	0	0	0	0	0	2	0	0	0	0	0	2	0	0	0	0	0	0	4	0	6	0	0	0	0	3	1	0	0	1	0	0	3	0	0	0	0	0
OTU_106210	ccacgcagtaaacgatgattactaggagtttgcgatagacagtaagctctacagcgaaagcgttaagtaatccacctggggagtacgccggcaacggtgaaactcaaaggaattgacgggggcccgcacaagcggaggaacatgtggtttaattcgatgatacgcgaggaaccttacccgggtttgaacgcatttggaccgaccttgaaagaggtcttctagcaatagccatttgcgaggtgctgcatggttgt	KY631139	1	0	0	0	0	0	0	0	1	2	2	0	0	0	0	0	0	0	0	0	0	0	0	0	0	0	1	2	0	0	0	0	0	0	0	0	0	1	0	0	0	0
OTU_106228	ccacgccgtaaacgatgagtgctaggtgtcgggggtcaaacctcggtgccgacgttaacacattaagcactccgcctggggagtacgtgcgcaagcatgaaactcaaaggaattgacgggggcccgcacaagcggcggagcatgcggattaattcgatgcaacgcgaagaaccttaccaaggcttgacatacactgcgatggttccagagatgggccagccttcggggtggtgtacaggtggtgcatggttgt		0	0	0	1	0	0	0	1	0	0	0	0	0	1	0	0	0	0	0	0	0	0	0	0	3	0	0	0	3	2	0	0	0	2	0	0	0	0	0	0	0	0
OTU_106262	ctatgctgtaaacggtgggcgctaggtgtggggaccttccacggtttctgtgccgtagctaacgctttaagcgccccgcctggggagtacggccgcaaggctaaaactcaaaggaattgacggggacccgcacaagcagcggagcatgtggtttaattcgaagcaacgcgaagaaccttacctacacttgacatcccttgcattacccttaatcggggaaatctcttcggagacaaggtgacaggtggtgcatggttgt		0	0	0	0	0	0	0	0	0	0	1	1	1	0	0	0	0	0	0	6	0	1	1	1	0	0	0	0	0	0	3	1	0	0	0	9	0	0	0	0	0	4
OTU_106268	ccacgcagtaaacgatgaatactagatctatgcaatataccgtatgggtctaagcgaaagcgataagtattccacctggggagtacgccggcaacggtgaaactcaaagagattggcgggggtccgcacaagcggaggaacatgtggtttaattcgaagatacgcgaagaaccttacccggacttgatatctaacaaatcatctagagatagaagagtgtctgcttgcagaaatgttaagacaggtgctgcacggctgt		0	0	0	6	0	0	0	6	0	0	0	0	0	0	0	0	0	0	0	0	0	0	0	0	0	0	0	0	0	0	0	0	0	3	1	0	2	1	0	0	0	0
OTU_106286	ccacgccgtaaacgatgagtgccagatgtcgggggtcaaacctcggtatcgccgttaacacaataagcactccgcctggggagtacgcacgcaagtgtgaaactcaaaggaattgacggggacccgcacaagcagcggagcatgtggtttaattcgaagcaacgcgaagaaccttaccaaggcttgacatatatatggcgtgtatagagatatacatttcccttttagggacatatatacaggtggtgcatggttgt	KY631140	0	0	0	4	0	0	0	0	0	0	0	0	0	0	0	0	0	0	0	0	0	0	0	0	1	0	0	0	0	0	0	0	0	0	0	0	1	5	0	0	0	0
OTU_106352	ccacgccgtaaacgatgaatactaggtgtcgggtagcgaagctattcggtgccgcagcaaacgcaataagtattccacctggggagtacgttcgcaagaatgaaactcaaaggaattgacggggacccgcacaagcggtggagcatgtggtttaattcgacgcaacgcgaggaaccttaccagcgtttgacatcctagaaactgggcagagatgcgcaggtgctctttcgggagaatctagtgacaggtggtgcatggctgt		0	0	0	0	0	1	0	0	3	9	3	1	1	0	2	0	0	0	0	1	2	1	0	0	0	3	2	2	0	0	0	0	2	1	0	0	0	0	0	0	0	0
OTU_106387	ccacgctgtaaacgatgagtgctaggtgtcggcaagagtcggtgccgcagttaacacattaagcactccgcctggggagtacgtgcgcaagcatgaaactcaaaggaattgacgggggcccgcacaagcggaggaacatgtggtttaattcgatgatacgcgaggaaccttacccgggcttaaattgcagtggaatgatgtggaaacatgtcagtgagcaatcaccgctgtgaaggtgctgcatggttgt		0	7	0	0	0	0	0	0	0	0	0	2	0	0	0	0	0	0	0	0	0	0	0	0	0	1	0	0	0	0	0	0	0	0	0	0	0	0	0	0	0	0
OTU_106399	ccatgccgtaaacggtgggcgctaggtgtgggtttccttccacgggatccgtgccgtagctaacgcattaagcgccccgcctggggagtacggccgcaaggctaaaactcaaaggaattgacggggacccgcacaagtagcggagcatgtggtttaattcgacgcaacgcgaagaaccttaccagggcttgacatgacagtgacgggttaagagattaaccgttcccttcggggacactgccacaggtggtgcatggttgt	KY631141	0	0	0	2	0	0	0	0	1	0	0	0	0	2	0	0	0	1	0	0	0	0	0	0	0	0	0	5	0	2	0	0	0	0	0	0	0	0	0	3	0	1
OTU_106406	ctatgctgtaaacggtgggcgctaggtgtggggaccttccacggtttctgtgccgtagctaacgctttaagcgccccgcctggggagtacggccgcaaggctaaaactcaaaggaattgacgggggcccgcacaagcggcggagcatgtggattaattcgatgcaacgcgaagaaccttacctggccttgacataccaagagtttgctagagatagcgaagtgccttcgggaacttggatacaggtgctgcatggctgt		0	0	0	0	0	3	0	0	0	0	5	1	0	1	0	1	2	0	0	0	2	0	0	2	0	0	1	1	0	0	0	0	6	1	1	0	1	0	0	0	0	0
OTU_106443	ccacgccgtaaacgatgagtgctaggtgtcgggagtcaaatctcggtgccgcagttaacgcaataagcactccgcctggggagtacgtacgcaagtatgaaactcaaaggaattgacggggacccgcacaagcagcggagcatgtggtttaattcgatgcaacgcgaagaaccttacctggtcttgacatccacggaagttttcagagatgagaatgtgccttcgggaaccgtgagacaggtgctgcatggctgt		0	0	0	0	0	1	1	2	0	0	0	0	0	0	1	1	0	0	0	0	0	0	0	0	0	0	2	1	0	4	0	0	0	1	0	0	0	0	0	1	1	2
OTU_106476	ccacgctgtaaacgatgagtgctaggtgtcggcaagagtcggtgccgcagttaacacattaagcactccgcctggggagtacgtgcgcaagcatgaaactcaaaggaattgacggggacccgcacaagcagcggagcatgtggtttaattcgacgcaacgcgaagaaccttaccagggcttgacatgacagtgacgggttaagagattaaccgttcccttcggggacactgccacaggtggtgcatggttgt	KY631142	0	8	0	4	0	1	2	0	1	0	0	4	3	2	0	8	0	0	0	0	6	0	0	2	2	0	0	0	0	0	0	0	0	2	0	0	0	0	0	0	0	0
OTU_106540	ccacgccgtaaacgatgagtgctaagtgttggagtcataagacttcagtgctgcagctaacgcattaagcactccgcctggggagtacggtcgcaagactgaaactcaaaggaattgacgggggcccgcacaagcggcggagcatgtggattaattcgatgcaacgcgaagaaccttacctgggcttgacatacactagattgggccagagatggtttgtccctttgtggttggtgtacaggtggtgcatggttgt		0	0	0	0	0	0	0	0	4	7	0	0	5	0	0	1	0	0	0	0	0	1	0	0	0	0	0	0	0	0	0	0	0	0	0	1	0	0	0	0	0	0
OTU_106589	ccacgctgtaaacgctgtcgatttggggattgggcttagagcttggtgcccgtagctaacgtgataaatcgaccgcctggggagtacggccgcaaggttaaaactcaaatgaattgacgggggcccgcacaagcggtggagcatgtggtttaattcgatgatacgcgaggaaccttacccgggattgaaatgtatatgctgacaggtagaaatacttgttgttcccttcggggacatatatgtaggtgctgcatggttgt		0	2	0	3	5	0	6	1	1	0	0	0	0	0	0	9	1	0	1	6	13	0	0	0	8	0	0	1	0	0	0	0	0	0	3	0	2	4	0	0	0	0
OTU_106604	ccatgctgtaaacgttgggcactaggtgtggggccgcttggttctgcgccgtagctaacgcattaagtgtcccgcctggggagtacggccgcaaggctaaaactcaaaggaattgacggggacccgcacaagcggcggagcatgcggattaattcgatgcaacgcgaagaaccttaccaaggcttgacatacaccgggattggctagagatagttgagtctttggactggtgtacaggtggtgcatggttgt	KY631143	0	0	1	0	0	0	0	0	0	0	0	0	0	15	0	0	0	0	2	0	0	0	0	1	1	0	0	0	0	1	0	0	0	0	0	0	0	0	0	0	0	0
OTU_106623	ccacgcagtaaacgatgattactagttgtttgcgatacacagtaagcgactgagcgaaagcattaagtaatccacctggggagtacgttcgcaagaatgaaactcaaaggaattgacgggggcccgcacaagcggaggaacatgtggtttaattcgatgatacgcgaggaaccttacctgggattgaaatgtataggccggcttttggaaacaagagtcattcacttcggtgacttatatgtaggtgctgcatggttgt		0	0	0	0	0	0	0	0	0	0	0	0	0	1	0	0	0	0	0	0	0	0	1	2	0	0	0	0	0	0	0	0	0	0	1	0	0	0	2	1	8	0
OTU_106670	ccacgccgtaaacgatgagtgttaggtgtctgcaaaagtgggtgccgcagctaacgcattaaacactccgcctggggagtacgcacgcaagtgtgaaactcaaaggaattgacggggacccgcacaagcagcggagcatgtggtttaattcgatgcaacgcgaagaaccttacctggccttgacataccaagagtttgctagagatagcgaagtgccttcgggaacttggatacaggtgctgcatggctgt		0	0	1	0	0	1	0	0	0	0	1	1	0	0	0	0	1	6	1	0	0	1	1	0	1	0	0	0	0	0	0	0	0	0	0	0	1	0	9	0	0	5
OTU_106760	ccacgcagtaaacgatgataactgggcgtatgcgatatacagtatgctcctaagcgaaagcgttaagttatccacctggggagtacgccggcaacggtgaaactcaaaggaattgacgggggcccgcacaagcggaggaacatgtggtttaattcgacgcaacgcgaggaaccttaccagcgtttgacatcctaagaaagtgaaagagatttcgctgtgctccttcgggagaacttagagacaggtggtgcatggctgt		0	0	0	0	0	0	7	0	0	1	1	0	0	0	1	0	0	0	0	3	1	0	1	0	1	0	0	0	0	0	0	1	0	0	0	0	0	0	0	0	0	0
OTU_106763	ccacgcagtaaacgatgattactgggcgtatgcgatatacagtatgctcctgagcgaaagcgttaagtaatccacctggggagtacgccggcaacggtgaaactcaaaggaattgacgggggcccgcacaagcggaggaacatgtggtttaattcgatgatacgcgaggaaccttacccgggattgaaatgtatacgctggatttgtgaaagcgagtctattcacttcggtgacgtatatgtaggtgctgcatggttgt	KY631144	0	0	0	0	0	0	0	1	1	0	0	1	0	1	0	0	0	0	1	1	0	0	0	0	4	0	0	1	0	1	0	1	0	1	0	1	1	1	0	1	0	0
OTU_106830	ccacgccgtaaacgatgattactcgtagtatgcgatatattgtatgctactaagggaaaccgataagtaatccacctggggagtacgccggcaacggtgaaactcaaaggaattgacgggggcccgcacaagcggaggaacatgtggtttaattcgatgatacgcgaggaaccttacccgggcttaaatcacatacgaatggtctggaaacagatcagccgcaaggcgtatgtgaaggtgctgcatggttgt		0	0	0	0	0	0	0	0	0	0	0	0	0	0	0	0	0	0	0	0	0	0	0	3	1	0	0	7	0	0	0	0	0	2	3	0	1	0	0	0	0	0
OTU_106888	ccacgctgtaaacgctgtcgatttggggattgggcttaatgcttggtgcccgtagctaacgtgataaatcgaccgcctggggagtacggccgcaaggttaaaactcaaatgaattgacgggggcccgcacaagcggtggagcatgtggtttaattcgaagcaacgcgaagaaccttaccaaatcttgacataccaatgaccggtctgtaatgggacctttccttcgggacattggatacaggtggtgcatggttgt		0	0	0	0	0	0	0	0	8	2	0	0	0	0	0	0	1	0	0	3	13	0	0	0	1	0	1	0	0	0	0	0	0	0	0	0	0	0	0	0	0	0
OTU_106938	ccacgcagtaaacgatgaatactagttttttgcgatatactgtaagagactaagcgaaagcgataagtattccacctggggagtacgccggcaacggtgaaactcaaaggaattgacgggggcccgcacaagcggtggagcatgtggtttaattcgatgcaacgcgaagaaccttacctggccttgacataccaagagtttgctagagatagcgaagtgccttcgggaacttggatacaggtgctgcatggctgt		0	0	0	0	0	0	0	0	0	0	0	0	0	0	0	0	2	0	0	0	0	1	8	0	1	0	0	0	0	0	0	0	0	1	4	0	0	0	2	0	0	0
OTU_106948	ccacgccctaaacgatgaatgctagttgttgccctgcttgtcagggcagtaatgcagctaacgcattaagcattccgcctggggagtacggtcgcaagattaaaactcaaaggaatagacggggacccgcacaagcggtggagcatgtggtttaattcgacgcaacgcgaggaaccttaccagcgtttgacatcctaggaacgaaaaagagatttttcggtgctccttcgggagaacctagagacaggtggtgcatggctgt		0	0	2	0	0	0	0	0	0	0	3	2	0	0	0	0	0	0	0	0	0	0	0	3	0	1	0	0	0	0	1	1	0	0	1	0	0	0	0	1	0	0
OTU_106975	ccacgccctaaactatgtatactggttgttgctatgctagtcatggcagtaatccacctaacggattaagtataccgcctggggagtacgcacgcaagtgtgaaactcaaaggaattgacggggacccgcacaagcagcggagcatgtggtttaattcgacgcaacgcgaagaaccttaccaagtcttgacatatttcggcgattaatagagatattaatctatgacttcggtcaactgaaatacaggtggtgcatggttgt		0	0	0	0	0	0	0	1	0	0	0	0	0	0	0	0	0	0	0	0	0	0	0	2	0	0	0	1	0	0	0	0	0	2	0	0	3	1	1	0	2	0
OTU_107081	ccacgccgtaaatggtgagtgctaggtgtcgggagtcaaatctcggtgccgacgttaacacattaagcactccgcctggggagtacgcacgcaagtgtgaaactcaaaggaattgacggggacccgcacaagcagcggagcatgtggtttaattcgatgcaacgcgaagaaccttaccagggcttgacatatgggtgaaagacgtagagatacgtcccctcttcggagcagccatacaggtggtgcatggttgt	KY631145	0	0	0	0	0	0	0	0	0	0	0	0	0	0	0	0	0	0	0	0	0	0	2	0	2	0	0	0	1	0	1	0	0	1	2	0	0	2	0	0	1	0
OTU_107454	ccatgctgtaaacgttgtctactagccgttgggggacatgattccttagtggcgcagctaacgcgataagtagaccgcctggggagtacggtcgcaagactaaaactcaaatgaattgacgggggcccgcacaagcggtggagcatgtggtttaattcgaagatacgcgaagaaccttacctaggcttgacattgatagaatctactagagatagtggagtgctggcttgccagagcttgaaaacaggtgctgcacggctgt		4	0	0	0	0	0	0	0	0	0	0	0	0	0	0	0	2	0	0	0	0	0	0	0	0	0	0	0	0	2	0	0	0	0	0	0	0	0	5	0	0	0
OTU_107483	ccacacagtaagcactccgcctggggagtacgcacgcaagtgtgaaactcaaaggaattgacggggacccgcacaagtagcggagcatgtggtttaattcgacgcaacgcgaagaaccttaccagggcttgacatgacagtgacgggttaagagattaaccgttcccttcggggacactgccacaggtggtgcatggttgt	KY631146	0	2	0	0	0	0	0	0	0	0	0	0	0	2	0	3	0	0	1	0	0	1	0	0	0	0	0	1	0	0	0	0	0	1	0	0	0	0	0	0	0	0
OTU_107505	ccacgcagtaaacgatgataactgggcgtatgcgatatacagtatgctcctaagcgaaagcgttaagttatccacctggggagtacgccggcaacggtgaaactcaaaggaattgacgggggcccgcacaagcggcggagcatgtggattaattcgatgcaacgcgaagaaccttacctgggcttgacatatacgggatcgctgcagagatgtggtttcccttgtggctcgtatacaggtggtgcatggttgt		0	0	0	0	1	1	0	0	1	0	0	0	0	0	0	0	0	2	0	0	0	0	2	1	5	0	0	1	0	0	0	0	0	0	0	0	0	0	0	2	0	0
OTU_107617	ccacgccgtaaacgatgagcactaggtgtcgggcgaaagctcggtgccggcgttaacacaataagtgctccgcctggggagtacgttcgcaagaataaaactcaaaggaattgacggggacccgcacaagtagcggagcatgtggtttaattcgaagcaacgcgaagaaccttacctaagcttgacatatctttgcaagagagttataaaaactttccctgtacttgtacacagagactacaggtggtgcatggttgt		0	0	0	0	0	1	0	0	0	0	0	0	0	0	0	0	1	1	0	0	0	3	1	0	1	0	0	0	0	1	0	0	0	0	0	0	0	0	0	0	1	1
OTU_107839	ccacgctgtaaacgctgtcgatttggggattgggcttagagcttggtgcccgtagctaacgtgataaatcgaccgcctggggagtacggccgcaaggttaaaactcaaatgaattgacgggggcccgcacaagcggtggagcatgtggtttaattcgatgcaacgcgaagaaccttaccagggcttgacatatgggtgaaagacgtagagatacgtcccctcttcggagcagccatacaggtggtgcatggttgt		0	0	0	0	4	0	0	0	0	0	0	0	0	0	0	1	0	1	0	0	0	0	0	0	5	0	0	0	0	1	0	0	0	1	0	0	0	1	0	0	0	0
OTU_107840	ccacgctgtaaacgctgtcgatttgggggttggggtttaactctggcgcccgtagctaacgtgataaatcgaccgcctggggagtacggccgcaaggttaaaactcaaaggaattgacgggggcccgcacaagcggcggagcatgtggattaattcgatgcaacgcgaagaaccttacctgggcttgacatacactagattgggccagagatggtttgtccctttgtggttggtgtacaggtggtgcatggttgt		0	0	0	0	0	0	0	0	1	3	0	0	0	0	0	5	0	0	0	0	2	0	0	0	0	0	0	1	0	0	0	0	4	0	0	0	0	0	0	0	0	0
OTU_108227	ccacgccgtaaacgatgagtgctaggtgtcgggggtcaaacctcggtgccgacgttaacacattaagcactccgcctggggagtacgtgcgcaagcatgaaactcaaaggaattgacggggacccgcacaagcagcggagcatgtggtttaattcgaagcaacgcgaagaaccttaccaagtcttgacatatttcggaaggttttagagataaaactttatgacttcggtcaactgaaatacaggtggtgcatggttgt		0	0	0	0	0	0	0	2	0	0	0	0	0	1	0	0	0	0	0	0	0	0	0	0	0	0	0	0	3	0	0	0	0	4	0	0	2	0	0	1	0	0
OTU_109020	ccacgccctaaactatgtatactggttgttgctatgctagtcatggcagtaatccacctaacggattaagtataccgcctggggagtacggtcgcaagattaaaactcaaaggaatagacggggacccgcacaagcggtggagcatgtggtttaattcgaagcaacgcgaagaaccttaccaagtcttgacatccccctgaccggtgagtaacgtcacctttcctacgggacaggggagacaggtggtgcatggttgt		0	0	0	0	0	0	1	0	0	0	0	0	0	0	0	0	0	0	0	0	0	0	0	3	0	0	0	6	0	0	0	0	0	1	0	0	0	2	0	0	0	0
OTU_109191	ccacgccgtaaacgatgagtgctaagtgttagggggtttccgccccttagtgctgcagctaacgcattaagcactccgcctggggagtacggtcgcaagactgaaactcaaaggaattgacggggacccgcacaagcggtggagcatgtggtttaattcgacgcaacgcgaagaaccttaccaagtcttgacatattttagaagttattagagataataacctatgacttcggtcaactaaaatacaggtggtgcatggttgt		0	0	0	0	0	0	0	0	0	0	0	0	3	1	0	1	0	0	2	0	0	0	0	0	0	1	0	0	0	0	2	0	0	0	0	0	0	0	0	0	0	0
OTU_115888	ccacgctgtaaacgatggatgctagatgtcggggagtattcttcggtgtcgtagttaacgcgttaagcatcccgcctggggagtacggtcgcaaggctgaaactcaaagaaattgacgggggcccgcacaagcggtggagtatgtggtttaattcgatgcaacgcgaagaaccttacctaggtttgacatctacggaagccttctgaaaggaaggcgtgcccttcggggagccgtaagacaggtgctgcatggctgt	KY631147	0	0	0	0	0	0	0	0	0	0	0	0	23	0	0	0	0	0	0	0	0	0	0	0	0	0	0	0	0	0	0	0	0	0	0	0	0	0	0	0	0	0
OTU_115893	ccacgccgtaaacgatgattactaggtgttgggggtcaaacctcagcgcccaagctaacgcgataagtaatccgcctggggagtacgtacgcaagtatgaaactcaaaggaattgacggggacccgcacaagcggtggagcatgtggtttaattcgacgcaacgcgaggaaccttaccagcgtttgacatcctagaaactgggcagagatgcgcaggtgctctttcgggagaatctagtgacaggtggtgcatggctgt	KY631148	0	0	0	5	1	5	125	0	253	153	186	2	0	33	20	6	2	2	0	58	480	1	7	1	16	363	3	51	0	0	0	7	59	14	0	7	0	0	3	0	0	0
OTU_115894	ccacgccgtaaacgatgaatactaggtgtgggggtttcaacacctccgtgccgccgctaacgcattaagtattccgcctggggagtacggtcgcaagattaaaactcaaaggaattgacggggacccgcacaagtagcggagcatgtggtttaattcgaagcaacgcgaagaaccttacctacacttgacatcccttgcattactcttaatcgaggaaatcccttcggggacaaggtgacaggtggtgcatggttgt	KY631149	0	0	86	0	0	0	0	0	0	0	6	2	0	0	0	1	4	0	66	322	0	2	0	106	4	0	6	146	0	0	88	2	0	0	0	150	0	0	0	9	1	0
OTU_115896	ccacgccgtaaacgatgattactcgtagtatgcgatatattgtatgctactaagggaaaccgataagtaatccacctggggagtacgccggcaacggtgaaactcaaaggaattgacgggggcccgcacaagcggaggaacatgtggtttaattcgatgatacgcgaggaaccttacccgggattgaaatgtatatgcaggtactggaaacagtgctgtttttcgtaagaagacatatatgtaggtgctgcatggttgt	KY631150	1	4	6	439	26	0	2	975	3	0	0	8	1	273	0	37	0	28	3	31	2	8	39	38	48	14	0	110	85	143	6	0	0	219	443	1	328	133	0	82	26	25
OTU_115898	ccacgccgtaaacgatgagtgttaggtgtctggaataatctgggtgccgcagctaacgcaataaacactccgcctggggagtacgcacgcaagtgtgaaactcaaaggaattgacggggacccgcacaagcagcggagcatgtggtttaattcgacgcaacgcgaagaaccttaccaagtcttgacatatttcggcgattaatagagatattaatctatgacttcggtcaactgaaatacaggtggtgcatggttgt	KY631151	0	0	22	56	11	0	0	39	35	34	0	11	3	100	0	26	0	237	6	15	22	0	7	129	77	0	0	57	19	59	2	1	0	104	23	7	213	222	6	365	8	61
OTU_115899	ccacgctgtaaacgttgggaactaggtgtggggatgctatcctgtgtttctgcgccgtagctaacgcattaagttccccgcctggggagtacggtcgcaaggctaaaactcaaaggaattgacgggggcccgcacaagcggcggagcatgcggattaattcgatgcaacgcgaagaaccttaccaaggcttgacatacactgcgatggttccagagatgggccagccttcggggtggtgtacaggtggtgcatggttgt	KY631152	3	5	1	75	0	3	4	29	0	0	0	4	4	67	0	0	0	4	1	0	0	2	16	34	65	0	1	12	58	109	0	3	0	100	9	1	50	145	0	0	40	9
OTU_115908	ccgcacggtaaacgatggacacccgctgtcggcgatacactgtcggcggccaagcgaaagcgttaagtgtcccacctggggagtacgccggcaacggtgaaactcaaaggaattgacgggggcccgcacaagcggaggaacatgtggtttaattcgatgatacgcgaggaaccttacccgggcttaaatcacatacgaacgttccggaaacgggacggccgcaaggcgtatgtgaaggtgctgcatggttgt	KY631153	1	1	102	2	0	1	10	4	0	97	56	6	22	1	178	3	61	15	0	16	5	10	0	59	0	57	500	154	4	0	277	12	1	8	14	64	8	12	14	34	0	4
OTU_115909	ccacgccctaaacgatgagtactaagtgttaccattaggtagtgctgaagttaacgcattaagtactccgcctgagtagtacgtacgcaagtatgaaacttaaaggaattgacgggagcccgcacaagcggtggagcatgttgtttaattcgaagatacgcgaagaaccttaccaggtcttgacatctgaagcaaagctatagagatatagtggaggttagcttcaagacaggtggtgcatggttgt	KY631154	4	0	0	1	0	1	0	0	0	50	17	0	0	1	137	2	8	5	0	0	3	1	3	0	0	0	462	37	4	0	21	13	0	1	19	25	0	0	20	12	0	0
OTU_115913	ccacgccgtaaacgatgtcgacttggaggttgtgcccttgaggcgtggcttccggagctaacgcgttaagtcgaccgcctggggagtacggccgcaaggttaaaactcaaatgaattgacgggggcccgcacaagcggtggagcatgtggtttaattcgaagatacgcgaagaaccttacctaggcttgacattgatagaatctgctagaaatagtggagtgtctagcttgctagaccttgaaaacaggtgctgcacggctgt		0	0	0	0	0	0	0	0	0	0	20	0	0	0	0	0	0	0	0	0	0	0	0	0	0	0	0	0	1	0	0	0	0	0	0	0	0	0	1	0	0	0
OTU_115917	ccatgccgtaaacgttgggcactaggtgtggggccttttccatgggttctgcgccgtagctaacgcattaagtgccccgcctggggagtacggccgcaaggctaaaactcaaaggaattgacgggggcccgcacaagcggcggagcatgcggattaattcgatgcaacgcgaagaaccttaccaaggcttgacatacaccgggattggctagagatagttgagtctttggactggtgtacaggtggtgcatggttgt	KY631155	7	0	1	16	19	5	0	3	3	0	0	0	2	103	0	0	0	13	0	2	1	14	12	3	20	0	0	1	5	41	2	0	1	5	12	1	2	100	9	16	20	22
OTU_115918	ccacgccgtaaatggtgagtgctaggtgtcgggagtcaaatctcggtgccgacgttaacacattaagcactccgcctggggagtacgcacgcaagtgtgaaactcaaaggaattgacggggacccgcacaagcagcggagcatgtggtttaattcgatgcaacgcgaaaaaccttaccagggcttgacatatcacggaaagaactagagatagaacccctcttcggagccgtgatacaggtggtgcatggttgt	KY631156	0	1	0	52	15	0	0	15	3	0	0	1	1	21	1	0	1	0	0	0	0	0	4	1	32	0	0	13	21	21	3	0	1	32	5	1	6	84	6	0	41	2
OTU_115921	ccacaccgtaaacgttgggcgctaggtgtggggtccattccacggattccgtgccgcagctaacgcattaagcgccccgcctggggagtacggccgcaaggctaaaactcaaaggaattgacgggggcccgcacaagcggcggagcatgcggattaattcgatgcaacgcgaagaaccttacctgggtttgacatacaccctgccgctccagagatggggcttcttttgggggtgtacaggtggtgcatggctgt	KY631157	4	0	10	0	0	0	0	0	0	0	0	0	0	0	0	0	0	0	0	0	0	6	0	1	0	0	1	1	0	0	1	0	0	0	1	3	0	1	0	0	0	2
OTU_115922	ccacgccgtaaacgatgagcactagatgtcgggttcgcaagaattcggtgtcgcagttaacgcattaagtgctccgcctggggagtacgcacgcaagtgtgaaactcaaaggaattgacggggacccgcacaagcagcggagcatgtggtttaattcgaagcaacgcgaagaaccttaccaggacttgacatccctctgacagctctttaacaggagccttcttcggacagaggagacaggtggtgcatggttgt	KY631158	0	21	0	0	0	2	6	1	1	4	3	0	1	0	1	37	2	0	0	3	52	0	1	2	4	0	1	2	0	0	10	1	69	2	1	2	0	0	1	11	0	0
OTU_115925	ccacactgtaaacgatggatactaggggttggcataaaagatgtcggtcccgcagttaacgcattaagtatcccacctggggagtacgaccgcaaggttaaaactcaaaggaattgacgggggcccgcacaagcagtggggtatgtggtttaattcgacgcaacgcgaagaaccttaccagggcttgacatgattaggaatatataagagattatatagctctacggagtctaattacaggtggtgcatggttgt	KY631159	0	0	0	0	8	0	0	57	0	0	0	0	2	11	0	1	0	11	0	0	1	1	4	1	0	0	0	4	8	8	1	0	1	69	25	0	5	98	0	2	10	3
OTU_115929	ccacgctgtaaacgatgagtactaggtgtcggaggttacccccttcggtgccgcagctaacgcattaagtactccgcctggggagtacgcacgcaagtgtgaaactcaaaggaattgacggggacccgcacaagtagcggagcatgtggtttaattcgaagcaacgcgaagaaccttacctaggcttgacatccttctgaccgaggattaatctcctctttccctccggggacagaagtgacaggtggtgcatggttgt	KY631160	0	0	2	0	0	0	0	0	0	0	3	3	0	3	0	1	2	8	0	1	2	0	1	24	4	39	21	29	0	2	81	1	0	3	1	44	9	11	3	18	0	2
OTU_115954	ccacgccctaaacgatgacaattagctgttgggttttgaaagacttagtagcgaagctaacgcgtgaaattgtccgcctggggactacggtcgcaagactaaaactcaaaggaattgacggggacccgcacaagcggtggatgatgtggattaattcgatgcaacgcgaagaaccttacctggtcttgacatgtacggaatcctcccgaaacggaggagtgccttcgggaaccgtaacacaggtgctgcatggctgt	KY631161	0	0	0	40	7	0	0	0	2	0	0	2	0	29	0	0	0	10	1	2	0	22	0	1	0	0	1	0	2	14	0	0	0	39	1	0	10	1	0	0	0	8
OTU_115964	ccacgccgtaaacgatgaatgccagccgttagtgggtttactcactagtggcgcagctaacgctttaagcattccgcctggggagtacggtcgcaagattaaaactcaaaggaattgacgggggcccgcacaagcggtggagcatgtggtttaattcgacgcaacgcgcagaaccttaccagcccttgacatgtctaggaccggcaccagagatggagccttctcttcggagcctagagcacaggtgctgcatggctgt	KY631162	0	0	0	0	0	0	0	1	0	0	0	0	0	0	0	1	0	0	17	0	0	0	0	0	0	0	0	0	0	0	0	0	0	0	0	0	0	0	0	0	0	0
OTU_115968	ccatgccgtaaacgttgggcactaggtgtggggctcattccacgagttccgtgccgcagcaaacgcattaagtgccccgcctggggagtacggccgcaaggctaaaactcaaaggaattgacgggggcccgcacaagcggcggagcatgcggattaattcgatgcaacgcgaagaaccttaccaaggcttgacatacaccggaaacttccagagatggttgccccgcaaggtcggtgtacaggtggtgcatggttgt	KY631163	2	0	1	1	0	0	1	2	1	0	0	0	0	1	0	0	0	0	1	0	0	12	1	0	0	0	0	0	0	0	1	0	1	0	0	0	0	0	0	1	0	0
OTU_115969	ccactactgtaaacgatgataactcgctgtcggcgataaaatgtcggtggccaagcgaaagcgataagttatccacctggggagtacgaccgcaaggttgaaactcaaaggaattgacgggggcccgcacaagcggaggaacatgtggtttaattcgatgatacgcgaggaaccttacccgggctcgaacggcagatgaacgatacagagatgtatcgtctcttcggagcgtctgtcgaggtgctgcatggttgt		1	0	0	11	0	6	0	26	2	0	0	1	0	0	1	0	51	27	0	0	0	104	18	0	0	0	1	0	0	0	0	0	2	3	19	1	47	1	48	0	1	11
OTU_115983	ccacgccgtaaacgatgattactcgatgtcggcgacagaccgtcggcgtcttagcgaaagcgttaagtaatccacctggggagtacgcccgcaagggtgaaactcaaaggaattgacgggggcccgcacaagcggtggagcatgtggtttaattcgatgatacgcgaggaaccttacctaggctagaatgcgcgtgaccgccccagagatggggcttcccttcggggcacaaagcaaggtgctgcatggctgt	KY631164	0	0	0	0	0	1	2	0	0	0	1	0	0	0	1	0	1	0	0	0	0	0	1	0	0	0	2	0	0	0	0	0	0	5	0	0	0	0	1	0	0	0
OTU_115986	ccacgccctaaactatggatactcgacatacgcgatacactgtgtgtgtctgagcgaaagcattaagtatcccacctgggaagtacgaccgcaaggttgaaactcaaaggaattggcgggggtccgcacaagcggtggagcatgtggtttaattcgatgatacgcgaggaaccttacctgggctagaatgctatctgaccgtgggtgaaagctcattttgtagcaatacacagatagtaaggtgctgcatggctgt	KY631165	2	0	0	1	0	0	0	0	0	0	1	0	0	0	0	0	0	1	0	0	1	0	1	0	0	0	1	0	0	0	0	0	0	0	0	0	1	0	1	0	0	0
OTU_116010	ccacgccgtaaacgatgagtgctaggtgtcgggagtcaaatctcggtgccgcagttaacgcaataagcactccgcctggggagtacgtacgcaagtatgaaactcaaaggaattgacggggacccgcacaagcagcggagcatgtggtttaattcgtggctacgcgaagaaccttaccagggcttgacatatacatgatagaacctagagataggggaaaggatggaacttgttccatacatgtatacaggtggtgcatggttgt		0	2	1	29	1	0	0	14	0	0	0	2	0	8	1	0	0	5	2	0	0	0	0	0	12	0	2	8	169	4	0	0	0	3	1	1	2	1	0	0	4	4
OTU_116018	ccacacggtaaacgatgaatactcgctgtaggcgatacacagtctgcggcctagcgaaagcgttaagtattccacctggggagtacgccggcaacggtgaaactcaaaggaattgacgggggcccgcacaagcggaggaacatgtggtttaattcgatgcaacgcgaagaaccttacctggtcttgacatccacggaagttttcagagatgagaatgtgccttcgggaaccgtgagacaggtgctgcatggctgt		0	1	0	1	0	0	2	0	0	1	4	0	1	0	1	0	2	0	0	0	3	0	1	0	0	0	1	0	0	0	0	0	1	0	0	0	0	0	2	0	0	0
OTU_116030	ccacgccgtaaacgatgagtgctaagtgtcggagggtttccgcccttcggtgctggagttcacgcattaagcactccgcctggggagtacggccgcaaggctgaaactcaaaggaattgacggggacccgcacaagcggtggagcatgtggtttaattcgaagcaacgcgaagaaccttaccagctcttgacatctgatgcataccctagagataggcgaagtccttatggacatcaagacaggtggtgcatggctgt	KY631166	7	0	0	2	0	1	0	1	0	0	0	0	0	13	0	1	4	28	0	0	0	2	6	2	2	0	1	2	20	2	0	0	0	3	2	0	0	0	10	0	0	9
OTU_116041	ccacgctgtaaacgctgtcgatttgggggttggggtttaactctggcgcccgtagctaacgtgataaatcgaccgcctggggagtacggccgcaaggttaaaactcaaatgaattgacgggggcccgcacaagcggtggagcatgtggtttaattcgatgcaacgcgaagaaccttacctactcttgacatcctaagaattctgtagagatacggaagtgccttcgggaacttagagacaggtgctgcatggctgt	KY631167	0	0	22	2	1	0	5	3	12	3	46	3	0	1	0	44	0	0	3	0	16	2	1	0	0	0	1	0	0	0	0	0	8	1	1	0	0	1	1	0	1	1
OTU_116045	ccacgctgtaaacgatgaatactaggtgtcgggtggcagagccattcggtgccgcagcaaacgcagtaagtattccacctggggagtacgttcgcaagaatgaaactcaaaggaattgacggggacccgcacaagcggtggagcatgtggtttaattcgaagcaacgcgaagaaccttaccaagtcttgacatccctctgaccggcatttaatcgtgcctttccttcgggacagaggagacaggtggtgcatggttgt	KY631168	0	0	0	3	0	1	1	0	0	1	1	0	5	0	1	1	1	0	0	0	0	0	1	0	0	0	3	1	0	0	0	0	0	1	0	0	0	0	1	0	1	1
OTU_116060	ccacgccgtaaacgatgagtgctaagtgttgggaggtttccacctttcagtgctgtagttaacgcattaagcactccgcctggggagtacgaccgcaaggttgaaactcaaaggaattgacggggacccgcacaagcggtggagcatgtggtttaattcgaagcaacgcgaagaaccttaccaagtcttgacatcctttgaccactctagagatagagctttcccttcggggacaaagtgacaggtggtgcatggttgt	KY631169	0	0	0	0	0	0	2	0	22	0	6	1	0	0	0	1	0	0	17	5	0	0	0	0	0	0	1	0	0	0	9	0	0	0	2	0	1	0	0	0	0	0
OTU_116081	ccacgccgtaaacgatgagtactaggtgttggccccatagagggtcggtgccgcagttaacacattaagtactccgcctgggaagtacgctcgcaagagtgaaactcaaaggaattgacggggacccgcacaagtagcggagcatgtggtttaattcgaagcaacgcgaagaaccttacctaagcttgacatccctttgaccgcagggtaatgcctgctttctcttttgagacaaaggagacaggtggtgcatggttgt	KY631170	0	0	0	0	0	0	0	0	27	0	21	0	0	6	0	0	0	0	0	3	0	0	2	0	0	10	5	3	0	0	7	0	4	0	0	0	0	0	2	1	1	0
OTU_116111	ccacgccgtaaacgatgaatactaggtgtcggcacccgaagggtgtcggtgccgtcgctaacgcaataagtattccacctggggagtacgttcgcaagaatgaaactcaaaggaattgacggggacccgcacaagcggtggagcatgtggtttaattcgaagcaacgcgaagaaccttaccaagtcttgacatcgatccgacagagtatgtaatgtactttcccttcggggcggagaagacaggtggtgcatggttgt	KY631171	0	0	8	0	0	0	0	1	0	3	0	0	5	0	5	0	0	0	0	0	0	2	0	1	0	0	1	5	0	0	0	2	0	0	1	0	0	2	1	13	0	0
OTU_116181	ctatgctgtaaacggtgggcgctaggtgtggggaccttccacggtttctgtgccgtagctaacgctttaagcgccccgcctggggagtacggccgcaaggctaaaactcaaaggaattgacgggggcccgcacaagcggaggaacatgtggtttaattcgatgatacgcgaggaaccttacccgggattgaaatgtagatgccgacagatgaaagtttgttttccttcgggacatctatgtaggtgctgcatggttgt		0	7	0	0	0	0	4	0	4	6	1	2	1	0	1	11	1	0	0	0	30	0	0	0	0	1	1	0	0	0	0	5	33	0	0	1	0	0	0	0	0	0
OTU_116189	ccacgccgtaaacgatgaatactaggtgtcggggagcattgctcttcggtgccgcagcaaacgcaataagtattccacctggggagtacgttcgcaagaatgaaactcaaaggaattgacggggacccgcacaagcggtggagcatgtggtttaattcgaagcaacgcgaagaaccttaccaagtcttgacatccttctgacctagtatgtaatgtactatctcttcggagcaggagtgacaggtggtgcatggttgt	KY631172	0	0	0	0	0	0	0	0	0	3	0	0	5	0	3	2	0	0	0	0	0	1	0	0	0	0	0	7	0	1	9	1	0	0	0	9	0	0	0	0	0	0
OTU_116200	ccacaccgtaaacgatgagcactaggtgtcggggaagcaattcctcggtgccggagttaacgcattaagtgctccgcctggggagtacgtacgcaagtatgaaactcaaaggaattgacggggacccgcacaagcagcggagcatgtggtttaattcgaagcaacgcgaagaaccttaccaggacttgacatactagtgccaggtatagagatatacccttatcttagatacactaatacaggtggtgcatggttgt	KY631173	0	0	0	0	0	0	1	7	0	0	0	0	0	0	0	0	0	0	0	0	0	0	0	0	0	0	0	0	37	0	0	0	0	0	0	0	1	0	0	0	0	0
OTU_116221	cctggccgtaaacgatgggtactaggtgtaggaggtatcgaccccttctgtgccggagttaacgcaataagtaccccgcctggggagtacggtcgcaaggctgaaactcaaaggaattgacgggggcccgcacaagcggtggagtatgtggtttaattcgacgcaacgcgaagaaccttaccaggtcttgacattgatggacgaaacaagagattgtttttctccttcgggagccagaaaacaggtggtgcacggctgt	KY631174	0	0	0	2	0	0	0	0	0	0	0	0	0	0	0	5	2	0	0	22	5	0	0	0	15	1	0	0	0	1	0	0	0	2	0	0	0	0	0	0	0	0
OTU_116285	ccacgcagtaaacgatgataactgggcgtatgcgatatacagtatgctcctaagcgaaagcgttaagttatccacctggggagtacgccggcaacggtgaaactcaaaggaattgacgggggcccgcacaagcggaggaacatgtggtttaattcgatgatacgcgaggaaccttacccgggattgaaatgtaggagttagatgatgagagtcattgtcccttcggggctcctatgtaggtgctgcatggttgt	KY631175	0	0	0	8	0	0	0	0	5	0	0	0	0	0	0	0	0	0	0	4	0	0	4	1	41	0	0	0	1	1	2	0	1	6	2	0	7	0	0	0	0	4
OTU_116296	ccgcacagtaaacgatgcgcactaggcgtcgggggcaaccccggtgccgcagcaaacgcgttaagtgcgccgcctggggagtatgcccgcaagggtgaaactcaaaggaattgacgggggcccgcacaagcggtggagcatgtggtttaattcgatgatacgcgaggaaccttaccagggcttgacatgcaggggagcatgccggagacggcatggcccttcggggcctctgcacaggtgctgcatggctgt	KY631176	0	0	1	0	0	0	0	0	0	0	2	0	0	0	10	0	0	0	0	0	0	0	0	0	0	0	7	2	0	0	0	0	1	1	0	2	0	0	1	5	0	0
OTU_116297	ccacaccgtaaacgatggatactaggtgtagggtgtgataaacattctgtgccgtcgcaaacgcagtaagtatcccacctggggagtacggccgcaaggttgaaactcaaaggaattgacgggggcccgcacaagcagtggagtatgtggtttaattcgacgcaacgcgaagaaccttaccagggcttgacatatacaggaatacttaagagattaagtagctcttcggagtctgtatacaggtggtgcatggttgt	KY631177	1	2	0	0	0	0	0	0	0	0	9	0	0	0	19	0	0	0	0	2	0	0	0	0	0	0	0	1	0	0	0	0	0	1	0	0	0	0	0	0	0	0
OTU_116306	ccatgccgtaaacggtgggcgctaggtgtgggtttccttccacgggatccgtgccgtagctaacgcattaagcgccccgcctggggagtacggccgcaaggctaaaactcaaaggaattgacggggacccgcacaagcggcggagcatgcggattaattcgatgcaacgcgaagaaccttaccaaggcttgacatgcaccggtacagtgtagagatatgctggcctttttggctggtgtgcaggtggtgcatggttgt		1	0	0	0	0	0	0	0	0	1	0	0	1	5	0	0	1	3	0	0	0	5	2	0	3	0	0	0	0	6	0	0	1	0	1	0	0	0	1	2	0	5
OTU_116310	ccacgccgtaaacgatgaagactagctgtcagggtgcttagcactttggtggcgcagctaacgcattaagtcttccgcctggggagtacggccgcaaggttaaaactcaaaggaattgacgggggcctgcacaagcggtggagcatgtggtttaattcgaagcaacgcgcagaaccttaccagcgtttgacatcctggtcgcggggagtggagacacaccccttcagttaggctggaccagtgacaggtgctgcatggctgt	KY631178	0	0	2	1	0	1	1	0	0	0	0	0	0	0	0	0	0	0	17	0	0	0	0	1	0	0	0	0	0	0	1	0	0	0	0	0	0	0	0	0	0	0
OTU_116312	ccacgccgtaaacgatgagtgctaggtgtctgcaatgaattgtaggtgccgtacgttaacacaataagcactccgcctggggagtacgtacgcaagtatgaaactcaaaggaattgacggggacccgcacaagcagcggagcatgtggtttaattcgaggctacgcgaagaaccttaccaggacttgacataccaaggaaactctttagagatagagagcctagatttatctaccttggatacaggtggtgcatggttgt	KY631179	3	0	0	1	0	3	0	0	0	0	1	0	0	0	0	0	4	4	0	0	0	3	1	1	0	0	0	0	0	0	0	0	0	0	2	0	1	0	2	0	0	5
OTU_116344	ccacgccgtaaatggtgagtgctaggtgtcgggagtcaaatctcggtgccgacgttaacacattaagcactccgcctggggagtacgcacgcaagtgtgaaactcaaaggaattgacggggacccgcacaagcagcggagcatgtggtttaattcgaagcaacgcgaagaaccttaccaggacttgacatactagtgccaggtatagagatatacccttatcttagatacactaatacaggtggtgcatggttgt	KY631180	0	0	0	4	0	0	0	1	0	0	0	0	0	0	0	0	0	0	0	0	0	0	1	0	0	0	0	0	3	0	0	0	0	1	1	1	0	0	0	0	4	1
OTU_116361	ccatgccgtaaacgatgtctactagccgttggggcctttgaggctttagtggcgcagctaacgcgataagtagaccgcctggggagtacggtcgcaagactaaaactcaaatgaattgacgggggcccgcacaagcggtggagcatgtggtttaattcgatgcaacgcgaagaaccttacctggccttgacataccaagagtttgctagagatagcgaagtgccttcgggaacttggatacaggtgctgcatggctgt	KY631181	2	3	2	0	0	2	4	1	1	0	0	0	1	0	0	8	0	0	3	0	1	5	1	0	4	0	1	1	0	0	1	0	0	3	0	0	0	0	3	2	0	1
OTU_116367	ccacgccctaaactatgtatactggttgttgctatgctagtcatggcagtaatccacctaacggattaagtataccgcctggggagtacggtcgcaagattaaaactcaaaggaatagacggggacccgcacaagcggtggagcatgtggtttaattcgatgatacgcgaggaaccttacccgggattgaaatgtatatgcaggtactggaaacagtgctgtttttcgtaagaagacatatatgtaggtgctgcatggttgt		0	1	0	14	0	0	0	31	0	0	0	0	0	2	0	1	0	1	0	0	0	0	2	0	5	0	0	1	0	3	2	0	0	4	5	0	14	1	0	1	1	3
OTU_116432	ccacgccgtaaactatgattactcggagtttgaaattaatttaagctcccaagcgaaagcgataagtaatccacctggggagtacgtcggcaacgatgaaactcaaaggaattgacgggggcccgcacaagcggaggaacatgtggtttaattcgatgatacgcgaggaaccttacctgggattgaaatgtataggctgctagatggaaacatttggtattctcttcggagacttatatgtaggtgctgcatggttgt	KY631182	0	0	0	22	0	0	0	3	0	0	0	0	0	0	0	0	0	0	0	0	0	0	0	0	0	0	0	0	0	0	0	0	0	0	0	0	0	1	0	0	7	1
OTU_116459	ctatgctgtaaacggtgggcgctaggtgtggggaccttccacggtttctgtgccgtagctaacgctttaagcgccccgcctggggagtacggccgcaaggctaaaactcaaaggaattgacgggggcccgcacaagcggaggaacatgtggtttaattcgatgatacgcgaggaaccttacccgggattgaaatttagatgacgagtgatgaaagttgctttcccttcggggcatctaagtaggtgctgcatggttgt		0	0	0	0	0	0	0	0	0	9	0	0	0	0	0	0	0	0	0	1	8	0	0	0	0	0	0	0	0	0	0	1	7	0	0	1	0	0	0	0	0	0
OTU_116519	ccacgccgtaaacgatgactactaggtgtcggggagcaaagctcttcggtgccgcagcaaacgcagtaagtagtccacctggggagtacgttcgcaagaatgaaactcaaaggaattgacggggacccgcacaagcggtggagcatgtggtttaattcgaagcaacgcgaagaaccttaccaagtcttgacatcccgatgaaagatccttaaccggatgccctcttcggagcatcggagacaggtggtgcatggttgt	KY631183	1	1	0	0	0	2	1	0	0	4	1	0	2	0	18	0	1	0	0	0	1	1	0	2	0	0	5	8	1	0	7	4	1	1	0	2	0	0	0	0	0	0
OTU_116531	ccacgccgtaaactatgattactcggagtttgaaattaatttaagctcccaagcgaaagcgataagtaatccacctggggagtacgtcggcaacgatgaaactcaaaggaattgacgggggcccgcacaagcggaggaacatgtggtttaattcgatgatacgcgaggaaccttacccgggcttgaattgcagaggaacaatccagagatggtgcggcccttcggggtctctgtgaaggtgctgcatggttgt		0	0	0	0	4	0	2	11	0	0	0	0	0	0	0	0	0	0	0	5	15	0	1	0	0	0	0	0	0	3	1	0	0	0	0	0	1	1	0	0	0	1
OTU_116538	ccatgctgtaaacgttgtctactagccgttgggggacatgattccttagtggcgcagctaacgcgataagtagaccgcctggggagtacggtcgcaagactaaaactcaaatgaattgacgggggcccgcacaagcggtggagcatgtggtttaattcgatgcaacgcgaagaaccttacctactcttgacatccaaagaagaactcagagatgagtttgtgccttcgggagctttgagacaggtgctgcatggctgt		1	0	0	0	0	1	0	0	1	0	0	0	0	1	0	0	0	7	2	0	0	1	0	0	0	0	0	0	0	0	0	0	0	0	4	1	0	0	1	1	0	1
OTU_116564	ccacgctgtaaacgatgagtgctaggtgtcggcaagagtcggtgccgcagttaacacattaagcactccgcctggggagtacgtgcgcaagcatgaaactcaaaggaattgacggggacccgcacaagcagcggagcatgtggtttaattcgatgatacgcgaggaaccttacccgggattgaaatgtagatgccgacagatgaaagtttgttttccttcgggacatctatgtaggtgctgcatggttgt		0	2	0	0	0	0	4	0	1	1	0	0	0	0	0	0	0	0	0	0	4	0	0	0	0	0	0	0	0	0	0	0	2	0	0	0	0	0	0	0	0	0
OTU_116640	ccacgctgtaaactatgattactcagagtatgcgatataatgtatgctctcaagcgaaagcattaagtaatccacctggggagtacgtcggcaacgatgaaactcaaaggaattgacggggacccgcacaagcagcggagcatgtggtttaattcgaagcaacgcgaagaaccttaccaggacttgacatactagtgccaggtatagagatatacccttatcttagatacactaatacaggtggtgcatggttgt		1	0	0	12	0	0	0	2	0	0	0	0	0	6	0	0	0	3	0	0	0	0	4	0	2	0	0	0	3	3	0	0	0	2	3	0	0	0	11	0	10	0
OTU_116664	ccacgccgtaaacgatgagtgttaggtgcctggcaaagctgggtgccgcagctaacgcattaaacactccgcctggggagtacgcacgcaagtgtgaaactcaaaggaattgacggggacccgcacaagcagcggagcatgtggtttaattcgaagcaacgcgaagaaccttaccaaggcttgacatatatatggcgtgtatagagatatacatttcccttttagggacatatatacaggtggtgcatggttgt	KY631184	0	0	0	0	0	0	0	0	0	0	0	0	0	0	0	0	0	0	0	0	0	0	0	0	2	0	0	0	0	0	0	0	0	6	0	0	0	8	0	0	1	0
OTU_116726	ccacgctgtaaacgatgagtgctaggtgtcggcaagagtcggtgccgcagttaacacattaagcactccgcctggggagtacgtgcgcaagcatgaaactcaaaggaattgacggggacccgcacaagcagcggagcatgtggtttaattcgaagatacgcgaagaaccttacctaggcttgacattgatagaatctactagagatagtggagtgctggcttgccagagcttgaaaacaggtgctgcacggctgt		0	1	0	0	0	0	0	0	0	0	5	3	0	0	0	2	0	0	0	0	0	0	0	0	0	1	0	1	0	0	0	3	0	0	0	1	2	0	0	0	0	0
OTU_116730	ccacgctgtaaacgttgggaactaggtgtggggatgctatcctgtgtttctgcgccgtagctaacgcattaagttccccgcctggggagtacggtcgcaaggctaaaactcaaaggaattgacgggggcccgcacaagcggcggagcatgcggattaattcgatgcaacgcgaagaaccttaccaaggcttgacatgcaccggtacagtgtagagatatgctggcctttttggctggtgtgcaggtggtgcatggttgt		0	0	0	1	0	0	0	0	0	0	0	0	0	6	0	0	0	0	0	0	0	0	0	0	7	0	0	0	1	2	0	0	0	3	0	0	1	0	0	0	1	0
OTU_116737	ccatgctgtaaacgttgtctactagccgttgggggacatgattccttagtggcgcagctaacgcgataagtagaccgcctggggagtacggtcgcaagactaaaactcaaatgaattgacgggggcccgcacaagcggtggagcatgtggtttaattcgaagcaacgcgaagaaccttaccgggacttgaaatcttatggaaagcgcaggagactgtgcccctcttcggagccgtaagacaggtggtgcatggttgt		1	0	0	0	0	2	0	0	0	0	0	0	0	0	0	0	2	2	0	0	0	1	4	0	0	0	0	0	0	1	0	0	0	0	1	0	0	0	6	0	0	4
OTU_116744	ccacgcagtaaacgatgataactgggcgtatgcgatatacagtatgctcctaagcgaaagcgttaagttatccacctggggagtacgccggcaacggtgaaactcaaaggaattgacggggacccgcacaagcagcggagcatgtggtttaattcgaagcaacgcgaagaaccttaccaggacttgacatatatgagaaaagcttagagataagtaatactcttcggagactgatatacaggtggtgcatggttgt		0	0	0	0	0	0	4	0	9	1	0	0	0	0	0	3	0	1	0	0	5	0	0	0	0	0	0	0	0	0	0	2	14	0	0	2	0	0	0	0	0	0
OTU_116754	ccacgccctaaactatgtatactggttgttgctatgctagtcatggcagtaatccacctaacggattaagtataccgcctggggagtacggtcgcaagattaaaactcaaaggaattgacggggacccgcacaagcggcggagcatgcggattaattcgatgcaacgcgaagaaccttaccaaggcttgacatgcaccggtacagtgtagagatatgctggcctttttggctggtgtgcaggtggtgcatggttgt		0	0	0	5	0	0	0	1	0	0	0	0	0	2	0	0	0	0	0	0	0	0	0	0	3	0	0	1	0	1	0	0	0	0	0	0	0	1	0	0	0	0
OTU_116763	ccacgccgtaaacgatgagtgctaggtgtcgggggtcaaacctcggtgccgacgttaacacattaagcactccgcctggggagtacgtgcgcaagcatgaaactcaaaggaattgacgggggcccgcacaagcagtggattatgtggtttaattcgaagctacgcgaagaaccttaccaggtcttgacatcgagtgacgagcaaagagatttgcttttccttcgggacacgaagacaggtggtgcatggttgt	KY631185	0	0	0	3	0	0	0	2	1	0	0	0	0	0	0	0	0	0	0	0	0	0	0	2	0	0	0	0	7	0	0	0	0	0	0	0	0	0	0	0	0	0
OTU_116801	ccacacagtaaacgatgaatactcgctgtttgcgatatacagtaagcggccaagcgaaagcgttaagtattccacctggggagtacgccggcaacggtgaaactcaaaggaattgacgggggcccgcacaagcggaggaacatgtggtttaattcgatgatacgcgaggaaccttacccgggcttgacatacactagattgggccagagatggtttgtccctttgtggttggtgtacaggtggtgcatggttgt		0	1	0	0	0	0	2	0	0	1	1	1	0	0	0	1	0	0	0	0	4	0	1	0	0	0	2	0	0	1	0	0	2	0	0	1	0	0	0	0	0	0
OTU_116887	ccacgccgtaaacgatgaatactaggtgtcggggtccaaaaggacttcggtgccgcagcaaacgcaataagtattccacctggggagtacgttcgcaagaatgaaactcaaaggaattgacgggggcccgcacaagcagcggagcatgtggcttaattcgaagcaacgcgaagaaccttaccagcgcttgacatgaccgtgaagccggggagacccggtggccgagaggagcggtcacaggtggtgcatggctgt		0	0	0	0	0	0	0	0	0	0	0	0	0	0	0	0	0	0	0	0	0	0	0	19	0	0	0	0	0	0	0	0	0	0	2	1	0	0	0	0	0	0
OTU_116939	ccgcacggtaaacgatggacacccgctgtcggcgatacactgtcggcggccaagcgaaagcgttaagtgtcccacctggggagtacgccggcaacggtgaaactcaaaggaattgacgggggcccgcacaagcggaggaacatgtggtttaattcgatgatacgcgaggaaccttacccgggattgaaatgtagatgccagctccagaaatggggtattccttcgggacatctatgtaggtgctgcatggttgt	KY631186	0	0	0	0	0	0	0	0	0	0	0	0	0	0	0	0	0	0	0	0	0	0	0	0	1	2	1	6	0	0	0	0	0	0	0	0	0	0	0	0	0	0
OTU_116982	ccacgccgtaaacgatgagtgttaggtgcctggcaaagctgggtgccgcagctaacgcattaaacactccgcctggggagtacgcacgcaagtgtgaaactcaaaggaattgacggggacccgcacaagcagcggagcatgtggtttaattcgatgcaacgcgaaaaaccttaccagggcttgacatatcacggaaagaactagagatagaacccctcttcggagccgtgatacaggtggtgcatggttgt	KY631187	0	0	0	2	0	0	0	0	0	0	0	0	0	1	0	0	0	0	0	0	0	0	0	0	1	0	0	0	0	1	0	0	0	5	0	0	0	6	0	0	1	1
OTU_117018	ccatgccgtaaacgatgattactaagcgtcgggggtcgaacctcggcactcaagctaacgcgataagtaatccgcctggggagtacgtacgcaagtatgaaactcaaaggaattgacggggacccgcacaagtggtggagcatgtggtttaattcgatgcaacgcgaagaaccttacctactcttgacatccaaagaagaactcagagatgagtttgtgccttcgggagctttgagacaggtgctgcatggctgt		0	0	0	0	0	0	1	0	2	0	0	0	1	0	3	0	0	0	2	1	0	0	0	6	0	0	3	2	0	0	8	0	0	0	0	4	1	0	0	0	0	0
OTU_117031	ctacgccgtaaacgatggatactagcagttccgggtatcgacccccgaagttgcgaagctaacgcgttaagtatcccacctgtgtagtacgatcgcaagattaaaacataaaggaattgacggggacccgcacaagcggtggagcgtgatctttaattcgatggtaaacgataaaccttaccaaggcttgacatctcgggaaggcttccgaaaggaaactgtgcccttgggaacccgaagacaggtgatgcatggccgt		0	0	0	0	0	0	0	0	0	0	0	0	0	0	0	0	0	2	0	0	0	0	2	0	0	0	0	0	4	0	0	0	0	0	2	0	0	1	0	0	0	0
OTU_117047	ccacgccctaaacgatgagtgctaggtgtcgggagtcaaatctcggtgccgccgttaacacagtaagcactccgcctggggagtacgcacgcaagtgtgaaactcaaaggaattgacggggacccgcacaagtagcggagcatgtggtttaattcgaagcaacgcgaagaaccttaccaggacttgacatatatgagaaaagcttagagataagtaatactcttcggagactgatatacaggtggtgcatggttgt	KY631188	0	7	0	4	0	0	1	0	1	0	0	0	1	0	0	1	0	0	0	0	1	1	0	0	1	0	1	0	1	0	0	0	0	3	0	0	1	1	0	0	0	0
OTU_117060	ccacgccctaaactatgtatactggttgttgctatgctagtcatggcagtaatccacctaacggattaagtataccgcctggggagtacggtcgcaagattaaaactcaaaggaatagacggggacccgcacaagcggtggagcatgtggtttaattcgacgcaacgcgaggaaccttaccagcgtttgacatcctaagaaagtgaaagagatttcgctgtgctccttcgggagaacttagagacaggtggtgcatggctgt		0	0	0	0	0	0	0	0	0	0	0	0	0	0	0	0	0	1	0	0	0	0	0	1	0	0	0	0	0	1	0	1	0	2	2	0	0	2	0	0	0	2
OTU_117111	ccacgccgtaaactatgattactcggagtttgaaattaatttaagctcccaagcgaaagcgataagtaatccacctggggagtacgtcggcaacgatgaaactcaaatgaattgacgggggcccgcacaagcggtggagcatgtggtttaattcgatgcaacgcgaagaaccttacctggccttgacataccaagagtttgctagagatagcgaagtgccttcgggaacttggatacaggtgctgcatggctgt		0	0	0	0	0	0	0	0	0	0	1	0	0	0	1	0	0	4	0	0	0	0	2	0	2	0	0	0	0	1	0	0	0	1	11	0	1	0	2	0	1	3
OTU_117115	ccacgctgtaaacgatgaatactaggtgtcgggtggcagagccattcggtgccgcagcaaacgcagtaagtattccacctggggagtacgttcgcaagaatgaaactcaaaggaattgacggggacccgcacaagcggtggagcatgtggtttaattcgaagcaacgcgaagaaccttaccaagtcttgacatccgggtgaccggcacttaaccgtgccttttcttcggaacacccgagacaggtggtgcatggttgt	KY631189	0	0	2	1	0	0	0	0	0	0	0	0	7	0	1	0	0	2	0	0	0	0	0	0	0	0	0	0	0	0	0	0	0	0	0	0	0	0	0	0	0	0
OTU_117205	ccacgccgtaaacgatgagtgttaggtggctgtagtaaatatggctaccggagcaaacgcaataaacactccgcctggggagtacgcacgcaagtgtgaaactcaaaggaattgacggggacccgcacaagcagcggagcatgtggtttaattcgatgcaacgcgaagaaccttacctgggcttgacatacactagattgggccagagatggtttgtccctttgtggttggtgtacaggtggtgcatggttgt		0	2	0	1	1	0	0	0	1	0	0	4	0	0	0	1	0	0	0	1	1	0	0	0	0	0	0	0	0	0	0	0	0	0	0	0	0	0	0	1	0	0
OTU_117276	ccgcacggtaaacgatggacacccgctgtcggcgatacactgtcggcggccaagcgaaagcgttaagtgtcccacctggggagtacgccggcaacggtgaaactcaaaggaattgacggggacccgcacaagcggtggagcatgtggtttaattcgacgcaacgcgaggaaccttaccagcgtttgacatcccaagaagttaacagagatgttttcgtgcctcttcggaggaacttggtgacaggtggtgcatggctgt		0	0	0	0	0	0	0	0	0	2	0	0	0	0	0	0	0	0	0	0	0	0	0	0	0	0	8	3	0	0	6	0	1	0	1	3	0	0	0	1	0	0
OTU_117286	ccacacagtaaacgatgaatactcgctgtttgcgatatacagtaagcggccaagcgaaagcgttaagtattccacctggggagtacgccggcaacggtgaaactcaaaggaattgacgggggcccgcacaagcggaggaacatgtggtttaattcgatgatacgcgaggaaccttacccgggattgaaatgtatatggaggtattggaaacagtactgtttttcgtaagaagacatatatgtaggtgctgcatggttgt		0	1	0	7	0	0	0	0	1	0	0	1	1	2	0	1	0	0	0	1	0	0	0	3	0	0	0	1	0	0	0	0	0	0	0	0	1	0	0	1	0	0
OTU_117295	ccacgcagtaaacgatgataactgggcgtatgcgatatacagtatgctcctaagcgaaagcgttaagttatccacctggggagtacgccggcaacggtgaaactcaaaggaattgacgggggcccgcacaagcggaggaacatgtggtttaattcgaagcaacgcgaagaaccttaccaggacttgacatcccactgacagctctttaataggagccttcttcggacagtggagacaggtggtgcatggttgt		0	0	0	0	0	0	1	0	8	2	1	0	0	0	0	2	0	0	0	0	3	0	0	0	2	0	0	0	0	0	0	0	0	0	0	0	0	0	0	0	0	0
OTU_117342	ccacgccgtaaacgatgagtgctaagtgttggagggtttccacccttcagtgctggagttaacgcaataagcactccgcctggggagtacggtcgcaagactgaaactcaaaggaattgacgggggcccgcacaagcggcggagcatgtggattaattcgatgcaacgcgaagaaccttacctgggcttgacatatacgggatcgctgcagagatgtggtttcccttgtggctcgtatacaggtggtgcatggttgt		1	0	0	0	0	0	0	0	0	0	0	0	0	0	0	0	0	0	1	0	0	8	0	0	0	0	0	0	0	0	0	0	0	0	0	0	0	0	0	0	0	1
OTU_117365	ccacgccgtaaacgatgattactcgtagtatgcgatatattgtatgctactaagggaaaccgataagtaatccacctggggagtacgccggcaacggtgaaactcaaaggaattgacgggggcccgcacaagcggaggaacatgtggtttaattcgatgatacgcgaggaaccttacccgggctcgaacggcagatgaacgatacagagatgtatcgtctcttcggagcgtctgtcgaggtgctgcatggttgt		0	0	0	2	0	0	0	3	0	0	0	0	0	0	0	0	0	0	0	0	0	1	0	0	2	0	0	0	0	0	0	0	0	0	3	0	2	0	0	0	0	0
OTU_117448	ccgcacggtaaacgatggacacccgctgtcggcgatacacagtcggcggccaagcgaaagcgttaagtgtcccacctggggagtacgccggcaacggtgaaactcaaaggaattgacggggacccgcacaagcggtggagcatgtggtttaattcgaagcaacgcgaagaaccttacctggtcttgacatccctctgaccggacagtaatgtgtcctttccttcgggacagaggtgacaggtggtgcatggttgt		0	0	0	0	0	0	0	0	0	0	0	0	1	0	2	0	0	0	0	0	0	0	0	0	0	0	3	6	0	0	7	0	0	0	0	4	0	0	0	0	0	0
OTU_117464	ccacaccgtaaacgatgaatgctaggtgtagttggtatcgaccccaactgtgccgccgcaaacgcaataagcattccgcctggggagtacggtcgcaagattaaaactcaaaggaattgacgggggcccgcacaagcagcggagcatgtggtttaattcgaagcaacgcgaagaaccttaccaggacttgacatactagtgccaggtatagagatatacccttatcttagatacactaatacaggtggtgcatggttgt		0	0	0	0	0	0	0	0	0	0	0	0	1	1	0	0	0	1	0	0	0	0	2	0	0	0	0	0	1	0	0	0	0	0	0	0	0	1	0	0	3	0
OTU_117473	ccacgcagtaaacgatgaatactagttttttgcgatatactgtaagagactaagcgaaagcgataagtattccacctggggagtacgccggcaacggtgaaactcaaaggaattgacgggggcccgcacaagcggaggaacatgtggtttaattcgatgcaacgcgaagaaccttacctactcttgacatccaaagaattctgcagagatgcggaagtgccttcgggagctttgagacaggtgctgcatggctgt		0	0	0	0	2	0	0	0	0	0	0	0	0	0	0	0	0	0	0	2	0	0	1	0	7	0	0	0	0	0	0	0	0	1	0	0	0	0	0	0	0	0
OTU_117478	ccacgcagtaaacgatgattactagttgtttgcgatacacagtaagcgactgagcgaaagcattaagtaatccacctggggagtacgttcgcaagaatgaaactcaaaggaattgacgggggcccgcacaagcggaggaacatgtggtttaattcgatgatacgcgaggaaccttacccgggattgaaatgtatatgcaggtactggaaacagtgctgtttttcgtaagaagacatatatgtaggtgctgcatggttgt	KY631190	0	0	0	2	0	0	0	2	0	0	0	0	0	1	0	0	0	0	0	0	0	0	0	1	0	0	0	0	3	0	0	0	0	2	2	0	2	0	0	0	0	0
OTU_117523	ccacgccgtaaacgatgaatgctaggtattgggggtcaaacctcggtgccgcagttaacacattaagcattccgcctggggagtacgcgcgcaagcgtgaaactcaaaggaattgacggggacccgcacaagcagcggagcatgtggtttaattcgaagatacgcgaagaaccttacccggacttgatatctaacaaatcatctagagatagaagagtgtctgcttgcagaaatgttaagacaggtgctgcacggctgt		0	0	0	0	0	0	0	0	0	0	0	0	0	0	0	0	0	0	0	0	0	0	0	0	3	0	0	0	2	0	0	0	0	1	3	0	0	0	0	1	1	0
OTU_117618	ccacgcggtaaacgatgaatgctaggtgttggggagcaaagctcttcggtgccgccgcaaacgcattaagcattccacctggggagtacgttcgcaagaatgaaactcaaaggaattgacggggacccgcacaagtggtggagcatgtggtttaattcgacgcaacgcgaggaaccttaccagcgtttgacatcctaagaaagtgaaagagatttcgctgtgctccttcgggagaacttagagacaggtggtgcatggctgt		1	0	0	0	0	0	0	0	0	0	0	0	1	0	7	0	0	0	0	0	0	0	0	1	0	0	6	3	0	0	0	3	0	0	0	2	0	0	0	0	0	0
OTU_117642	ccacgctgtaaacgctgtcgatttggggattgggcttaatgcttggtgcccgtagctaacgtgataaatcgaccgcctggggagtacggccgcaaggttaaaactcaaatgaattgacgggggcccgcacaagcggtggagcatgtggtttaattcgaagcaacgcgaagaaccttacctacacttgacatcccttgcattactcttaatcgaggaaatcccttcggggacaaggtgacaggtggtgcatggttgt		0	0	3	0	0	0	0	0	1	0	1	0	0	0	0	0	0	0	2	15	1	0	1	2	1	0	0	2	0	0	2	1	1	0	0	1	0	0	0	0	0	0
OTU_117646	ccatgccgtaaacgatgattactaagcgtcgggggtcgaacctcggcactcaagctaacgcgataagtaatccgcctggggagtacgtacgcaagtatgaaactcaaaggaattgacggggacccgcacaagtggtggagcatgtggtttaattcgaagatacgcgaagaaccttacccggacttgatatctaacaaatcatctagagatagaagagtgtctgcttgcagaaatgttaagacaggtgctgcacggctgt		0	0	0	1	0	0	0	0	0	0	0	0	0	1	0	0	0	2	0	0	0	0	0	1	0	0	0	3	1	1	2	0	1	3	1	0	2	0	0	0	0	0
OTU_117680	ctatgctgtaaacggtgggcgctaggtgtggggaccttccacggtttctgtgccgtagctaacgctttaagcgccccgcctggggagtacggccgcaaggctaaaactcaaaggaattgacgggggcccgcacaagcggaggaacatgtggtttaattcgatgatacgcgaggaaccttacccgggcttgaattgcagaggaacaatccagagatggtgcggcccttcggggtctctgtgaaggtgctgcatggttgt		0	0	0	0	0	0	0	0	0	0	0	0	0	0	0	0	0	0	1	1	18	0	0	1	0	0	0	0	0	2	0	0	0	0	0	0	0	0	1	0	0	0
OTU_117707	ccacgcagtaaacgatgataactgggcgtatgcgatatacagtatgctcctaagcgaaagcgttaagttatccacctggggagtacgccggcaacggtgaaactcaaaggaattgacgggggcccgcacaagcagcggagcatgtggcttaattcgaagcaacgcgaagaaccttaccagcgcttgacatgaccgtgaagccggggagacccggtggccgagaggagcggtcacaggtggtgcatggctgt		0	0	0	0	0	0	1	0	0	0	0	0	0	1	0	0	0	0	1	0	0	0	0	3	0	1	0	0	0	0	0	3	0	0	0	0	0	0	0	0	0	0
OTU_117756	ccacgccctaaactatgtatactggttgttgctatgctagtcatggcagtaatccacctaacggattaagtataccgcctggggagtacggtcgcaagattaaaactcaaaggaatagacggggacccgcacaagcggtggagcatgtggtttaattcgaagcaacgcgaagaaccttaccaggacttgacatccctctgaaagctctgataacgaagagccctcttcggacagaggagacaggtggtgcatggttgt		0	0	0	0	0	0	0	5	1	0	0	0	0	0	0	0	0	0	0	0	0	0	0	0	0	0	0	0	4	0	0	0	0	0	0	0	2	0	0	0	0	0
OTU_118147	ccacgccgtaaacgatgactactaggtgtcgggtggcaaagccattcggtgccgcagcaaacgcaataagtaccccgcctggggagtacgtccgcaaggatgaaactcaaaggaattgacgggggcccgcacaagcggtggagtatgtggtttaattcgacgcaacgcgaagaaccttaccaaggcttgacattgagtgacggccatagagatatggctttcccttcggggacacgaaaacaggtggtgcatggctgt		0	0	1	0	0	0	0	0	0	0	0	0	0	0	0	0	0	0	0	0	0	0	0	2	0	0	3	0	0	0	5	2	0	0	0	2	0	0	0	0	0	0
OTU_118163	ccacgccgtaaacgatgagtgctaagtgttagggggtttccgccccttagtgctgcagctaacgcattaagcactccgcctggggagtacggtcgcaagactgaaactcaaaggaattgacggggacccgcacaagcagcggagcatgtggtttaattcgaagcaacgcgaagaaccttaccaggacttgacatatatgagaaaagcttagagataagtaatactcttcggagactgatatacaggtggtgcatggttgt	KY631191	0	2	1	0	0	0	0	0	0	0	0	1	1	0	0	2	0	0	1	0	0	0	0	0	0	6	0	0	0	0	0	0	0	0	0	0	0	0	0	0	0	0
OTU_118442	ccatgctgtaaacgttgtctactagccgttgggggacatgattccttagtggcgcagctaacgcgataagtagaccgcctggggagtacggtcgcaagactaaaactcaaatgaattgacgggggcccgcacaagcggtggagcatgtggtttaattcgatgatacgcgaggaaccttacccgggattgaaatgtatatgcaggtactggaaacagtgctgtttttcgtaagaagacatatatgtaggtgctgcatggttgt		0	0	0	2	0	0	0	0	0	0	0	0	0	0	0	0	0	1	0	0	0	0	7	0	1	0	0	0	0	2	0	0	0	0	8	0	0	0	4	0	0	1
OTU_118446	ccgcgctgtaaacgttgtatgctggacattggtgatatactatcagtgtctgagggaaaccattaagcataccacctggggagtacgccggcaacggtgaaactcaaaggaattgacgggggcccgcacaagcggaggaacatgtggtttaattcgatgcaacgcgaagaaccttacctactcttgacatccaaagaatcctgtagagatacgggagtgccttcgggagctttgagacaggtgctgcatggctgt		0	0	0	0	1	0	8	1	0	0	0	0	0	0	0	0	0	0	0	0	7	0	0	1	0	0	0	0	0	0	0	0	0	0	0	0	0	0	0	0	0	0
OTU_126424	ccttgctgtaaacgatgcatacttgatgtgagtggtctcaatccaactcgtgtcgtagctaacgcgttaagtatgccgcctgaggagtacactcgcaagggtgaaactcaaaagaattgacgggggcccgcacaagcagtggagcatgtggtttaattcgatgcaacgcgaagaaccttacctggacttgacatgtatttgacagtggcagaaatgtcatcttccgtaaggacagatacacaggtgctgcatggctgt	KY631192	0	0	0	0	0	0	0	0	0	0	0	0	0	0	0	0	15	0	0	0	0	0	0	0	0	0	0	0	0	0	0	0	0	0	0	0	0	0	0	0	0	0
OTU_126435	ccacgccgtaaacgatgactactaggtgtcggggagcaaagctcttcggtgccgcagcaaacgcagtaagtagtccacctggggagtacgttcgcaagaatgaaactcaaaggaattgacggggacccgcacaagcggtggagcatgtggtttaattcgaagcaacgcgaagaaccttacctggtcttgacatccctctgaccggacagtaatgtgtcctttccttcgggacagaggagacaggtggtgcatggttgt	KY631193	1	0	144	11	0	10	23	3	0	77	9	4	145	3	52	13	10	3	2	7	6	18	5	18	0	33	94	215	0	0	255	45	10	13	0	190	31	3	5	39	11	3
OTU_126441	ccatgccgtaaacgttgggcgctagatgtagggacctttccacggtttctgtgtcgtagctaacgcattaagcgccccgcctggggagtacggccgcaaggctaaaactcaaaggaattgacgggggcccgcacaagcggcggagcatgcggattaattcgatgcaacgcgaagaaccttaccaaggcttgacatacaccggaaacggccagagatggtcgcccccttgtggtcggtgtacaggtggtgcatggttgt	KY631194	0	0	0	0	0	0	0	0	0	0	0	0	0	0	0	0	0	0	0	0	0	0	0	0	0	0	0	0	0	0	0	0	0	0	0	0	1	0	0	10	0	0
OTU_126442	ccatgctgtaaacgatgattactaagcgtcgggggtcgaacctcggcactcaagctaacgcgataagtaatccgcctggggagtacgtacgcaagtatgaaactcaaaggaattgacggggacccgcacaagtggtggagcatgtggtttaattcgacgcaacgcgaggaaccttaccagcgtttgacatcctaggaacgaaaaagagatttttcggtgctccttcgggagaacctagagacaggtggtgcatggctgt	KY631195	0	0	30	0	1	1	12	2	5	35	15	0	23	3	24	0	9	0	0	16	3	13	1	177	0	12	87	23	1	0	179	16	0	1	7	53	6	8	10	35	0	1
OTU_126450	ccacgccgtaaacgatgaatactaggtgtcggggtgcaaagcagtccggtgccgcagcaaacgcaataagtattccacctggggagtacgttcgcaagaatgaaactcaaaggaattgacggggacccgcacaagcggtggagcatgtggtttaattcgaagcaacgcgaagaaccttaccaagtcttgacatctgcctgaccgttccttaaccgggactttccttcgggacaggcaagacaggtggtgcatggttgt	KY631196	2	0	52	3	1	1	2	1	0	4	3	0	5	1	4	0	3	5	3	0	4	3	2	67	2	63	43	11	2	0	29	86	1	9	9	105	24	4	2	7	4	2
OTU_126457	ccacgccgtaaacgatgagtgctaagtgttggagtcataagacttcagtgctgcagctaacgcattaagcactccgcctggggagtacggtcgcaagactgaaactcaaaggaattgacggggacccgcacaagcggtggagtatgtggtttaattcgaagcaacgcgaagaaccttaccaagtcttgacatacagtgaagatataagagattatattgtttttacctatggtaaaacactgatacaggtggtgcatggttgt	KY631197	0	1	0	0	0	12	0	0	89	106	4	1	13	0	0	4	0	0	0	2	0	2	0	0	0	82	2	0	0	0	1	0	0	0	0	1	0	0	4	0	1	1
OTU_126458	ccacgccgtaaacgatggatactagacgtaagaaggagatctttttgtgtcgtaagttaacgcgataagtatcccacctggggattacgaccgcaaggttaaaactcaaaggaattgacgggggcccgcacaagcagtggagtatgtggtttaattcgatgcaacgcgaagaaccttaccagggcttgacatatatatgaagatcttagagataagattgtttcttcggaacatatatacaggtggtgcatggttgt	KY631198	2	0	2	122	92	0	0	4	5	0	2	0	1	53	0	0	7	2	0	0	0	0	0	0	2	0	1	16	11	24	1	0	0	34	0	0	1	0	3	0	1	0
OTU_126459	ccacgccgtaaacgatgattactaggtgtaggaggtatcgactccttctgtgccgcagcaaacgcaataagtaatccacctggggagtacggccgcaaggttaaaactcaaaggaattgacgggggcccgcacaagcagtggagtatgtggattaattcgaggcaacgcgaagaaccttaccagggcttgacatctcctgacagctgtagagatacagtgtcccttcggggcaggaagacaggtggtgcatggttgt	KY631199	6	0	1	2	0	6	0	1	0	0	0	2	0	11	1	0	1	4	2	0	1	18	30	21	4	0	0	1	75	4	0	0	0	1	4	1	15	1	8	1	78	7
OTU_126480	ccacgcagtaaacgatgattactaggagtttgcgatacaatgtaagctctacagcgaaagcgttaagtaatccacctggggagtacgccggcaacggtgaaactcaaaggaattgacgggggcccgcacaagcggaggaacatgtggtttaattcgatgatacgcgaggaaccttacccgggtttgaacgtagtctgaccggagtggaaacactttttctagcaatagcagattacgaggtgctgcatggttgt	KY631200	0	0	0	0	0	0	3	0	0	0	3	0	0	0	4	2	0	0	0	0	0	1	0	0	1	0	1	0	0	1	0	0	0	0	0	0	0	1	1	0	0	1
OTU_126485	ccacgccgtaaacgatgagcactaggtgtcggcccacaaatggtcggtgccgcagttaacgcattaagtgctccgcctggggagtacgcacgcaagtgtaaaactcaaaggaattgacggggacccgcacaagcagcggagcatgtggtttaattcgaagcaacgcgaagaaccttaccagaacttgacatccctctgacatactcttaatcgagtagttcttcggacagaggagacaggtggtgcatggttgt	KY631201	0	0	1	46	0	0	1	56	1	0	0	1	2	1	0	0	0	1	2	21	16	1	7	5	0	1	2	1	50	29	1	0	0	52	18	2	89	124	2	64	1	10
OTU_126486	ccacgccctaaacgatggatactcgacatacgcgatacacagtgtgtgtctgagcgaaagcattaagtatcccacctgggaagtacgaccgcaaggttgaaactcaaaggaattggcgggggtccgcacaagcggtggagcatgtggtttaattcgatgatacgcgaggaaccttacctgggctagaatgctggttgaccgtgggtgaaagctcattttgtcgcaagacacaaccagtaaggtgctgcatggctgt	KY631202	1	0	0	0	0	0	0	0	0	0	0	0	0	0	1	1	0	1	2	0	0	0	1	0	0	4	0	0	0	0	0	0	0	0	0	0	0	0	1	0	0	0
OTU_126490	ccacgccgtaaacgatgagtgctaagtgttggagggtttccacccttcagtgctggagttaacgcaataagcactccgcctggggagtacggtcgcaagactgaaactcaaaggaattgacggggacccgcacaagcggtggagcatgtggtttaattcgaagcaacgcgaagaaccttaccaggtcttgacatctgctgcataacctagagataggcgaagttctacggaacagcaagacaggtggtgcatggttgt	KY631203	22	0	0	2	0	49	1	0	1	0	2	0	0	0	0	0	2	14	0	0	0	269	20	2	1	0	3	0	2	0	0	0	2	2	8	0	2	0	7	2	3	68
OTU_126498	ccacgccgtaaacgatgagtactaggtgtcggaggtttcaataccctcggtgccgcagttaacgcaataagtactccgcctggggactacggtcgcaagactgaaactcaaaggaattgacgggggcccgcacaagcggtggagcatgtggtttaattcgacgcaacgcgaagaaccttaccaagacttgacatcccgctgaccggttttgtaatgaaacccttccctcgggacagcggtgacaggtggtgcatggttgt	KY631204	0	0	0	2	2	0	0	1	1	0	0	0	0	2	0	0	1	1	0	0	1	20	3	0	3	0	2	1	1	1	0	0	0	1	0	1	2	0	3	0	6	19
OTU_126521	ccgaaccgtaaattatgcttgctagatgtttttgtcaatttattggcaggagtgtcgtaatctaacgagttaagcaagtcgcctgggtagtatattcgcaagaatgaaactcaaagggataggcgggggaacacacaagcagtggattatctagattaattggataataagccaagaatcttacctaggattgacatgtattgtgtctgcggtgaaagtcgcatatccgtagcaatacggagctttacacagatggtgcatggtcgt		2	1	0	5	0	5	0	4	1	0	0	1	1	3	1	0	1	0	0	0	0	5	4	0	0	0	0	0	4	6	1	0	0	0	1	2	5	3	4	0	123	0
OTU_126528	ccacgccgtaaacgatgtcgacttggaggttgtgcccttgaggcgtggcttccggagctaacgcgttaagtcgaccgcctggggagtacggccgcaaggttaaaactcaaatgaattgacgggggcccgcacaagcggtggagcatgtggtttaattcgatgcaacgcgaagaaccttacctactcttgacatccaaagaagaactcagagatgagtttgtgccttcgggagctttgagacaggtgctgcatggctgt	KY631205	1	3	11	0	7	4	0	4	2	1	15	3	5	0	3	4	0	1	9	14	0	3	3	3	2	3	1	2	3	2	5	0	2	0	0	1	0	0	0	1	1	1
OTU_126544	ccacgccgtaaacgatgattgctaggtgtaggtgggtatggacccatcggtgccgcagctaacgcaataagcaatccacctggggagtacgttcgcaagaatgaaactcaaaggaattgacggggacccgcacaagcggtggagcatgtggtttaattcgaagcaacgcgaagaaccttaccaggtcttgacatcccgacgaaaagttcgtaatggaactccctcttcggagcgtcggtgacaggtggtgcatggttgt	KY631206	2	0	0	0	0	0	0	0	0	8	2	0	12	0	16	1	0	0	2	1	1	0	1	5	1	0	3	1	0	0	0	3	0	0	2	9	0	0	0	0	0	0
OTU_126571	ccacacagtaaacgatgaatactcgctgtttgcgatatacagtaagcggccaagcgaaagcattaagtattccacctggggagtacgccggcaacggtgaaactcaaaggaattgacgggggcccgcacaagcggcggagcatgtggattaattcgatgcaacgcgaagaaccttacctgggcttgacatacactagattgggccagagatggtttgtccctttgtggttggtgtacaggtggtgcatggttgt		0	87	0	0	1	2	3	2	0	1	1	2	13	0	1	3	0	0	2	0	23	0	0	0	1	4	4	0	0	0	0	0	26	0	0	1	0	0	1	3	0	3
OTU_126576	ccacgccgtaaacgatgaatactaagtgtctgcatccgaaggatgtaggtgctgccgcaaacgcagtaagtattccacctggggagtacgttcgcaagaatgaaactcaaaggaattgacggggacccgcacaagcggtggagcatgtggtttaattcgaagcaacgcgaagaaccttaccaggtcttgacatgccgacgaccggttcgtaatggaacctttccttcgggacgtcggacacaggtggtgcatggttgt	KY631207	0	0	22	0	0	0	5	1	0	0	0	0	5	2	25	2	0	0	0	0	0	7	0	1	0	1	8	3	0	0	7	2	0	2	0	11	1	0	0	0	0	0
OTU_126587	ccacgccgtaaacgatgggtactaggtgttggttcatcaagaatcggtgccgcagctaacgcattaagtaccccgcctggggagtacggtcgcaagactgaaactcaaaggaattgacgggggcccgcacaagcggtggagcatgtggtttaattcgacgcaacgcgaagaaccttaccaagacttgacatcccgttggccggatatgtaatgtatccttttcttcggaacaacggtgacaggtggtgcatggttgt	KY631208	0	0	0	2	0	0	0	0	0	0	0	0	0	13	0	0	0	0	0	0	0	0	0	2	2	0	0	1	0	0	0	0	0	3	0	0	7	4	0	4	0	1
OTU_126593	ccgcgctgtaaacgatgatggctaaccgtgggcgatacacagtccgtggccaagcgaaagcgataagccatccacctggggagtacggccgcaaggctgaaactcaaaggaattgacgggggcccgcacaagcggaggaacatgtggtttaattcgatgatacgcgaggaaccttacccgggctcgaacggccaatgaattgggtagagatatccaagtcttcggacattggtcgaggtgctgcatggttgt		1	0	14	0	0	0	0	0	0	5	4	0	0	1	44	0	0	3	0	0	1	0	0	0	0	0	9	5	0	0	6	0	0	0	1	10	0	0	3	0	0	0
OTU_126627	ccatgccgtaaacgttgggcactaggtgtggggtctgtttccacggattctgcgccgtagctaacgcattaagtgccccgcctggggagtacggccgcaaggctaaaactcaaagaaattgacgggggcccgcacaagcggcggagcatgcggattaattcgatgcaacgcgaagaaccttaccaaggcttgacatacactgggatactgcagagatgtggtagtcttcggactggtgtacaggtggtgcatggttgt	KY631209	0	2	0	1	0	0	3	1	4	0	3	0	0	1	0	2	0	0	0	1	2	0	0	0	1	28	2	0	0	0	1	4	6	0	0	0	0	1	0	0	0	2
OTU_126644	ccacgccgtaaacgatgaatgctaagtgttgggggaactcagtgctgcagttaacgcaataagcattccgcctgtggagtatgcacgcaagtgtgaaacataaaggaattgacgggggcccgcacaagcggtggagtatgtggtttaattcgacgcaacgcgaagaaccttaccaggccttgacatcccttgcaaagctatagagatatagtagaggttatcaaggagacaggtggtgcatggttgt	KY631210	0	0	0	0	0	0	0	0	4	0	0	1	0	0	1	0	0	0	0	1	4	0	0	0	2	3	1	2	0	0	0	0	0	0	0	0	0	0	0	0	1	2
OTU_126669	ccacgccgtaaacgatgaatgctaggtgttggagggcaaagcccttcggtgccgccgcaaacgcaataagcattccacctggggagtacgttcgcaagaatgaaactcaaaggaattgacggggacccgcacaagcggtggagcatgtggtttaattcgaagcaacgcgaagaaccttaccaagtcttgacatcggaatgaccgggaagtaatgttcccttctcttcggagcattccagacaggtggtgcatggttgt	KY631211	1	0	0	1	0	0	0	0	0	3	0	0	0	1	0	0	1	0	0	0	0	0	0	25	0	0	9	4	1	0	3	2	0	0	0	1	0	0	0	0	1	0
OTU_126719	ccacgccgtaaacgatgactactaggtgtcgggtgtcagagacattcggtgccgcagcaaacgcagtaagtagtccacctggggagtacgttcgcaagaatgaaactcaaaggaattgacggggacccgcacaagcggtggagcatgtggtttaattcgaagcaacgcgaagaaccttacctggtcttgacatccctctgaccggatagtaatgtatcctttccttcgggacaggggagacaggtggtgcatggttgt	KY631212	0	0	0	1	0	0	0	0	0	21	0	0	11	0	8	0	0	0	0	0	1	6	2	0	0	0	0	0	0	0	0	6	0	0	0	0	0	1	0	0	0	0
OTU_126725	ccacgccgtaaacgatgaatgctaggtattgggggtcaaacctcggtgccgcagttaacacattaagcattccgcctggggagtacgcgcgcaagcgtgaaactcaaaggaattgacggggacccgcacaagcagcggagcatgtggtttaattcgaagcaacgcgaagaaccttaccaggacttgacatactagtgccaggtatagagatatacccttatcttagatacactaatacaggtggtgcatggttgt	KY631213	1	0	0	0	1	0	0	0	0	0	0	0	1	7	0	0	0	2	0	0	0	0	1	0	11	0	2	0	13	5	0	0	0	0	1	0	0	0	0	2	2	0
OTU_126757	ctatgctgtaaacggtgggcgctaggtgtggggaccttccacggtttctgtgccgtagctaacgctttaagcgccccgcctggggagtacggccgcaaggctaaaactcaaaggaattgacggggacccgcacaagcggtggagcatgtggtttaattcgacgcaacgcgaggaaccttaccagcgtttgacatcctagaaactgggcagagatgcgcaggtgctctttcgggagaatctagtgacaggtggtgcatggctgt		0	0	0	0	0	0	3	0	1	3	4	0	0	0	0	0	0	0	0	0	21	0	0	1	0	12	0	0	0	0	0	0	14	1	0	0	0	0	0	0	0	0
OTU_126796	ccacgctgtaaacgatgattactcggagtatgcgatatatggtatgctctcaagcgaaagcgttaagtaatccacctggggagtacgtcggcaacgatgaaactcaaaggaattgacgggggcccgcacaagcggaggaacatgtggtttaattcgatgatacgcgaggaaccttacccgggattgaaatgtatatggaggtattggaaacagtactgtttttcgtaagaagacatatatgtaggtgctgcatggttgt	KY631214	0	0	0	30	0	0	0	0	0	0	0	0	0	0	0	0	0	0	0	1	0	0	1	0	0	0	0	1	0	3	0	0	0	7	0	0	1	1	1	0	3	0
OTU_126833	ccacaccgtaaactatgtacactaggtgttggtacggatgtatcagtgccgaagcaaacgtgataagtgtaccgcctggggagtatgccggcaacggtgaaactcaaaggaattgacgggggcccacacaagcggtggagcatgtggtttaattcgagggtacgcgaggaaccttacctgggtttgacatcaaaagcgatagtatagagatatattagcgtgtttacacggtttttgacaggtgctgcatggctgt	KY631215	1	0	0	1	0	7	0	0	1	0	0	0	0	5	1	0	5	21	0	0	0	4	1	0	0	0	0	0	1	0	0	0	0	0	0	0	0	0	2	0	0	3
OTU_126844	ccacgccctaaacgatgaatgctagttgttgccctgcttgtcagggcagtaatgcagctaacgcattaagcattccgcctggggagtacggtcgcaagattaaaactcaaaggaatagacggggacccgcacaagcggtggagcatgtggtttaattcgatgatacgcgaggaaccttacccgggcttgaaatgtagatgacggcaggtgaaagcttgctttccttcgggacatctatgtaggtgctgcatggttgt		0	0	0	0	0	0	1	0	0	0	9	2	1	0	0	4	0	0	0	0	0	0	0	2	0	0	0	0	0	0	1	1	0	0	0	0	0	0	0	0	0	0
OTU_126876	ccacgccgtaaacgatgagtgctaggtgtcgggagtcaaatctcggtgccgcagttaacgcaataagcactccgcctggggagtacgtacgcaagtatgaaactcaaaggaattgacggggacccgcacaagcagcggagcatgtggtttaattcgatgcaacgcgaaaaaccttaccagggcttgacatatcacggaaagaactagagatagaacccctcttcggagccgtgatacaggtggtgcatggttgt	KY631216	0	0	0	8	0	0	0	0	0	0	0	1	0	0	0	0	0	0	0	0	0	0	0	0	7	0	0	1	4	2	0	0	0	2	1	0	0	1	0	0	2	0
OTU_126896	ccacgctgtaaacgatgagtgctaggtgtcggcaagagtcggtgccgcagttaacacattaagcactccgcctggggagtacgtgcgcaagcatgaaactcaaaggaattgacgggggcccgcacaagcggcggagcatgcggattaattcgatgcaacgcgaagaaccttaccaaggtttgatatgcactggtttggtctagagataggttttccttttttgggctggtgtaaaggtggtgcatggttgt		0	0	2	0	1	0	0	0	0	0	0	18	0	0	0	0	0	0	0	1	0	0	0	0	0	0	0	0	1	0	0	0	0	0	0	0	0	0	0	0	0	0
OTU_126931	ccatgccgtaaacgatgagtgctaggtgtcgggagtcaaatctcggtgccggcgtcaacgcaataagcactccgcctggggagtacgtgcccacgcatgaaactcaaaggaattgacggggacccgcacaagcagcggagcatgtggtttaattcgaagcaacgcgaagaaccttaccagggcttgacataaacttgaccggtatagagatatacccttttcttcggaaacaggtttacaggtggtgcatggttgt	KY631217	0	0	0	0	0	2	0	0	0	0	0	0	0	0	0	0	0	6	0	0	0	3	2	0	0	0	0	0	0	0	0	0	0	0	7	0	0	0	3	0	0	0
OTU_126953	ctatgctgtaaacggtgggcgctaggtgtggggaccttccacggtttctgtgccgtagctaacgctttaagcgccccgcctggggagtacggccgcaaggctaaaactcaaaggaattgacgggggcccgcacaagcggaggaacatgtggtttaattcgatgatacgcgaggaaccttacccgggcttaaattgcagatgccgattgttgaaagacgattttccttttaggacatctgtgaaggtgctgcatggttgt		0	0	0	0	0	0	0	0	0	0	1	0	0	1	0	3	0	0	0	0	10	0	0	0	0	0	0	0	0	0	0	0	16	0	0	0	0	0	0	0	0	0
OTU_127018	ccatgctgtaaacgttgtctactagccgttgggggacatgattccttagtggcgcagctaacgcgataagtagaccgcctggggagtacggtcgcaagactaaaactcaaatgaattgacgggggcccgcacaagcggtggagcatgtggtttaattcgatgatacgcgaggaaccttacccgggattgaaatgtatatgctgacaggtagaaatacttgttgttcccttcggggacatatatgtaggtgctgcatggttgt		0	0	0	0	0	0	0	0	0	0	0	0	0	0	0	0	0	2	0	0	0	0	2	1	0	0	0	0	0	0	0	0	0	0	20	0	0	0	6	1	0	5
OTU_127020	ccacaccgtaaacgatgagtgctaactgttgggttttaactcagtggttgagctaacgcattaagcactccgcctggggactacggtcgcaagactaaaacttaaaggaattgacggggacccgcacaagcggtggattatgttgtttaattcgaaggtacgcgaagaaccttaccaacccttgacatgtctcacgcgacttccagagatggttgtcttcagttcggctggtgggaacacagatgttgcatggccgt		4	0	0	1	0	0	0	0	0	0	0	0	0	0	0	0	0	9	0	0	0	0	0	0	0	0	0	0	0	0	0	0	0	0	3	1	2	0	0	0	0	0
OTU_127021	ccacactgtaaacgatgaatgctaggtgtagggggtatcgaccccttctgtgccgtagtaaacacaataagcattccgcctggggagtacggtcgcaagattaaaactcaaaggaattgacgggggcccgcacaagcagcggagcatgtggtttaattcgaagcaacgcgaagaaccttaccaggtcttgacatccattaaaagccgcagagatgcggtgtgagcatgctcgtaatgagacaggtggtgcatggttgt	KY631218	0	0	0	2	0	1	0	2	0	0	0	0	0	0	0	0	0	4	0	0	0	6	2	0	0	0	1	0	1	0	0	0	0	0	0	0	6	0	1	0	0	6
OTU_127023	ccacgccctaaacgatggatgctagttgttgggaggcttgtccttccagtaatgcagctaacgcattaagcatcccgcctggggagtacggtcgcaagattaaaactcaaaggaatagacggggacccgcacaagcggtggagcatgtggtttaattcgaagatacgcgaagaaccttacctaggcttgacattgatagaatctactagagatagtggagtgcccttcggggagcttgaaaacaggtgctgcacggctgt	KY631219	1	0	0	0	0	0	0	0	0	1	1	0	1	0	1	2	3	0	1	0	0	0	2	0	0	0	0	2	1	0	0	0	1	0	0	0	0	0	0	0	0	1
OTU_127058	ccacgccgtaaacgatgagtgctaggtgtcgggagtcaaatctcggtgccgcagttaacgcaataagcactccgcctggggagtacgtacgcaagtatgaaactcaaaggaattgacggggacccgcacaagcagcggagcatgtggtttaattcgaagcaacgcgaagaaccttaccggggcttgacatggcagagaagatggtagagatatcgtcgtcctcttcggaggctctgttacaggtggtgcatggttgt	KY631220	1	0	0	19	0	0	0	14	0	0	0	0	1	6	0	0	0	0	0	0	0	0	0	0	13	0	0	0	5	3	0	1	0	0	0	0	0	8	0	0	1	0
OTU_127059	ccacgccgtaaacgatgagtgttaggtgcctggtaaaaactgggtaccgcagctaacgcattaaacactccgcctggggagtacgcacgcaagtgtgaaactcaaaggaattgacggggacccgcacaagcagcggagcatgtggtttaattcgaagcaacgcgaagaaccttaccggggcttgacatatatctgaccctcttagagataagagttttcttcggaacagatatacaggtggtgcatggttgt	KY631221	0	1	0	0	0	0	0	0	1	0	0	1	0	2	0	0	1	1	0	0	0	0	0	0	0	0	0	0	0	0	0	0	0	0	2	0	0	0	1	0	0	0
OTU_127086	ccacgccgtaaacgatgagtgccagatgtcgggggtcaaacctcggtatcgccgttaacacaataagcactccgcctggggagtacgcacgcaagtgtgaaactcaaaggaattgacggggacccgcacaagcagcggagcatgtggtttaattcgatgcaacgcgaaaaaccttaccagggcttgacatatcacggaaagaactagagatagaacccctcttcggagccgtgatacaggtggtgcatggttgt	KY631222	0	0	0	2	0	0	0	2	0	0	0	0	0	0	0	0	0	0	0	0	0	0	0	0	2	0	0	0	0	1	0	0	0	0	0	0	0	7	0	0	0	2
OTU_127090	ccacgccgtaaacgatgagtgttaggtgcctggtaaaaactgggtgccgcagctaacgcattaaacactccgcctggggagtacgcacgcaagtgtgaaactcaaaggaattgacggggacccgcacaagcagcggagcatgtggtttaattcgtggctacgcgaagaaccttaccagggcttgacatatacatgatagaacctagagataggggaaaggatggaacttgttccatacatgtatacaggtggtgcatggttgt		0	1	1	1	2	0	0	4	0	0	0	3	2	5	0	0	0	1	0	0	0	0	0	0	3	0	0	0	5	4	0	0	0	6	0	0	4	1	1	6	2	0
OTU_127131	ccacgccgtaaacgatgtctactagtcgttgggtcccttgaggacttagtgacgcagctaacgcaataagtagaccgcctggggagtacggccgcaaggttaaaactcaaatgaattgacgggggcccgcacaagcggtggagcatgtggtttaattcgatgcaacgcgaagaaccttacctggccttgacataccaagagtttgctagagatagcgaagtgccttcgggaacttggatacaggtgctgcatggctgt	KY631223	0	0	0	0	0	1	1	2	0	0	2	0	0	0	0	2	0	0	1	0	0	2	0	0	0	0	0	0	0	0	0	0	2	0	0	0	0	0	0	0	0	0
OTU_127137	ccacgctgtaaactatgattactcagagtatgcgatataatgtatgctctcaagcgaaagcattaagtaatccacctggggagtacgtcggcaacgatgaaactcaaaggaattgacgggggcccgcacaagcggaggaacatgtggtttaattcgatgatacgcgaggaaccttacccgggcttgaattgcagaggaacaatccagagatggtgcggcccttcggggtctctgtgaaggtgctgcatggttgt		0	0	0	0	0	0	1	24	1	0	0	0	0	0	0	0	0	0	0	0	0	0	2	0	0	0	0	0	1	0	0	0	0	0	0	0	1	0	0	0	0	0
OTU_127185	ccacactgtaaacgatgattgctaggtgtaggaggtaataatccttctgtgccggagttaacgcaataagcaatccacctggggagtacggtcgcaagactgaaactcaaaggaattgacgggggcccgcacaagcagtggattatgtggtttaattcgaagcaacgcgaagaaccttaccaggacttgacatactagtgccaggtatagagatatacccttatcttagatacactaatacaggtggtgcatggttgt	KY631224	0	0	0	7	0	0	0	2	0	0	0	0	0	0	0	0	0	0	0	0	0	0	0	1	3	0	0	1	6	0	0	0	0	0	0	0	0	2	0	0	2	0
OTU_127223	ccgcgctgtaaacgttgtatgctggacattggtgatatactgtcagtgtctgagggaaaccattaagcataccacctggggagtacgccggcaacggtgaaactcaaaggaattgacgggggcccgcacaagcggaggaacatgtggtttaattcgatgatacgcgaggaaccttacccgggattgaaatgtaggagttagatgatgagagtcattgtcccttcggggctcctatgtaggtgctgcatggttgt	KY631225	0	0	0	0	0	0	0	16	0	0	0	0	0	0	0	0	0	0	0	3	0	0	6	3	0	0	0	0	0	0	0	0	0	1	0	0	1	0	0	0	0	0
OTU_127273	cccagccgtaaacgatggacgctaggtgtggggggacgatccccccgtgccgcagccaacgcattaagcgtcccgcctggggagtacggccgcaaggctaaaactcaaaggaattgacgggggcccgcacaagcggcggagcatgtggattaattcgatgcaacgcgaagaaccttacctgggcttgacatacactagattgggccagagatggtttgtccctttgtggttggtgtacaggtggtgcatggttgt		0	0	2	0	0	0	3	0	0	0	0	1	4	0	0	0	0	0	0	0	2	0	0	0	0	2	1	0	0	0	0	15	0	1	0	8	1	0	0	0	0	0
OTU_127281	ccacgcagtaaacgatgattactagttgtttgcgatacacagtaagcgactgagcgaaagcattaagtaatccacctggggagtacgttcgcaagaatgaaactcaaaggaattgacgggggcccgcacaagcggaggaacatgtggtttaattcgatgatacgcgaggaaccttacccgggattgaaatgtatatgctgacaggtagaaatacttgttgttcccttcggggacatatatgtaggtgctgcatggttgt	KY631226	0	0	0	0	0	0	0	0	0	0	0	0	0	0	0	0	0	0	0	0	0	0	0	0	1	0	0	0	0	0	0	0	0	0	7	0	4	4	1	1	10	1
OTU_127323	ccactactgtaaacgatgataactcgctgtcggcgataaaatgtcggtggccaagcgaaagcgataagttatccacctggggagtacgaccgcaaggttgaaactcaaaggaattgacgggggcccgcacaagcggaggaacatgtggtttaattcgatgatacgcgaggaaccttacccgggattgaaatgtatatgcaggtactggaaacagtgctgtttttcgtaagaagacatatatgtaggtgctgcatggttgt	KY631227	0	0	0	1	0	0	0	10	0	0	0	0	0	0	0	0	0	0	0	0	0	0	0	0	0	0	0	0	0	0	0	0	0	0	1	0	5	0	0	0	0	0
OTU_127332	ccatgctgtaaacgttgtctactagccgttgggggacatgattccttagtggcgcagctaacgcgataagtaatccgcctggggagtacgtacgcaagtatgaaactcaaaggaattgacggggacccgcacaagcggtggagcatgtggtttaattcgacgcaacgcgaggaaccttaccagcgtttgacatcccaagaagttaacagagatgttttcgtgcctcttcggaggaacttggtgacaggtggtgcatggctgt		0	0	0	0	0	0	0	0	0	0	0	0	0	0	0	0	3	0	0	0	0	1	0	0	0	0	0	0	0	0	0	0	0	0	1	0	0	0	5	0	0	0
OTU_127339	ccacgcagtaaacgatgaatactagttttttgcgatatactgtaagagactaagcgaaagcgataagtattccacctggggagtacgccggcaacggtgaaactcaaaggaattgacgggggcccgcacaagcggcggagcatgcggattaattcgatgcaacgcgaagaaccttaccaaggcttgacatacactgcgatggttccagagatgggccagccttcggggtggtgtacaggtggtgcatggttgt		0	0	0	2	0	0	0	1	0	0	0	0	0	0	0	0	0	0	0	0	1	0	0	0	3	0	0	0	0	3	0	0	0	1	0	0	0	2	0	0	0	0
OTU_127362	ccacgccgtaaacgatgagtgctaggtgtcgggagtcaaatctcggtgccgcagttaacgcaataagcactccgcctggggagtacgtacgcaagtatgaaactcaaaggaattgacgggggcccgcacaagcggaggaacatgtggtttaattcgatgatacgcgaggaaccttacctgggattgaaatgtataggccggcttttggaaacaagagtcattcacttcggtgacttatatgtaggtgctgcatggttgt		0	0	0	0	0	0	0	0	0	0	0	0	0	7	0	0	0	2	1	0	0	0	4	2	3	0	0	0	0	2	0	0	0	1	0	0	1	0	3	0	5	0
OTU_127363	ccacgccgtaaacgatgagtgctaggtgttaggccctttccggggcttagtgccggagctaacgcattaagcactccgcctggggagtacgaccgcaaggttgaaactcaaaggaattgacgggggcccgcacaagcggcggagcatgtggattaattcgatgcaacgcgaagaaccttacctgggcttgacatacactagattgggccagagatggtttgtccctttgtggttggtgtacaggtggtgcatggttgt		0	0	0	0	0	0	0	0	2	0	2	1	15	0	0	18	0	0	1	0	0	0	0	1	0	0	0	0	1	0	0	0	0	1	1	1	1	0	0	0	0	1
OTU_127432	ccacgccgtaaacgatgagtgctaggtgtcgggagtcaaatctcggtgccgcagttaacgcaataagcactccgcctggggagtacgtacgcaagtatgaaactcaaaggaattgacgggggcccgcacaagcagtggagtatgtggtttaattcgaggcaacgcgaagaaccttaccagggcttgacatcctctgaccgcctaagagattaggtttcccttcggggcagagagacaggtggtgcatggttgt	KY631228	0	0	0	2	0	0	0	0	0	0	0	0	0	5	0	0	0	2	0	0	0	0	0	0	5	0	0	0	2	0	0	0	0	0	0	0	0	0	0	0	8	0
OTU_127463	ccacgctgtaaacgctgtcgatttggggattgggcttaatgcttggtgcccgtagctaacgtgataaatcgaccgcctggggagtacggccgcaaggttaaaactcaaatgaattgacgggggcccgcacaagcggtggagcatgtggtttaattcgacgcaacgcgaagaaccttaccaagtcttgacatattttagaagttattagagataataacctatgacttcggtcaactaaaatacaggtggtgcatggttgt		0	2	1	0	1	0	4	0	0	0	1	4	0	0	0	2	0	0	1	0	0	0	0	0	0	3	0	0	0	0	0	8	0	0	0	0	0	0	0	0	0	0
OTU_127464	ccacgggatccgtgccgtagctaacgcattaagcgccccgcctggggagtacggccgcaaggctaaaactcaaaggaattgacgggggcccgcacaagcggcggagcatgtggattaattcgatgcaacgcgaagaaccttacctgggcttgacatatacgggatcgctgcagagatgtggtttcccttgtggctcgtatacaggtggtgcatggttgt	KY631229	2	0	0	2	1	0	0	0	0	0	0	0	0	0	0	0	0	1	0	0	0	0	1	0	1	0	0	0	0	0	1	0	0	0	0	0	0	0	0	1	0	0
OTU_127484	ccacgcagtaaacgatgaatactagttttttgcgatatactgtaagagactaagcgaaagcgataagtattccacctggggagtacgccggcaacggtgaaactcaaaggaattgacgggggcccgcacaagcggaggaacatgtggtttaattcgaagcaacgcgaagaaccttaccaggacttgacatactagtgccaggtatagagatatacccttatcttagatacactaatacaggtggtgcatggttgt		0	0	0	7	0	0	0	1	0	0	0	1	0	2	0	0	0	0	0	0	0	0	0	0	2	0	0	0	0	0	0	0	0	0	0	0	1	0	0	0	1	1
OTU_127492	ccacgccctaaacgatgtatactagttgttgctttgctagtcaaggcagtaatgcacctaacggattaagtataccgcctggggagtacggtcgcaagattaaaactcaaaggaatagacggggacccgcacaagcggtggagcatgtggtttaattcgaagatacgcgaagaaccttacccggacttgatatctaacaaatcttttagagataagagagtgtctgcttgcagaaatgttaagacaggtgctgcacggctgt	KY631230	2	0	0	0	0	2	0	0	1	0	0	0	0	0	0	0	2	0	0	0	0	0	0	0	0	0	0	0	0	0	0	0	0	0	0	0	0	0	0	0	0	4
OTU_127553	ccacgctgtaaactatgattactcagagtatgcgatataatgtatgctctcaagcgaaagcattaagtaatccacctggggagtacgtcggcaacgatgaaactcaaaggaattgacggggacccgcacaagcagcggagcatgtggtttaattcgtggctacgcgaagaaccttaccagggcttgacatatacatgatagaacctagagataggggaaaggatggaacttgttccatacatgtatacaggtggtgcatggttgt		0	0	1	8	0	0	0	13	0	0	0	0	0	2	0	0	0	1	1	0	0	0	0	0	0	0	0	0	2	1	0	0	0	2	1	0	1	0	0	1	4	0
OTU_127565	cccggccgtaaacgatggacgctaggtgtggggggatgctccctccgtgccgcagccaacgcattaagcgtcccgcctggggagtacggccgcaaggctaaaactcaaaggaattgacgggggcccgcacaagcagcggagcatgtggcttaattcgaagcaacgcgaagaaccttaccaagtcttgacatccccctgaccggtgagtaacgtcacctttcctacgggacaggggagacaggtggtgcatggttgt		0	0	0	0	0	0	0	0	0	0	0	0	0	0	0	0	0	0	0	0	0	0	0	24	0	0	0	0	0	0	0	0	0	0	0	0	0	0	0	0	0	0
OTU_127578	ccacgcagtaaacgatgataactgggcgtatgcgatatacagtatgctcctaagcgaaagcgttaagttatccacctggggagtacgccggcaacggtgaaactcaaaggaattgacgggggcccgcacaagcggaggaacatgtggtttaattcgaagcaacgcgaagaaccttaccaggacttgacatactagtgccaggtatagagatatacccttatcttagatacactaatacaggtggtgcatggttgt		0	0	0	2	0	0	0	0	0	0	0	0	1	0	0	0	0	4	0	0	0	0	0	3	6	0	0	0	0	0	0	0	1	0	0	0	1	0	0	0	0	1
OTU_127660	ccacgctgtaaacgctgtcgatttggggattgggcttagagcttggtgcccgtagctaacgtgataaatcgaccgcctggggagtacggccgcaaggttaaaactcaaatgaattgacgggggcccgcacaagcggtggagcatgtggtttaattcgatgcaacgcgaagaaccttacctggtcttgacatccacggaagactgcagagatgcggttgtgccttcgggaaccgtgagacaggtgctgcatggctgt		3	0	0	0	0	1	3	0	0	0	0	0	0	0	5	1	0	0	0	0	0	0	0	0	0	0	0	0	0	0	0	0	0	0	0	0	0	0	1	0	0	0
OTU_127675	ccatgctgtaaacgttgggcactaggtgtggggccgcttggttctgcgccgtagctaacgcattaagtgtcccgcctggggagtacggccgcaaggctaaaactcaaaggaattgacggggacccgcacaagcggcggagcatgcggattaattcgatgcaacgcgaagaaccttacctgggcttgacatgcactggatcgggctagagatagtctttccctttgtggctggtgtacaggtggtgcatggttgt		0	0	0	0	0	0	0	0	0	1	0	0	0	12	0	0	0	0	0	0	0	0	0	0	0	0	0	0	0	7	0	0	0	0	0	0	1	0	0	6	0	8
OTU_127697	ccacgccctaaacgatgagtgctaggtgtcgggagtcaaatctcggtgccgccgttaacacagtaagcactccgcctggggagtacgcacgcaagtgtgaaactcaaaggaattgacgggggcccgcacaagcggcggagcatgtggattaattcgatgcaacgcgaagaaccttacctgggcttgacatatacgggatcgctgcagagatgtggtttcccttgtggctcgtatacaggtggtgcatggttgt		0	0	0	2	0	0	0	0	0	0	0	0	0	3	0	0	0	0	0	0	0	0	3	0	1	0	0	3	0	0	0	0	0	0	0	0	0	0	0	3	0	0
OTU_127703	ccacgccctaaacgatgggcactaggtgtgggcggtattaatcccgcctgtgccgtagctaacgcattaagtgccccgcctggggagtacggtcgcaaggctgaaactcaaaggaattgacggggacccgcacaagcggtggagcatgtggttcaattcgacgcaacgcgaaaaaccttacctgggcttgacatgtcggtggtaggaaaccgaaaggggcccgaccccgcaaggggagccgacacaggtgctgcatggctgt		0	0	0	0	0	0	0	0	0	0	0	0	0	0	0	0	0	0	0	0	0	8	0	0	0	0	0	0	0	0	0	0	0	0	0	0	0	0	0	0	0	2
OTU_127722	ccacgccgtaaacgatgactactaggtgtcggggagcaaagctcttcggtgccgcagcaaacgcagtaagtagtccacctggggagtacgttcgcaagaatgaaactcaaaggaattgacggggacccgcacaagcggtggagcatgtggtttaattcgaagcaacgcgaagaaccttaccagggcttgacatgaccgtgaagccggggagacccggtggccgagaggagcggtcacaggtggtgcatggctgt		0	0	1	0	0	0	0	0	0	0	0	0	0	0	1	0	0	0	0	0	1	1	0	18	0	1	2	0	0	0	0	2	0	0	1	7	0	0	0	0	0	0
OTU_127810	ccatgctgtaaacgatgattactaagcgtcgggggtcgaacctcggcactcaagctaacgcgataagtaatccgcctggggagtacgtacgcaagtatgaaactcaaaggaattgacgggggcccgcacaagcagcggagcatgtggcttaattcgaagcaacgcgaagaaccttaccagcgcttgacatgaccgtgaagccggggagacccggtggccgagaggagcggtcacaggtggtgcatggctgt		0	0	0	0	0	0	0	0	0	0	0	0	0	0	0	0	0	0	0	0	0	0	0	17	0	0	1	0	0	0	0	2	0	0	0	3	0	0	0	0	0	0
OTU_127812	ccgcacggtaaacgatggacacccgctgtcggcgatacactgtcggcggccaagcgaaagcgttaagtgtcccacctggggagtacgccggcaacggtgaaactcaaaggaattgacgggggcccgcacaagcggaggaacatgtggtttaattcgatgatacgcgaggaaccttacccgggctcgaacggcagcggaatgactcagagatgtgtcagtcttcggaccgctgtcgaggtgctgcatggttgt	KY631231	0	0	0	0	0	0	0	0	0	0	0	0	0	0	3	0	0	0	0	0	0	0	0	0	0	0	4	0	0	0	3	0	0	0	0	0	0	0	0	0	0	0
OTU_127813	cctagccgtaaacgatggacactaggtgtggggacatgtatgtttccgtgccgcagctaacgcattaagtgtcccgcctggggagtacggtcgcaagactaaaactcaaaggaattgacgggggcccgcacaagcggcggagcatgtggattaattcgatgcaacgcgaagaaccttacctgggcttgacatgcactggatcgggctagagatagtctttccctttgtggctggtgtacaggtggtgcatggttgt		0	0	0	0	0	0	0	0	0	0	0	0	0	6	0	0	0	0	0	0	0	2	0	0	0	0	0	0	0	8	0	0	0	0	0	0	0	0	0	0	0	0
OTU_127837	ccacgccctaaacgatgaatgctagttgttgccctgcttgtcagggcagtaatgcagctaacgcattaagcattccgcctggggagtacggtcgcaagattaaaactcaaaggaatagacggggacccgcacaagcggtggagcatgtggtttaattcgaagcaacgcgaagaaccttacctggtcttgacatccctctgaccggacagtaatgtgtcctttccttcgggacagaggtgacaggtggtgcatggttgt		0	0	0	0	0	0	0	0	0	0	0	0	1	1	0	0	0	0	0	0	0	0	0	0	0	1	0	0	0	0	5	4	0	0	0	1	0	0	0	0	0	0
OTU_127901	ccacgccgtaaacgatgattactcgtagtatgcgatatattgtatgctactaagggaaaccgataagtaatccacctggggagtacgccggcaacggtgaaactcaaaggaattgacgggggcccgcacaagcggaggaacatgtggtttaattcgatgatacgcgaggaaccttacccgggttagaacgttttagggattaagcagagatgtttaagcttttcggagcctaaagcgaggtgctgcatggttgt		0	0	0	0	0	0	1	10	0	0	0	0	0	0	0	0	0	0	0	0	0	0	1	2	0	0	0	0	0	0	0	0	0	0	0	0	0	0	0	0	0	0
OTU_127973	ccatgccgtaaacggtgggcgctaggtgtgggtttccttccacgggatccgtgccgtagctaacgcattaagcgccccgcctggggagtacggccgcaaggctaaaactcaaaggaattgacgggggcccgcacaagcggcggagcatgtggattaattcgatgcaacgcgaagaaccttacctactcttgacatccaaagaagaactcagagatgagtttgtgccttcgggagctttgagacaggtgctgcatggctgt		0	0	1	0	4	0	0	0	0	0	0	0	0	1	0	0	0	0	0	0	1	4	0	1	3	0	0	0	0	1	2	0	0	0	0	0	0	0	0	0	0	0
OTU_127999	ccacacagtaaacgatgaatactcgctgtttgcgatatacagtaagcggccaagcgaaagcgttaagtattccacctggggagtacgccggcaacggtgaaactcaaaggaattgacgggggcccgcacaagcggtggagcatgtggtttaattcgatgcaacgcgaagaaccttacctactcttgacatccaaagaagaactcagagatgagtttgtgccttcgggagctttgagacaggtgctgcatggctgt		1	4	0	0	0	0	1	0	2	0	1	0	0	0	0	0	0	0	0	1	3	0	0	2	0	0	0	0	0	0	0	0	0	0	0	0	0	0	0	0	0	0
OTU_128010	ccacgcagtaaacgatgataactgggcgtatgcgatatacagtatgctcctaagcgaaagcgttaagttatccacctggggagtacgccggcaacggtgaaactcaaaggaattgacgggggcccgcacaagcggaggaacatgtggtttaattcgaagcaacgcgaagaaccttaccaaggcttgacatatagttgagtcattgagaaaccaatgagtccctcgggacagctatacaggtggtgcatggttgt		0	0	0	0	0	0	1	0	6	0	0	0	0	0	0	1	0	0	0	2	2	0	0	0	0	0	0	0	0	0	0	0	1	0	0	0	0	0	0	0	0	0
OTU_128015	ccacgcagtaaacgatgattactgggcgtatgcgatatacagtatgctcctgagcgaaagcgttaagtaatccacctggggagtacgccggcaacggtgaaactcaaaggaattgacggggacccgcacaagtagcggagcatgtggtttaattcgaagcaacgcgaagaaccttaccaaggcttgacatatagttgagtcattgagaaaccaatgagtccctcgggacagctatacaggtggtgcatggttgt		0	1	0	0	0	0	0	0	4	0	0	0	0	0	0	0	0	0	0	0	3	0	0	0	0	0	0	0	0	0	0	0	2	0	0	0	0	0	0	0	0	0
OTU_128041	ccacgccctaaacgatgtcaattagctgttggggtacatgatgccttagtagcgtagctaacgcgtgaaattgaccgcctggggagtacggtcgcaagattaaaactcaaaggaattgacggggacccgcacaagcggtggatgatgtggtttaattcgatgcaacgcgaagaaccttacctggccttgacataccaagagtttgctagagatagcgaagtgccttcgggaacttggatacaggtgctgcatggctgt		0	0	0	0	0	0	0	0	0	0	2	0	1	0	1	0	1	0	0	0	1	1	0	0	0	0	1	0	0	0	0	0	0	0	0	1	0	0	0	0	0	2
OTU_128060	ccacgccgtaaacgatgaatgctaggtgttgggggtcaaacctcggtgccgaagttaacacattaagcattccgcctggggagtacggtggcaacactgaaactcaaaggaattgacggggacccgcacaagtagcggagcatgtggtttaattcgacgcaacgcgaagaaccttaccaagtcttgacatatttcggagaatattagagataatattttatgacttcggtcaactgaaatacaggtggtgcatggttgt		0	1	0	0	0	0	0	0	2	0	0	0	0	0	0	3	0	0	0	0	0	0	1	2	0	0	0	0	0	0	0	0	0	0	0	0	0	0	0	1	0	0
OTU_128097	ccacgccgtaaacgatgattactaggtgttgggggtcaaacctcagcgcccaagctaacgcgataagtaatccacctggggagtacgccggcaacggtgaaactcaaaggaattgacgggggcccgcacaagcggaggaacatgtggtttaattcgatgatacgcgaggaaccttacccgggattgaaatgtagatgccgacagatgaaagtttgttttccttcgggacatctatgtaggtgctgcatggttgt	KY631232	0	0	0	0	0	0	1	0	5	0	2	0	0	0	0	1	0	1	0	1	2	0	0	0	0	0	0	0	0	0	0	0	0	0	0	0	0	0	0	0	0	0
OTU_128152	ccacgccgtaatcgaccgcctggggagtacggccgcaaggttaaaactcaaatgaattgacgggggcccgcacaagcggtggagcatgtggtttaattcgatgcaacgcgaagaaccttacctactcttgacatccaaagaattctgcagagatgcggaagtgccttcgggagctttgagacaggtgctgcatggctgt		0	0	0	1	0	1	0	0	3	2	0	0	0	0	0	0	0	1	3	0	1	0	0	0	0	0	0	0	0	0	0	0	0	1	0	0	0	0	1	0	0	0
OTU_128182	ccatgccgtaaacgatgattactaagcgtcgggggtcgaacctcggcactcaagctaacgcgataagtaatccgcctggggagtacgtacgcaagtatgaaactcaaaggaattgacggggacccgcacaagtggtggagcatgtggtttaattcgatgcaacgcgaagaaccttacctggtcttgacatccacggaagttttcagagatgagaatgtgccttcgggaaccgtgagacaggtgctgcatggctgt		0	0	2	0	0	0	0	0	0	0	0	1	2	0	0	0	0	0	0	0	0	0	0	0	0	0	1	2	0	0	3	0	0	0	0	0	0	1	0	0	0	0
OTU_128197	ccatgccgtaaacggtgggcgctaggtgtgggtttccttccacgggatccgtgccgtagctaacgcattaagcgccccgcctggggagtacggccgcaaggctaaaactcaaaggaattgacgggggcccgcacaagcagcggagcatgtggcttaattcgaagcaacgcgaagaaccttaccagggcttgacatgaccgtgaagccggggagacccggtggccgagaggagcggtcacaggtggtgcatggctgt		0	0	1	0	0	0	0	0	0	0	0	0	1	0	0	0	0	0	0	0	0	2	0	7	1	0	0	1	0	0	0	0	0	0	0	0	0	0	0	1	0	0
OTU_128209	ccatgctgtaaacggtggatactaggtgtggggccttttccatgggttctgcgccggagctaacgtgttaagtatcccgcctggggagtacggccgcaaggctaaaactcaaaggaattgacgggggcccgcacaagcggcggagcatgtggattaattcgatgcaacgcgaagaaccttacctgggcttgacatacactagattgggccagagatggtttgtccctttgtggttggtgtacaggtggtgcatggttgt	KY631233	0	0	0	0	0	0	0	0	3	0	0	0	0	0	0	7	0	0	0	1	0	0	1	0	1	0	0	0	0	0	0	0	0	0	0	0	0	0	0	0	0	0
OTU_128243	ccacgcagtaaacgatgataactgggcgtatgcgatatacagtatgctcctaagcgaaagcgttaagttatccacctggggagtacgccggcaacggtgaaactcaaaggaattgacgggggcccgcacaagcggaggaacatgtggtttaattcgaagcaacgcgaagaaccttaccaaatcttgacataccaatgaccggtctgtaatgggacctttccttcgggacattggatacaggtggtgcatggttgt		0	0	0	0	0	0	0	0	6	5	0	0	0	0	0	0	0	0	0	1	12	0	0	0	0	0	0	0	0	0	0	0	11	0	0	0	0	0	0	0	0	0
OTU_128292	ccacgccctaaactatgtatactggttgttgctatgctagtcatggcagtaatccacctaacggattaagtataccgcctggggagtacggtcgcaagattaaaactcaaaggaatagacggggacccgcacaagcggtggagcatgtggtttaattcgatgcaacgcgaagaaccttacctactcttgacatccaaagaatcctgtagagatacgggagtgccttcgggagctttgagacaggtgctgcatggctgt		3	0	0	2	5	2	2	1	0	0	0	0	0	0	1	4	0	2	0	0	3	0	1	0	6	0	0	2	0	0	0	0	0	0	1	0	0	0	0	0	0	0
OTU_128312	ccacgccgtaaacgatgaatgctaggtattgggggtcaaacctcggtgccgcagttaacacattaagcattccgcctggggagtacgcgcgcaagcgtgaaactcaaaggaattgacggggacccgcacaagcagcggagcatgtggtttaattcgacgcaacgcgaagaaccttaccagggcttgacatgacagtgacgggttaagagattaaccgttcccttcggggacactgccacaggtggtgcatggttgt	KY631234	0	0	1	0	1	0	0	0	0	0	0	0	0	3	0	0	0	2	0	0	0	0	0	0	2	0	0	0	0	0	0	0	0	3	0	0	0	2	0	0	0	0
OTU_128316	ccacgccgtaaacgatgactactaggtgtcggggagcaaagctcttcggtgccgcagcaaacgcagtaagtagtccacctggggagtacgttcgcaagaatgaaactcaaaggaattgacggggacccgcacaagcggtggagcatgtggtttaattcgaagcaacgcgaagaaccttaccaagtcttgacatccctctgaaaagtccttaaccggactcctccttcgggacagaggagacaggtggtgcatggttgt	KY631235	0	0	0	0	0	0	0	0	0	0	0	0	0	0	1	0	0	0	0	0	0	1	0	0	0	0	3	2	0	0	4	1	0	0	0	1	0	0	0	0	0	0
OTU_128321	ccacgccgtaaacgatgagcactaggtgtcgggggttacccccctcggtgccgcagctaacgcattaagtgctccgcctggggagtacgtacgcaagtatgaaactcaaaggaattgacggggacccgcacaagcagcggagcatgtggtttaattcgacgcaacgcgaagaaccttaccaagtcttgacatatttcggcgcataatagagatattaagctatgacttcggtcaactgaaatacaggtggtgcatggttgt		0	0	0	0	0	0	0	0	0	0	0	0	0	2	0	0	0	3	0	0	0	0	0	0	0	0	0	0	0	0	1	0	0	0	0	0	7	0	0	6	0	0
OTU_128344	ccacgccgtaaacgatgagtgctaggtgtcgggagtcaaatctcggtgccgcagttaacgcaataagcactccgcctggggagtacgtacgcaagtatgaaactcaaaggaattgacggggacccgcacaagcagcggagcatgtggtttaattcgaagcaacgcgaagaaccttaccaagtcttgacatccccctgaccggtgagtaacgtcacctttcctacgggacaggggagacaggtggtgcatggttgt		0	0	0	1	0	0	0	0	0	0	0	0	0	0	0	0	0	0	0	0	0	0	0	7	0	0	0	2	0	0	1	0	0	0	0	0	0	0	0	1	0	0
OTU_128345	ccacgccgtaaacgatgagtgctaggtgtcgggagtcaaatctcggtgccgcagttaacgcaataagcgccccgcctggggagtacggccgcaaggctaaaactcaaaggaattgacgggggcccgcacaagcggcggagcatgtggattaattcgatgcaacgcgaagaaccttacctgggcttgacatatacgggatcgctgcagagatgtggtttcccttgtggctcgtatacaggtggtgcatggttgt		1	0	0	0	1	0	0	0	0	0	0	0	0	1	0	0	0	1	0	0	0	1	1	1	2	0	0	0	1	2	0	0	0	0	0	0	0	0	0	0	0	0
OTU_128461	ccacgctgtaaacgatgagtgttaggttcttggtttaaactgggagccgcagctaacgcattaaacactccgcctggggagtacgcacgcaagtgtgaaactcaaaggaattgacggggacccgcacaagcagcggagcatgtggtttaattcgacgcaacgcgaagaaccttaccaagtcttgacatccaaagaagaactcagagatgagtttgtgccttcgggagctttgagacaggtgctgcatggctgt		0	0	0	0	0	0	0	0	3	0	2	2	0	0	0	3	1	0	1	0	0	0	0	0	0	1	0	0	0	0	1	1	0	0	0	0	0	0	0	0	0	0
OTU_128720	ccacgccgtaaacgatgagtgctaggtgtcgggagtcaaatctcggtgccgcagttaacgcaataagcactccgcctggggagtacgtacgcaagtatgaaactcaaaggaattgacggggacccgcacaagcagcggagcatgtggtttaattcgatgatacgcgaggaaccttacctgggattgaaatgtatatgtagttgactggaaacagttaatgttctcttcggagacatatatgtaggtgctgcatggttgt		0	0	0	0	0	0	0	0	0	0	0	0	0	0	0	0	1	1	0	0	0	0	1	0	0	0	0	0	0	0	0	0	0	0	0	0	0	0	6	0	2	0
OTU_128725	ccacgccgtaaacgatgagtgctaggtgtcgggggtcaaacctcggtgccgacgttaacacattaagcactccgcctggggagtacgtgcgcaagcatgaaactcaaaggaattgacggggacccgcacaagcagcggagcatgtggtttaattcgatgcaacgcgaagaaccttaccagggcttgacatatatatgaagatcttagagataagattgtttcttcggaacatatatacaggtggtgcatggttgt	KY631236	0	0	0	4	0	0	0	1	0	0	0	0	0	1	0	0	0	0	0	0	0	0	0	0	0	0	0	0	3	2	0	0	0	1	0	0	0	0	2	0	0	0
OTU_128802	ccacgccgtaaacgatgtcgacttggaggttgtgcccttgaggcgtggcttccggagctaacgcgttaagtcgaccgcctggggagtacggccgcaaggttaaaactcaaatgaattgacgggggcccgcacaagcggtggagcatgtggtttaattcgatgatacgcgaggaaccttacccgggcttaaattgcactggctttcacccgaaagggtgttttcttcggaccagtgtgaaggtgctgcatggttgt		0	0	0	0	0	0	0	0	0	0	1	0	2	0	1	0	0	0	0	0	0	0	0	1	0	1	0	0	0	2	1	0	0	0	0	0	0	0	1	0	0	0
OTU_128978	ccatgctgtaaacgttgtctactagccgttgggggacatgattccttagtggcgcagctaacgcgataagtagaccgcctggggagtacggtcgcaagactaaaactcaaatgaattgacgggggcccgcacaagcggtggagcatgtggtttaattcgatgatacgcgaggaaccttacccgggcttgaaatgtagatgacggcaggtgaaagcttgctttccttcgggacatctatgtaggtgctgcatggttgt		0	0	0	2	0	0	0	1	0	0	0	0	0	0	1	0	1	4	0	0	0	0	1	0	1	0	0	0	0	0	0	0	0	0	0	0	0	0	0	0	0	0
OTU_129020	ccacacagtaaacgatgaatactcgctgtttgcgatatacagtaagcggccaagcgaaagcattaagtattccacctggggagtacgccggcaacggtgaaactcaaaggaattgacgggggcccgcacaagcggtggagcatgtggtttaattcgatgcaacgcgaagaaccttacctggccttgacataccaagagtttgctagagatagcgaagtgccttcgggaacttggatacaggtgctgcatggctgt		1	0	2	0	0	0	0	0	0	0	0	0	0	0	1	0	1	0	0	0	0	2	1	0	0	0	0	0	0	0	0	0	0	0	0	0	0	0	1	0	0	1
OTU_129233	ccacgccgtaaacgatgagcactaggtgtcggcccacaaagggtcggtgccgcagttaacgcattaagtgctccgcctggggagtacgcacgcaagtgtaaaactcaaaggaattgacggggacccgcacaagcagcggagcatgtggtttaattcgacgcaacgcgaagaaccttaccaagtcttgacatatttcggcgattaatagagatattaatctatgacttcggtcaactgaaatacaggtggtgcatggttgt		0	0	0	0	0	0	0	0	0	0	0	0	0	0	0	0	0	0	0	2	0	0	0	0	0	0	0	0	0	1	0	0	0	0	0	0	1	5	0	1	0	0
OTU_129276	ccacgccgtaaacgatgagtgctaagtgttggagtcataagacttcagtgctgcagctaacgcattaagcactccgcctggggagtacggtcgcaagactgaaactcaaaggaattgacggggacccgcacaagcggtggagtatgtggtttaattcgatgcaacgcgaagaaccttacctactcttgacatccaaagaattctgcagagatgcggaagtgccttcgggagctttgagacaggtgctgcatggctgt		0	0	0	0	0	0	0	0	8	4	0	0	0	0	0	0	0	1	0	0	0	0	0	0	0	0	0	0	0	0	0	0	0	0	0	0	0	0	0	0	0	0
OTU_130957	ccacgctgtaaacgctgtcgatttggggattgggctttatgcttggtgcccgtagctaacgtgataaatcgaccgcctggggagtacggccgcaaggttaaaactcaaatgaattgacgggggcccgcacaagcggtggagcatgtggtttaattcgacgcaacgcgaggaaccttaccagcgtttgacatcctaggaacgaaaaagagatttttcggtgctccttcgggagaacctagagacaggtggtgcatggctgt		0	1	1	0	0	0	1	0	1	0	0	0	0	0	1	0	0	0	3	1	1	0	0	2	0	0	0	0	0	0	2	3	0	0	2	0	1	0	0	0	0	0
OTU_136958	ccacgccgtaaacgatgagtgctaagtgttggagggtttccgcccttcagtgctgcagctaacgcattaagcactccgcctggggagtacgaccgcaaggttgaaactcaaaggaattgacgggggcccgcacaagcggtggagcatgtggtttaattcgaagcaacgcgaagaaccttaccaggtcttgacatcctttgaccactctagagatagagcttccccttcgggggcaaagtgacaggtggtgcatggttgt	KY631237	0	0	35	0	0	0	0	0	0	0	0	0	0	0	0	0	0	0	0	0	0	0	0	0	0	0	14	0	0	0	0	0	0	0	0	0	0	0	0	0	0	0
OTU_136961	ccacgccgtaaacgatgagtgctaggtgtcgggagtcaaatctcggtgccgcagttaacgcaataagcactccgcctggggagtacgtacgcaagtatgaaactcaaaggaattgacggggacccgcacaagcagcggagcatgtggtttaattcgaagcaacgcgaagaaccttaccaggacttgacatactagtgccaggtatagagatatacccttatcttagatacactaatacaggtggtgcatggttgt	KY631238	25	8	3	298	73	25	1	196	2	0	3	5	9	284	1	0	27	266	5	0	0	95	236	39	344	0	9	77	755	234	9	0	0	46	137	8	94	115	295	154	228	110
OTU_136965	ccacgccgtaaacgatgctaactcgtttttgggctttagggttcagagactaagcgaaagtgataagttagccacctggggagtacgttcgcaagaatgaaactcaaaggaattgacgggggcccgcacaagcggtggattatgtggtttaattcgatgatacgcgaggaaccttaccaaggcttaaatgggaattgacaggtttagaaatagacttttcttcggacaattttcaaggtgctgcatggttgt	KY631239	0	0	7	0	0	0	37	0	22	2	34	0	0	1	1	15	0	0	0	0	0	0	0	0	0	4	0	0	0	0	8	5	11	0	0	2	0	0	0	0	0	0
OTU_136967	ccaccccgtaaacgttgggaactagttgtggggtccattccacggattccgtgacgcagctaacgcattaagttccccgcctggggagtacggccgcaaggctaaaactcaaaggaattgacggggacccgcacaagcggcggagcatgcggattaattcgatgcaacgcgaagaaccttaccaaggcttgacatatacgagaacgggccagaaatggtcaactctttggacactcgtaaacaggtggtgcatggttgt	KY631240	0	0	0	0	0	1	0	0	0	0	0	0	0	0	0	0	0	0	19	0	0	0	0	0	0	0	0	0	0	0	0	0	0	0	0	0	0	0	0	0	0	0
OTU_136968	ccacgcagtaaacgatgaatactagttttttgcgatatactgtaagagactaagcgaaagcgataagtattccacctggggagtacgccggcaacggtgaaactcaaaggaattgacgggggcccgcacaagcggaggaacatgtggtttaattcgatgatacgcgaggaaccttacccgggattgaaatgtaggagttagatgatgagagtcattgtcccttcggggctcctatgtaggtgctgcatggttgt	KY631241	0	1	0	251	74	0	0	122	2	0	0	5	2	34	0	0	1	6	4	60	0	11	37	8	266	0	0	11	10	100	1	0	0	94	72	3	83	233	4	47	4	5
OTU_136970	ccacgctgtaaacgatggatactaggtgtggggggtctgaccccctccgtgccgcagttaacacaataagtatcccacctggggagtacgatcgcaaggttgaaactcaaaggaattgacgggggcccgcacaagcggtggagtatgtggtttaattcgaagcaacgcgaagaaccttaccagggcttgacatcctactaacgaagtagagatacattaggtgcccttcggggaaagtagagacaggtggtgcatggttgt	KY631242	0	0	0	0	0	0	3	0	0	0	0	0	6	0	0	0	0	0	0	0	0	0	0	0	0	0	1	0	0	0	1	0	0	0	0	1	0	0	0	0	0	0
OTU_136981	ccacgccgtaaacgatgagcactaggtgtcggtctcgcaagagatcggtgccgtagttaacgcattaagtgctccgcctggggagtacgcacgcaagtgtgaaactcaaaggaattgacggggacccgcacaagcagcggagcatgtggtttaattcgaagcaacgcgaagaaccttaccaggacttgacatcccactgacagctctttaataggagccttcttcggacagtggagacaggtggtgcatggttgt	KY631243	2	18	0	9	3	4	72	0	114	32	15	2	11	1	4	45	0	1	48	6	17	0	1	0	5	127	4	15	0	1	2	16	0	9	0	7	0	2	2	0	0	2
OTU_136987	ccatgccgtaaacgatgtctactagccgttggggcctttgaggctttagtggcgcagctaacgcgataagtagaccgcctggggagtacggtcgcaagactaaaactcaaatgaattgacgggggcccgcacaagcggtggagcatgtggtttaattcgatgcaacgcgaagaaccttacctggtcttgacatccacggaagttttcagagatgagaatgtgccttcgggaaccgtgagacaggtgctgcatggctgt		1	0	0	0	2	0	0	0	0	0	0	0	0	0	0	4	0	0	0	1	0	11	6	0	0	0	0	0	0	0	0	0	0	1	1	1	0	0	6	0	0	1
OTU_137020	ccacgccgtaaacgatgtcaactagccgttggaagccttgagcttttagtggcgcagctaacgcattaagttgaccgcctggggagtacggccgcaaggttaaaactcaaatgaattgacgggggcccgcacaagcggtggagcatgtggtttaattcgatgcaacgcgaagaaccttacctggtcttgacatccacggaagttttcagagatgagaatgtgccttcgggaaccgtgagacaggtgctgcatggctgt		0	0	0	0	0	1	0	0	0	0	0	0	0	0	0	1	0	0	1	0	5	0	5	1	0	0	0	1	0	0	1	0	0	1	0	0	0	0	0	0	0	0
OTU_137025	ccacgcggtaaacgatgaatgctaggtgttggtgggcaaagcccatcggtgccgccgcaaacgcattaagcattccacctggggagtacgttcgcaagaatgaaactcaaaggaattgacggggacccgcacaagcggtggagcatgtggtttaattcgaagcaacgcgaagaaccttaccaagtcttgacatcccgatgaaagatccttaaccggatgccctcttcggagcatcggagacaggtggtgcatggttgt	KY631244	0	0	0	3	0	0	0	0	0	16	0	1	18	0	71	3	0	2	20	0	1	1	2	2	1	0	28	20	1	0	16	14	1	0	2	6	0	0	4	0	0	0
OTU_137029	ccacgctgtaaacgatgtcgacttggaggttgttcccttgaggagtggcttccggagctaacgcgttaagtcgaccgcctggggagtacggccgcaaggttaaaactcaaatgaattgacgggggcccgcacaagcggtggagcatgtggtttaattcgatgcaacgcgaagaaccttacctggccttgacatgtctggaatcctgtagagatacgggagtgccttcgggaatcagaacacaggtgctgcatggctgt	KY631245	0	1	1	1	0	0	1	2	0	0	1	0	0	0	0	0	0	0	2	0	0	0	1	0	1	0	0	0	0	0	0	2	0	0	0	0	0	0	0	1	0	0
OTU_137030	ccatgccgtaaacgatgtctactagccgttggggcccttgaggctttagtggcgcagctaacgcgataagtagaccgcctggggagtacggtcgcaagactaaaactcaaatgaattgacgggggcccgcacaagcggtggagcatgtggtttaattcgaagcaacgcgaagaaccttaccaggtcttgacatactcgtgctatccttagagataaggagttccttcgggacacgggatacaggtggtgcatggttgt		0	0	0	0	0	0	0	0	0	0	0	0	4	0	0	0	0	0	0	1	0	1	2	0	2	0	0	0	0	0	0	0	0	0	0	0	0	0	0	0	0	0
OTU_137031	ccacgccgtaaacgatgagtgctaagtgttagggggtttccgccccttagtgctgcagctaacgcattaagcactccgcctggggagtacgaccgcaaggttgaaactcaaaggaattgacggggacccgcacaagcggtggagcatgtggtttaattcgatgcaacgcgaagaaccttacctggtcttgacatccacggaagttttcagagatgagaatgtgccttcgggaaccgtgagacaggtgctgcatggctgt		0	0	3	0	0	1	0	0	0	0	6	0	1	0	3	3	0	0	0	0	0	1	0	0	0	0	1	0	0	0	0	0	0	0	0	0	0	1	3	0	0	0
OTU_137040	ccatgccgtaaacgttgggcgctaggtgtggggaccttccacggtctccgtgccgcagctaacgcattaagcgccccgcctggggagtacggccgcaaggctaaaactcaaaggaattgacgggggcccgcacaagcggcggagcatgctgattaattcgatgcaacgcgaagaaccttacctgggtttgacatatggagaaaactcacagagatgtgaggtccttttgggctccatacaggtggtgcatggctgt	KY631246	0	0	0	0	0	0	2	0	0	0	2	0	0	0	0	1	0	0	0	0	2	4	0	0	0	0	0	0	0	2	0	0	0	0	0	0	0	0	1	0	0	0
OTU_137055	ccacaccataaacgatgaatgctaggtgtaggtggtatcgaccccatctgtgccgtagtaaacacaataagcattccgcctggggagtacggtcgcaagattaaaactcaaaggaattgacgggggcccgcacaagcagcggagcatgtggtttaattcgaagcaacgcgaagaaccttaccaggtcttgacatccatctaaagctgtagagatacagtgtgagcaagctcgagatgagacaggtggtgcatggttgt	KY631247	1	0	1	0	0	11	8	7	0	0	0	0	0	7	0	0	0	10	22	0	0	0	16	0	0	0	0	1	17	2	0	0	0	2	10	0	4	6	8	0	0	0
[truncated: 533 more rows]
